# Supplementary material for: Identifying miRNA sponge modules using biclustering and regulatory scores
Source: BMC Bioinformatics. 2017 Mar 14;18(Suppl 3):44. doi: 10.1186/s12859-017-1467-5 (PMC5374547; doi:10.1186/s12859-017-1467-5)
Supplement: Supplementary file 1 — miRNA sponge modules and module-specific miRNA sponge interactions. Four modules are identified by miRSM with the default parameter setting. The module-specific miRNA sponge interactions only exist in a single miRNA sponge module. (XLSX 15 mb) [file 12859_2017_1467_MOESM1_ESM.xlsx]

## Sheet: Module 1
miRNAs (110)	miRNA sponges (546)		miRNA sponge interactions (69468)
hsa-let-7c	2016-03-04		PARP1	PKM
hsa-miR-100-5p	2016-03-09		PARP1	NDUFAF6
hsa-miR-101-1	AAGAB		PARP1	KNSTRN
hsa-miR-101-2	ABHD12		PARP1	SDHC
hsa-miR-103-1	ABHD17C		PARP1	KIF4B
hsa-miR-10b-5p	ACTG1		PARP1	AUNIP
hsa-miR-1180	ADAMTS14		PARP1	PGP
hsa-miR-1247	ADIPOR1		PARP1	X9-Mar
hsa-miR-1258	ADM2		PARP1	RIPPLY3
hsa-miR-125b-1	ADNP		PAGR1	PARP1
hsa-miR-125b-2	ADSS		P3H4	PARP1
hsa-miR-126-3p	AFTPH		NABP2	PARP1
hsa-miR-1262	AHCY		MMP11	PARP1
hsa-miR-127-3p	AIFM1		KNOP1	PARP1
hsa-miR-1291	ALDH18A1		KIF18A	PARP1
hsa-miR-129-1	AMMECR1		HAGHL	PARP1
hsa-miR-1295	ANAPC7		FAM72D	PARP1
hsa-miR-1296	ANKRD22		FAM72B	PARP1
hsa-miR-130a-3p	ANLN		FAM72A	PARP1
hsa-miR-133a-1	AP1AR		CNIH2	PARP1
hsa-miR-133b	AP1S1		CLEC5A	PARP1
hsa-miR-134	AP1S3		CILP2	PARP1
hsa-miR-139	APH1A		CENPU	PARP1
hsa-miR-140-5p	APITD1		CEMIP	PARP1
hsa-miR-143-3p	ARF1		CAMK2N2	PARP1
hsa-miR-144-3p	ARF3		C14orf142	PARP1
hsa-miR-145-5p	ARFIP2		ATP6AP1	PARP1
hsa-miR-1468	ARHGAP11A		X4-Mar	PARP1
hsa-miR-150-5p	ARHGAP39		PARP1	RAB26
hsa-miR-154-5p	ARL3		GJB2	PARP1
hsa-miR-190a	ARPC5		DCAF13	PARP1
hsa-miR-193a-3p	ASF1B		PARP1	FBN2
hsa-miR-195-5p	ATAD2		PARP1	FBXO45
hsa-miR-202-3p	ATP6AP1		PARP1	UBQLN4
hsa-miR-204-5p	ATP6V1G1		PARP1	PPME1
hsa-miR-215	ATP8B1		PARP1	POSTN
hsa-miR-217	ATPIF1		ALDH18A1	PARP1
hsa-miR-218-2	AUNIP		PARP1	PYCR1
hsa-miR-221-3p	AURKA		HMGB3	PARP1
hsa-miR-223-3p	B4GALT3		CCNF	PARP1
hsa-miR-224-5p	BAIAP2L1		PARP1	TMEM9
hsa-miR-26a-2	BCL9		CENPL	PARP1
hsa-miR-28-5p	BIRC5		PARP1	TMEM63B
hsa-miR-296-5p	BMP8A		KIF26B	PARP1
hsa-miR-299	BPNT1		PARP1	SLC24A2
hsa-miR-29a-3p	BRCC3		ESM1	PARP1
hsa-miR-30a-5p	BRIP1		MMP1	PARP1
hsa-miR-3199-1	BSPRY		FAM111B	PARP1
hsa-miR-3199-2	BUB3		PARP1	SRXN1
hsa-miR-320a	BZW1		PAQR4	PARP1
hsa-miR-320b-2	C10orf35		GPRIN1	PARP1
hsa-miR-326	C14orf142		NACC1	PARP1
hsa-miR-328	C1orf43		PARP1	PIGM
hsa-miR-329-1	C1orf74		CCDC64	PARP1
hsa-miR-335-5p	C1QTNF6		HN1L	PARP1
hsa-miR-337	C20orf24		PARP1	PSRC1
hsa-miR-3651	C21orf58		PARP1	NUDT16L1
hsa-miR-365-1	C2orf15		FAM110A	PARP1
hsa-miR-3676	C7orf43		PARP1	CABLES2
hsa-miR-369	CABLES2		FAM83D	PARP1
hsa-miR-370	CACFD1		PARP1	PDRG1
hsa-miR-374b-5p	CACNB3		PARP1	PIP4K2C
hsa-miR-376a-2	CACYBP		PARP1	E2F8
hsa-miR-376b	CAMK2N2		PARP1	SNRNP25
hsa-miR-376c	CANT1		MBOAT7	PARP1
hsa-miR-377	CAPZA1		PARP1	TOR3A
hsa-miR-378a-3p	CARD14		NCAPG	PARP1
hsa-miR-378c	CBX2		CLSPN	PARP1
hsa-miR-379-5p	CBX3		PARP1	TRIB3
hsa-miR-381	CBX4		PARP1	POGK
hsa-miR-383	CCDC120		KIF15	PARP1
hsa-miR-3926-1	CCDC64		PARP1	SLC50A1
hsa-miR-410	CCNA2		PARP1	C20orf24
hsa-miR-411-5p	CCNB1		PARP1	PBK
hsa-miR-431-5p	CCNE1		MCM10	PARP1
hsa-miR-432-5p	CCNE2		PARP1	LRRC59
hsa-miR-433	CCNF		PARP1	STRBP
hsa-miR-451a	CD2AP		PARP1	TMEM206
hsa-miR-452-5p	CDC42SE1		FAM64A	PARP1
hsa-miR-483-3p	CDC6		KCTD5	PARP1
hsa-miR-485	CDC7		PARP1	ANAPC7
hsa-miR-486-5p	CDCA4		HN1	PARP1
hsa-miR-487a	CDCA5		MRPL42	PARP1
hsa-miR-487b	CDCA8		EIF2AK1	PARP1
hsa-miR-491-5p	CDK1		PARP1	CACYBP
hsa-miR-494	CDS1		PARP1	TBL2
hsa-miR-495	CDT1		LSM4	PARP1
hsa-miR-497-5p	CELSR3		KIF4A	PARP1
hsa-miR-511-1	CEMIP		PARP1	RUSC1
hsa-miR-511-2	CENPA		PARP1	ORC6
hsa-miR-526b	CENPF		MRPL3	PARP1
hsa-miR-539	CENPK		PARP1	ZWINT
hsa-miR-541	CENPL		KIF2C	PARP1
hsa-miR-551b-3p	CENPU		BPNT1	PARP1
hsa-miR-584-5p	CEP55		GINS1	PARP1
hsa-miR-585	CEP85		PARP1	SLC25A44
hsa-miR-605	CERS2		CCNE2	PARP1
hsa-miR-607	CILP2		PARP1	TIMELESS
hsa-miR-654	CIT		PARP1	YARS
hsa-miR-655	CKAP2L		LAGE3	PARP1
hsa-miR-656	CKAP4		PARP1	SLC35A2
hsa-miR-665	CLEC5A		PARP1	STX1A
hsa-miR-675-5p	CLSPN		PARP1	SNRPD1
hsa-miR-676	CNIH2		PARP1	RFC2
hsa-miR-758	COG2		PARP1	RABIF
hsa-miR-889	COL10A1		PARP1	PMM2
hsa-miR-891a	COL11A1		PARP1	PIK3R2
hsa-miR-934	COL24A1		PARP1	P4HB
hsa-miR-944	COPA		PARP1	RAB8A
hsa-miR-99a-5p	CORIN		MAZ	PARP1
	CORO2A		HNRNPF	PARP1
	CRB3		HNRNPAB	PARP1
	CSTF3		H2AFX	PARP1
	CTXN1		PARP1	GSK3A
	CYB561		PARP1	FANCA
	DARS2		ELAVL1	PARP1
	DBF4		CYB561	PARP1
	DBNDD1		AP1S1	PARP1
	DCAF13		FAM102A	PARP1
	DCAF7		DSN1	PARP1
	DCTPP1		DCTPP1	PARP1
	DDR1		PARP1	SRPRB
	DEPDC1		DEPDC1B	PARP1
	DEPDC1B		CEP55	PARP1
	DHTKD1		ANLN	PARP1
	DHX34		GINS2	PARP1
	DIABLO		PARP1	SEPHS2
	DIAPH3		PARP1	TIMM17A
	DLG3		PARP1	SLC9A3R1
	DNMT3A		CBX4	PARP1
	DOLPP1		PARP1	TOP2A
	DOPEY2		PARP1	PITX1
	DPM2		INHBA	PARP1
	DSN1		FKBP4	PARP1
	DTL		PARP1	APITD1
	E2F1		PARP1	SKA3
	E2F3		PARP1	SKA1
	E2F5		ESCO2	PARP1
	E2F7		PARP1	SGOL1
	E2F8		CKAP2L	PARP1
	EAF1		EME1	PARP1
	ECE2		LRRC15	PARP1
	ECT2		PARP1	RMI2
	EFNA3		C1QTNF6	PARP1
	EFNA4		CDCA5	PARP1
	EIF2AK1		PARP1	BRIP1
	ELAVL1		PARP1	CDT1
	ELAVL2		PARP1	TRIM11
	EME1		PARP1	SHCBP1
	ENTPD7		CENPK	PARP1
	ENY2		MRPL17	PARP1
	EPN3		PARP1	SPC25
	EPT1		PARP1	ENY2
	ERBB3		PARP1	PRR11
	ESCO2		DEPDC1	PARP1
	ESM1		HJURP	PARP1
	ESRP1		CDCA8	PARP1
	ESRP2		PARP1	ZWILCH
	EZR		C21orf58	PARP1
	FAM102A		GTSE1	PARP1
	FAM110A		NUSAP1	PARP1
	FAM111B		PARP1	ATAD2
	FAM64A		CBX3	PARP1
	FAM72A		PARP1	CKAP4
	FAM72B		PARP1	RAD51AP1
	FAM72D		KIAA0101	PARP1
	FAM83D		PARP1	TRIP13
	FAM83H		PARP1	PRC1
	FANCA		PARP1	TPI1
	FANCD2		PARP1	TK1
	FANCF		AURKA	PARP1
	FANCI		PARP1	SRSF1
	FBN2		NEK2	PARP1
	FBXL19		MKI67	PARP1
	FBXO45		MCM4	PARP1
	FBXO46		MCM2	PARP1
	FEN1		MATN3	PARP1
	FKBP4		LMNB1	PARP1
	FLVCR1		KIF11	PARP1
	FN1		HNRNPA2B1	PARP1
	FOXM1		GRM8	PARP1
	FOXP3		GRM4	PARP1
	FOXRED2		FOXM1	PARP1
	FUS		FEN1	PARP1
	FXYD3		HAPLN1	PARP1
	GALNT1		CDK1	PARP1
	GALNT7		CCNB1	PARP1
	GATA3		ASF1B	PARP1
	GEMIN7		PARP1	RAD51
	GINS1		PARP1	RACGAP1
	GINS2		MMP13	PARP1
	GJB2		BIRC5	PARP1
	GOLM1		BMP8A	PARP1
	GOLT1B		PARP1	TRIM59
	GPR68		PARP1	UNC5B
	GPRC5A		PARP1	SLC39A11
	GPRIN1		PARP1	ZNF367
	GRHL2		PARP1	RNF187
	GRM4		E2F7	PARP1
	GRM8		PARP1	ADAMTS14
	GSK3A		MBOAT2	PARP1
	GSKIP		IQGAP3	PARP1
	GTSE1		PARP1	MSI2
	H2AFX		PARP1	SSX2IP
	H2AFY		PARP1	PYGO2
	HAGHL		PARP1	EPT1
	HAPLN1		DIAPH3	PARP1
	HDGF		HM13	PARP1
	HID1		PARP1	RMI1
	HJURP		DBNDD1	PARP1
	HM13		PARP1	SPATS2
	HMGA1		IPPK	PARP1
	HMGB3		ENTPD7	PARP1
	HMGN1		FANCI	PARP1
	HMMR		PARP1	DARS2
	HN1		DTL	PARP1
	HN1L		PARP1	ADIPOR1
	HNRNPA2B1		PARP1	SEC61A1
	HNRNPAB		PARP1	UHRF1
	HNRNPC		PARP1	FLVCR1
	HNRNPF		PARP1	ABHD12
	HNRNPU		PARP1	C1orf43
	HOXC11		PARP1	POC1A
	HOXC13		NCAPH	PARP1
	HPRT1		PARP1	PDXDC1
	HSF2BP		PARP1	TPX2
	HSPA5		CIT	PARP1
	IBSP		MTHFD2	PARP1
	IFT22		KDM5B	PARP1
	ILDR1		PARP1	POLQ
	INHBA		PAICS	PARP1
	IPPK		PARP1	SAE1
	IQGAP3		PARP1	SMC4
	IRX5		KIF14	PARP1
	ISG20L2		PARP1	UBAP2L
	JARID2		PARP1	SMG7
	KCNJ11		ARHGAP11A	PARP1
	KCTD13		ECE2	PARP1
	KCTD5		PARP1	MORF4L2
	KDF1		KIF23	PARP1
	KDM5B		PARP1	MAPKAPK2
	KIAA0101		PARP1	GPRC5A
	KIAA1211		PARP1	WISP1
	KIF11		CDC7	PARP1
	KIF14		PARP1	WHSC1
	KIF15		PARP1	EZR
	KIF18A		PARP1	VDAC1
	KIF21A		PARP1	TUFT1
	KIF23		PARP1	TPM3
	KIF24		PARP1	TPD52
	KIF26B		PARP1	SRP9
	KIF2C		PARP1	SOX12
	KIF4A		PARP1	SORD
	KIF4B		PARP1	SNRPE
	KNOP1		PARP1	SLC20A1
	KNSTRN		PARP1	STIL
	KRAS		PARP1	RRM2
	LAGE3		PARP1	PGK1
	LAMP5		PARP1	MAD2L1
	LEF1		IBSP	PARP1
	LMNB1		HNRNPU	PARP1
	LPAR2		HNRNPC	PARP1
	LRRC1		HMMR	PARP1
	LRRC15		HDGF	PARP1
	LRRC46		PARP1	FN1
	LRRC56		ECT2	PARP1
	LRRC59		PARP1	DNMT3A
	LRRC8E		PARP1	COPA
	LSM14B		COL11A1	PARP1
	LSM4		COL10A1	PARP1
	LYPLA2		CENPF	PARP1
	MAD2L1		PARP1	CDC6
	MAL2		CCNA2	PARP1
	MANEAL		BCL9	PARP1
	MAP7		ARF1	PARP1
	MAPK13		ADSS	SLC52A3
	MAPKAPK2		ADSS	PRRG4
	MARCKSL1		ADSS	VWA9
	MARK2		ADSS	TMEM241
	MATN3		ADSS	SPATA33
	MAZ		ADSS	SHTN1
	MBOAT2		ADSS	SAPCD2
	MBOAT7		ADSS	S100A14
	MCM10		ADSS	RBBP8NL
	MCM2		ADSS	OVOL1
	MCM4		ADSS	KDF1
	METTL1		ADSS	ILDR1
	MIPOL1		ADSS	CTXN1
	MISP		ADSS	CACFD1
	MKI67		ADSS	C2orf15
	MMP1		ABHD17C	ADSS
	MMP11		MMP11	ADSS
	MMP13		KNOP1	ADSS
	MORF4L2		KIF18A	ADSS
	MRGBP		HAGHL	ADSS
	MRPL17		CNIH2	ADSS
	MRPL3		CENPU	ADSS
	MRPL42		CEMIP	ADSS
	MSI2		CAMK2N2	ADSS
	MTHFD2		ATP6AP1	ADSS
	MTL5		ADSS	SEMA4A
	MYB		ADSS	TMEM184A
	MYCBP		ADSS	PRRG2
	MYO5B		ADSS	OLR1
	NABP2		ADSS	LRRC8E
	NACC1		ADSS	PRR15L
	NAT14		RAB26	ADSS
	NCAPG		ADSS	SDC1
	NCAPH		ADSS	PROM2
	NCOA5		ADSS	CRB3
	NDE1		ADM2	ADSS
	NDRG3		ADSS	CARD14
	NDUFAF6		ADSS	GOLM1
	NDUFB4		ADSS	SPINT1
	NEK2		GJB2	ADSS
	NIPSNAP1		ADSS	CDS1
	NONO		ADSS	TRIM62
	NPNT		ADSS	BSPRY
	NSF		ADSS	SEMA4B
	NUDT16L1		ADSS	LPAR2
	NUP210		ALDH18A1	ADSS
	NUSAP1		PYCR1	ADSS
	ODF2		ADSS	ERBB3
	OLR1		TMEM9	ADSS
	ORC6		KIF26B	ADSS
	OSTC		FAM111B	ADSS
	OTUB2		ADSS	FAM83H
	OVOL1		ADSS	KCTD13
	P3H4		ADSS	C10orf35
	P4HB		ADSS	C1orf74
	PAGR1		ADSS	SAMD10
	PAICS		ADSS	TMEM125
	PAK4		ADSS	CANT1
	PAQR4		ADSS	RHPN1
	PARD6B		ADSS	PIGM
	PARN		CCDC64	ADSS
	PARP1		HN1L	ADSS
	PBK		ADSS	CCDC120
	PDIA4		PSRC1	ADSS
	PDIA6		ADSS	TMEM79
	PDIK1L		FAM110A	ADSS
	PDRG1		ADSS	CABLES2
	PDXDC1		ADSS	ARHGAP39
	PEX11B		ADSS	TRIM46
	PFKFB4		PIP4K2C	ADSS
	PGK1		SLC25A22	ADSS
	PGP		MBOAT7	ADSS
	PHF6		TRIB3	ADSS
	PHKG2		ADSS	NCOA5
	PIGM		ADSS	NAT14
	PIK3R2		SLC50A1	ADSS
	PIP4K2C		PBK	ADSS
	PITX1		STRBP	ADSS
	PKM		ADSS	AFTPH
	PLK4		ADSS	FBXL19
	PMM2		FAM64A	ADSS
	POC1A		ADSS	SLC37A1
	POGK		ADSS	TOR2A
	POLQ		KIF4A	ADSS
	POSTN		RUSC1	ADSS
	PPME1		ADSS	ORC6
	PRC1		ADSS	TTC9
	PRIM2		ADSS	TMED3
	PROM2		ZWINT	ADSS
	PRR11		KIF2C	ADSS
	PRR15L		ADSS	SEC23B
	PRRC1		GINS1	ADSS
	PRRG2		ADSS	TRAF4
	PRRG4		ADSS	PDIA4
	PRSS8		CCNE2	ADSS
	PSRC1		ADSS	NIPSNAP1
	PTBP1		ADSS	RASSF7
	PTK6		SLC35A2	ADSS
	PVRL2		ADSS	ST14
	PVRL4		ADSS	PTK6
	PYCR1		ADSS	PTBP1
	PYCRL		ADSS	PRSS8
	PYGO2		ADSS	MAPK13
	R3HDM1		PMM2	ADSS
	RAB10		PIK3R2	ADSS
	RAB11FIP4		HNRNPF	ADSS
	RAB17		ADSS	FUS
	RAB26		ADSS	FANCF
	RAB8A		ADSS	FANCA
	RABIF		ADSS	EFNA4
	RACGAP1		CYB561	ADSS
	RAD51		AP1S1	ADSS
	RAD51AP1		ADSS	DDR1
	RALGPS2		FAM102A	ADSS
	RAP2C		ADSS	RAB11FIP4
	RASL11B		ADSS	RAB17
	RASSF7		ADSS	RCC2
	RAVER1		DEPDC1B	ADSS
	RBBP8NL		CEP55	ADSS
	RBM47		ADSS	EPN3
	RBM8A		ADSS	ESRP1
	RCC1		ANLN	ADSS
	RCC2		GINS2	ADSS
	RELT		ADSS	NUP210
	RFC2		ADSS	DHX34
	RHPN1		SLC9A3R1	ADSS
	RIPPLY3		CBX4	ADSS
	RMI1		ADSS	CORO2A
	RMI2		TOP2A	ADSS
	RNF187		ADSS	TFAP2A
	RNF34		ADSS	HOXC13
	RNFT2		ADSS	HMGN1
	RPS6KA1		FKBP4	ADSS
	RPUSD1		ADSS	MARK2
	RRM2		ADSS	SBK1
	RTKN2		ADSS	ZBTB9
	RUSC1		SKA3	ADSS
	S100A14		SKA1	ADSS
	SAE1		SGOL1	ADSS
	SAMD10		CKAP2L	ADSS
	SAMD12		ADSS	ANKRD22
	SAPCD2		RMI2	ADSS
	SBK1		CDCA5	ADSS
	SDC1		ADSS	CDT1
	SDHC		SHCBP1	ADSS
	SEC23B		ADSS	MARCKSL1
	SEC61A1		CENPK	ADSS
	SEC61A2		ADSS	SLC4A5
	SEMA4A		SPC25	ADSS
	SEMA4B		HJURP	ADSS
	SEPHS2		CDCA8	ADSS
	SFPQ		ADSS	ZWILCH
	SFXN2		C21orf58	ADSS
	SGOL1		NUSAP1	ADSS
	SHCBP1		CBX3	ADSS
	SHROOM2		RAD51AP1	ADSS
	SHTN1		PAK4	ADSS
	SIPA1L3		KIAA0101	ADSS
	SKA1		TK1	ADSS
	SKA3		SRSF1	ADSS
	SLC12A8		ODF2	ADSS
	SLC20A1		NEK2	ADSS
	SLC24A2		MKI67	ADSS
	SLC25A22		MCM2	ADSS
	SLC25A44		LMNB1	ADSS
	SLC2A1		KIF11	ADSS
	SLC35A2		FOXM1	ADSS
	SLC35B2		CCNB1	ADSS
	SLC37A1		ADSS	CACNB3
	SLC39A11		ASF1B	ADSS
	SLC39A9		RAD51	ADSS
	SLC44A1		BMP8A	ADSS
	SLC4A5		ADSS	KIF24
	SLC50A1		TRIM59	ADSS
	SLC52A3		ADSS	ZNRF2
	SLC9A3R1		ADSS	RTKN2
	SMC4		ADSS	TET3
	SMG7		ADSS	MANEAL
	SNRNP25		E2F7	ADSS
	SNRPD1		ADSS	AP1S3
	SNRPE		MBOAT2	ADSS
	SORD		ADSS	MSI2
	SOX12		ADSS	SSX2IP
	SOX4		PYGO2	ADSS
	SPATA33		EPT1	ADSS
	SPATS2		ADSS	SLC12A8
	SPC25		ADSS	PVRL4
	SPINT1		RMI1	ADSS
	SPINT2		ADSS	ESRP2
	SRP9		ADSS	GRHL2
	SRPRB		AAGAB	ADSS
	SRSF1		DBNDD1	ADSS
	SRXN1		SPATS2	ADSS
	SSX2IP		IPPK	ADSS
	ST14		ENTPD7	ADSS
	STIL		ADSS	CDC42SE1
	STMN1		ADSS	BAIAP2L1
	STRA6		ADSS	LRRC1
	STRBP		FANCI	ADSS
	STX1A		ADSS	RBM47
	SUCO		ADSS	GALNT7
	SUMO3		DTL	ADSS
	TBL2		ADSS	LEF1
	TET3		UHRF1	ADSS
	TFAP2A		ADSS	FLVCR1
	TFRC		NCAPH	ADSS
	TIMELESS		ADSS	SIPA1L3
	TIMM17A		HSF2BP	ADSS
	TK1		ADSS	TOMM34
	TMED3		MTHFD2	ADSS
	TMEM125		KDM5B	ADSS
	TMEM184A		ADSS	SPINT2
	TMEM206		PAICS	ADSS
	TMEM241		ADSS	VAV3
	TMEM57		ADSS	IRX5
	TMEM63B		KIF14	ADSS
	TMEM79		UBAP2L	ADSS
	TMEM9		KIF23	ADSS
	TOMM34		ADSS	MAP7
	TOP1		ADSS	B4GALT3
	TOP2A		ADSS	EZR
	TOR2A		ADSS	VAV2
	TOR3A		TUFT1	ADSS
	TPD52		TPD52	ADSS
	TPI1		TOP1	ADSS
	TPM3		SOX12	ADSS
	TPX2		ADSS	SOX4
	TRAF4		SLC20A1	ADSS
	TRAF7		SLC2A1	ADSS
	TRIB3		STIL	ADSS
	TRIM11		ADSS	SFPQ
	TRIM46		RRM2	ADSS
	TRIM59		ADSS	FXYD3
	TRIM62		ADSS	MYO5B
	TRIP13		HNRNPU	ADSS
	TSEN34		HNRNPC	ADSS
	TTC39A		HMMR	ADSS
	TTC9		ADSS	FANCD2
	TUFT1		ADSS	DLG3
	UBAP2L		COL11A1	ADSS
	UBE2I		COL10A1	ADSS
	UBE2K		ADSS	RCC1
	UBE2Q1		CENPF	ADSS
	UBE2V1		CDC6	ADSS
	UBFD1		BCL9	ADSS
	UBQLN4		ADSS	SHROOM2
	UHRF1		TMEM241	AHCY
	UNC5B		SAPCD2	AHCY
	VANGL1		RBBP8NL	AHCY
	VAV2		CTXN1	AHCY
	VAV3		CACFD1	AHCY
	VDAC1		ABHD17C	AHCY
	VEZT		MMP11	AHCY
	VPS37C		KNOP1	AHCY
	VWA9		KIF18A	AHCY
	WDHD1		HAGHL	AHCY
	WHSC1		CENPU	AHCY
	WISP1		CEMIP	AHCY
	XRCC2		ATP6AP1	AHCY
	YARS		AHCY	OLR1
	YIPF6		RAB26	AHCY
	ZBTB9		SDC1	AHCY
	ZFP64		GJB2	AHCY
	ZNF367		ALDH18A1	AHCY
	ZNF468		PYCR1	AHCY
	ZNF544		HMGB3	AHCY
	ZNF552		TMEM9	AHCY
	ZNF93		KIF26B	AHCY
	ZNRF2		FAM111B	AHCY
	ZWILCH		FAM83H	AHCY
	ZWINT		LSM14B	AHCY
			C1orf74	AHCY
			RHPN1	AHCY
			NACC1	AHCY
			CCDC64	AHCY
			HN1L	AHCY
			PSRC1	AHCY
			AHCY	TMEM79
			FAM110A	AHCY
			CABLES2	AHCY
			ARHGAP39	AHCY
			PIP4K2C	AHCY
			SLC25A22	AHCY
			MBOAT7	AHCY
			TRIB3	AHCY
			NAT14	AHCY
			SLC50A1	AHCY
			PBK	AHCY
			STRBP	AHCY
			SLC37A1	AHCY
			TOR2A	AHCY
			KIF4A	AHCY
			RUSC1	AHCY
			ORC6	AHCY
			TMED3	AHCY
			AHCY	FBXO46
			ZWINT	AHCY
			KIF2C	AHCY
			GINS1	AHCY
			PDIA4	AHCY
			CCNE2	AHCY
			NIPSNAP1	AHCY
			RASSF7	AHCY
			SLC35A2	AHCY
			PTBP1	AHCY
			PMM2	AHCY
			PIK3R2	AHCY
			HNRNPF	AHCY
			FUS	AHCY
			FANCF	AHCY
			EFNA4	AHCY
			AHCY	EFNA3
			CYB561	AHCY
			AP1S1	AHCY
			FAM102A	AHCY
			RCC2	AHCY
			DEPDC1B	AHCY
			CEP55	AHCY
			ANLN	AHCY
			GINS2	AHCY
			NUP210	AHCY
			SLC9A3R1	AHCY
			CBX4	AHCY
			TOP2A	AHCY
			HMGN1	AHCY
			SBK1	AHCY
			SKA3	AHCY
			SKA1	AHCY
			ANKRD22	AHCY
			RMI2	AHCY
			CDCA5	AHCY
			CDT1	AHCY
			SHCBP1	AHCY
			MARCKSL1	AHCY
			CENPK	AHCY
			SPC25	AHCY
			HJURP	AHCY
			CDCA8	AHCY
			ZWILCH	AHCY
			NUSAP1	AHCY
			CBX3	AHCY
			RAD51AP1	AHCY
			PAK4	AHCY
			KIAA0101	AHCY
			TK1	AHCY
			ODF2	AHCY
			NEK2	AHCY
			MKI67	AHCY
			MCM2	AHCY
			LMNB1	AHCY
			KIF11	AHCY
			FOXM1	AHCY
			CCNB1	AHCY
			AHCY	CACNB3
			ASF1B	AHCY
			RAD51	AHCY
			KIF24	AHCY
			TRIM59	AHCY
			RTKN2	AHCY
			MANEAL	AHCY
			MBOAT2	AHCY
			MSI2	AHCY
			SSX2IP	AHCY
			PYGO2	AHCY
			EPT1	AHCY
			SLC12A8	AHCY
			RMI1	AHCY
			DBNDD1	AHCY
			SPATS2	AHCY
			IPPK	AHCY
			ENTPD7	AHCY
			BAIAP2L1	AHCY
			FANCI	AHCY
			DTL	AHCY
			LEF1	AHCY
			UHRF1	AHCY
			FLVCR1	AHCY
			NCAPH	AHCY
			SIPA1L3	AHCY
			HSF2BP	AHCY
			TOMM34	AHCY
			MTHFD2	AHCY
			KDM5B	AHCY
			SPINT2	AHCY
			KIF14	AHCY
			UBAP2L	AHCY
			KIF23	AHCY
			B4GALT3	AHCY
			EZR	AHCY
			TUFT1	AHCY
			TPD52	AHCY
			TOP1	AHCY
			SOX12	AHCY
			SLC20A1	AHCY
			SLC2A1	AHCY
			STIL	AHCY
			SFPQ	AHCY
			RRM2	AHCY
			HNRNPU	AHCY
			HNRNPC	AHCY
			HMMR	AHCY
			DLG3	AHCY
			COL11A1	AHCY
			COL10A1	AHCY
			CENPF	AHCY
			BCL9	AHCY
			SHROOM2	AHCY
			SHROOM2	SLC52A3
			SHROOM2	PRRG4
			SHROOM2	VWA9
			SHROOM2	TMEM241
			SHROOM2	SPATA33
			SHROOM2	SHTN1
			SAPCD2	SHROOM2
			S100A14	SHROOM2
			RBBP8NL	SHROOM2
			OVOL1	SHROOM2
			LRRC56	SHROOM2
			LAMP5	SHROOM2
			KDF1	SHROOM2
			ILDR1	SHROOM2
			CTXN1	SHROOM2
			CACFD1	SHROOM2
			C2orf15	SHROOM2
			ABHD17C	SHROOM2
			RIPPLY3	SHROOM2
			PAGR1	SHROOM2
			P3H4	SHROOM2
			MMP11	SHROOM2
			KNOP1	SHROOM2
			KIF18A	SHROOM2
			HAGHL	SHROOM2
			CNIH2	SHROOM2
			CLEC5A	SHROOM2
			CILP2	SHROOM2
			CENPU	SHROOM2
			CEMIP	SHROOM2
			CAMK2N2	SHROOM2
			ATP6AP1	SHROOM2
			SEMA4A	SHROOM2
			SHROOM2	TMEM184A
			PRRG2	SHROOM2
			SHROOM2	OLR1
			SHROOM2	FOXP3
			LRRC8E	SHROOM2
			PRR15L	SHROOM2
			RAB26	SHROOM2
			SDC1	SHROOM2
			PROM2	SHROOM2
			CRB3	SHROOM2
			ADM2	SHROOM2
			CARD14	SHROOM2
			SHROOM2	GOLM1
			SHROOM2	SPINT1
			GJB2	SHROOM2
			CDS1	SHROOM2
			SHROOM2	ZNF93
			SHROOM2	ISG20L2
			SHROOM2	TRIM62
			SHROOM2	BSPRY
			SHROOM2	ZNF544
			POSTN	SHROOM2
			SEMA4B	SHROOM2
			LPAR2	SHROOM2
			ALDH18A1	SHROOM2
			PYCR1	SHROOM2
			SHROOM2	PVRL2
			HMGB3	SHROOM2
			ERBB3	SHROOM2
			TMEM9	SHROOM2
			TMEM63B	SHROOM2
			KIF26B	SHROOM2
			ESM1	SHROOM2
			FAM111B	SHROOM2
			FAM83H	SHROOM2
			KCTD13	SHROOM2
			C10orf35	SHROOM2
			LSM14B	SHROOM2
			C1orf74	SHROOM2
			SHROOM2	SAMD10
			SHROOM2	TMEM125
			SHROOM2	RAVER1
			CANT1	SHROOM2
			PAQR4	SHROOM2
			RHPN1	SHROOM2
			NACC1	SHROOM2
			SHROOM2	PIGM
			CCDC64	SHROOM2
			HN1L	SHROOM2
			SHROOM2	ZNF468
			CCDC120	SHROOM2
			PSRC1	SHROOM2
			NUDT16L1	SHROOM2
			SHROOM2	TMEM79
			FAM110A	SHROOM2
			CABLES2	SHROOM2
			PDRG1	SHROOM2
			ARHGAP39	SHROOM2
			SHROOM2	TRIM46
			PIP4K2C	SHROOM2
			SLC25A22	SHROOM2
			MBOAT7	SHROOM2
			SHROOM2	TSEN34
			SHROOM2	PYCRL
			NCAPG	SHROOM2
			TRIB3	SHROOM2
			NCOA5	SHROOM2
			POGK	SHROOM2
			NAT14	SHROOM2
			SHROOM2	DIABLO
			SLC50A1	SHROOM2
			PBK	SHROOM2
			SHROOM2	ZFP64
			STRBP	SHROOM2
			NDE1	SHROOM2
			AFTPH	SHROOM2
			FBXL19	SHROOM2
			FAM64A	SHROOM2
			KCTD5	SHROOM2
			SHROOM2	SLC37A1
			MRPL42	SHROOM2
			SHROOM2	TOR2A
			EIF2AK1	SHROOM2
			KIF4A	SHROOM2
			RUSC1	SHROOM2
			ORC6	SHROOM2
			SHROOM2	TTC9
			SHROOM2	TMED3
			SHROOM2	FBXO46
			SHROOM2	TTC39A
			ZWINT	SHROOM2
			KIF2C	SHROOM2
			SEC23B	SHROOM2
			BPNT1	SHROOM2
			GINS1	SHROOM2
			SHROOM2	MTL5
			SHROOM2	TRAF4
			PDIA4	SHROOM2
			H2AFY	SHROOM2
			CCNE2	SHROOM2
			NIPSNAP1	SHROOM2
			LAGE3	SHROOM2
			RASSF7	SHROOM2
			SLC35A2	SHROOM2
			STX1A	SHROOM2
			SHROOM2	ST14
			RABIF	SHROOM2
			PTK6	SHROOM2
			PTBP1	SHROOM2
			PRSS8	SHROOM2
			MAPK13	SHROOM2
			PMM2	SHROOM2
			PIK3R2	SHROOM2
			RAB8A	SHROOM2
			MAZ	SHROOM2
			HNRNPF	SHROOM2
			FUS	SHROOM2
			FANCF	SHROOM2
			FANCA	SHROOM2
			EFNA4	SHROOM2
			SHROOM2	EFNA3
			CYB561	SHROOM2
			AP1S1	SHROOM2
			DDR1	SHROOM2
			FAM102A	SHROOM2
			SHROOM2	MAL2
			RAB11FIP4	SHROOM2
			DCTPP1	SHROOM2
			RAB17	SHROOM2
			RCC2	SHROOM2
			DEPDC1B	SHROOM2
			CEP55	SHROOM2
			EPN3	SHROOM2
			ESRP1	SHROOM2
			ANLN	SHROOM2
			GINS2	SHROOM2
			NUP210	SHROOM2
			DHX34	SHROOM2
			SLC9A3R1	SHROOM2
			DPM2	SHROOM2
			CBX4	SHROOM2
			SHROOM2	GPR68
			CORO2A	SHROOM2
			TOP2A	SHROOM2
			SHROOM2	TFAP2A
			PITX1	SHROOM2
			INHBA	SHROOM2
			SHROOM2	HOXC13
			HMGN1	SHROOM2
			FKBP4	SHROOM2
			MARK2	SHROOM2
			SBK1	SHROOM2
			APITD1	SHROOM2
			SHROOM2	ZBTB9
			SKA3	SHROOM2
			SKA1	SHROOM2
			ESCO2	SHROOM2
			SGOL1	SHROOM2
			CKAP2L	SHROOM2
			EME1	SHROOM2
			ANKRD22	SHROOM2
			RMI2	SHROOM2
			C1QTNF6	SHROOM2
			CDCA5	SHROOM2
			BRIP1	SHROOM2
			CDT1	SHROOM2
			TRIM11	SHROOM2
			SHCBP1	SHROOM2
			OTUB2	SHROOM2
			MARCKSL1	SHROOM2
			CENPK	SHROOM2
			SHROOM2	SLC4A5
			SPC25	SHROOM2
			DEPDC1	SHROOM2
			HJURP	SHROOM2
			CDCA8	SHROOM2
			SHROOM2	ZWILCH
			C21orf58	SHROOM2
			GTSE1	SHROOM2
			NUSAP1	SHROOM2
			CBX3	SHROOM2
			RAD51AP1	SHROOM2
			PAK4	SHROOM2
			KIAA0101	SHROOM2
			PRC1	SHROOM2
			SHROOM2	XRCC2
			TK1	SHROOM2
			SRSF1	SHROOM2
			SHROOM2	PFKFB4
			ODF2	SHROOM2
			NEK2	SHROOM2
			MKI67	SHROOM2
			METTL1	SHROOM2
			MCM4	SHROOM2
			MCM2	SHROOM2
			MATN3	SHROOM2
			LMNB1	SHROOM2
			KIF11	SHROOM2
			HNRNPA2B1	SHROOM2
			GRM4	SHROOM2
			FOXM1	SHROOM2
			CCNB1	SHROOM2
			SHROOM2	CACNB3
			ASF1B	SHROOM2
			RAD51	SHROOM2
			MMP13	SHROOM2
			BIRC5	SHROOM2
			BMP8A	SHROOM2
			KIF24	SHROOM2
			TRIM59	SHROOM2
			SHROOM2	NPNT
			SHROOM2	ZNRF2
			RTKN2	SHROOM2
			UNC5B	SHROOM2
			SLC39A11	SHROOM2
			SHROOM2	TET3
			RNF187	SHROOM2
			MANEAL	SHROOM2
			E2F7	SHROOM2
			AP1S3	SHROOM2
			MBOAT2	SHROOM2
			IQGAP3	SHROOM2
			MSI2	SHROOM2
			SHROOM2	SSX2IP
			PYGO2	SHROOM2
			EPT1	SHROOM2
			SHROOM2	SLC12A8
			PVRL4	SHROOM2
			RMI1	SHROOM2
			ESRP2	SHROOM2
			GRHL2	SHROOM2
			AAGAB	SHROOM2
			DBNDD1	SHROOM2
			RASL11B	SHROOM2
			SPATS2	SHROOM2
			IPPK	SHROOM2
			SHROOM2	KIAA1211
			ENTPD7	SHROOM2
			SHROOM2	CDC42SE1
			BAIAP2L1	SHROOM2
			LRRC1	SHROOM2
			FANCI	SHROOM2
			CDCA4	SHROOM2
			RBM47	SHROOM2
			GALNT7	SHROOM2
			DTL	SHROOM2
			LEF1	SHROOM2
			UHRF1	SHROOM2
			FLVCR1	SHROOM2
			POC1A	SHROOM2
			NCAPH	SHROOM2
			SHROOM2	SIPA1L3
			WDHD1	SHROOM2
			HSF2BP	SHROOM2
			SHROOM2	TOMM34
			MTHFD2	SHROOM2
			KDM5B	SHROOM2
			POLQ	SHROOM2
			SHROOM2	CORIN
			SHROOM2	SPINT2
			PAICS	SHROOM2
			SHROOM2	VAV3
			IRX5	SHROOM2
			SMC4	SHROOM2
			KIF14	SHROOM2
			UBAP2L	SHROOM2
			KIF23	SHROOM2
			MAP7	SHROOM2
			B4GALT3	SHROOM2
			EZR	SHROOM2
			SHROOM2	VAV2
			TUFT1	SHROOM2
			TPD52	SHROOM2
			TOP1	SHROOM2
			SOX12	SHROOM2
			SHROOM2	SOX4
			SORD	SHROOM2
			SNRPE	SHROOM2
			SLC20A1	SHROOM2
			SLC2A1	SHROOM2
			STIL	SHROOM2
			SFPQ	SHROOM2
			RRM2	SHROOM2
			SHROOM2	PRIM2
			FXYD3	SHROOM2
			PHKG2	SHROOM2
			MYO5B	SHROOM2
			HNRNPU	SHROOM2
			HNRNPC	SHROOM2
			HMMR	SHROOM2
			FANCD2	SHROOM2
			ECT2	SHROOM2
			DLG3	SHROOM2
			COL11A1	SHROOM2
			COL10A1	SHROOM2
			RCC1	SHROOM2
			CENPF	SHROOM2
			CDC6	SHROOM2
			CCNA2	SHROOM2
			BCL9	SHROOM2
			SHROOM2	ARF3
			ARF1	SHROOM2
			ARF1	IFT22
			ARF1	NDUFAF6
			ARF1	KNSTRN
			ARF1	SDHC
			ARF1	KIF4B
			ARF1	AUNIP
			ARF1	PGP
			ARF1	LAMP5
			ARF1	CTXN1
			ARF1	CACFD1
			ARF1	X9-Mar
			ARF1	RIPPLY3
			ARF1	PAGR1
			ARF1	P3H4
			ARF1	NABP2
			ARF1	MMP11
			ARF1	KNOP1
			ARF1	KIF18A
			ARF1	HAGHL
			ARF1	FAM72D
			ARF1	FAM72B
			ARF1	FAM72A
			ARF1	CNIH2
			ARF1	CLEC5A
			ARF1	CILP2
			ARF1	CENPU
			ARF1	CEMIP
			ARF1	CAMK2N2
			ARF1	C14orf142
			ARF1	ATP6AP1
			X4-Mar	ARF1
			ARF1	LRRC46
			ARF1	RAB26
			ARF1	GJB2
			ARF1	DCAF13
			ARF1	FBN2
			ARF1	RNFT2
			ARF1	ISG20L2
			ARF1	UBQLN4
			ARF1	PPME1
			ARF1	POSTN
			ALDH18A1	ARF1
			ARF1	PYCR1
			ARF1	HMGB3
			ARF1	CCNF
			ARF1	TMEM9
			ARF1	CENPL
			ARF1	TMEM63B
			ARF1	KIF26B
			ARF1	SLC24A2
			ARF1	ESM1
			ARF1	MMP1
			ARF1	FAM111B
			ARF1	C1orf74
			ARF1	SRXN1
			ARF1	RAVER1
			ARF1	CANT1
			ARF1	PAQR4
			ARF1	RHPN1
			ARF1	GPRIN1
			ARF1	NACC1
			ARF1	PIGM
			ARF1	CCDC64
			ARF1	HN1L
			ARF1	PSRC1
			ARF1	NUDT16L1
			ARF1	TMEM79
			ARF1	TRAF7
			ARF1	FAM110A
			ARF1	FAM83D
			ARF1	PDRG1
			ARF1	PIP4K2C
			ARF1	SLC25A22
			ARF1	E2F8
			ARF1	SNRNP25
			ARF1	MBOAT7
			ARF1	TOR3A
			ARF1	NCAPG
			ARF1	CLSPN
			ARF1	TRIB3
			ARF1	POGK
			ARF1	NAT14
			ARF1	KIF15
			ARF1	SLC50A1
			ARF1	C20orf24
			ARF1	PBK
			ARF1	DHTKD1
			ARF1	MCM10
			ARF1	LRRC59
			ARF1	STRBP
			ARF1	NDE1
			ARF1	FAM64A
			ARF1	KCTD5
			ARF1	ANAPC7
			ARF1	HN1
			ARF1	CERS2
			ARF1	MRPL42
			ARF1	TOR2A
			ARF1	EIF2AK1
			ARF1	CACYBP
			ARF1	TBL2
			ARF1	LSM4
			ARF1	KIF4A
			ARF1	RUSC1
			ARF1	ORC6
			ARF1	TMED3
			ARF1	TTC39A
			ARF1	COG2
			ARF1	MRPL3
			ARF1	ZWINT
			ARF1	KIF2C
			ARF1	BPNT1
			ARF1	GINS1
			ARF1	SLC25A44
			ARF1	H2AFY
			ARF1	CCNE2
			ARF1	TIMELESS
			ARF1	YARS
			ARF1	NIPSNAP1
			ARF1	LAGE3
			ARF1	SLC35A2
			ARF1	UBE2I
			ARF1	STX1A
			ARF1	RFC2
			ARF1	RABIF
			ARF1	PTBP1
			ARF1	PMM2
			ARF1	PIK3R2
			ARF1	P4HB
			ARF1	RAB8A
			ARF1	MAZ
			ARF1	HNRNPF
			ARF1	HNRNPAB
			ARF1	H2AFX
			ARF1	GSK3A
			ARF1	FANCF
			ARF1	FANCA
			ARF1	ELAVL1
			ARF1	CYB561
			AP1S1	ARF1
			ARF1	CENPA
			ARF1	CCNE1
			ARF1	FAM102A
			ARF1	RPUSD1
			ARF1	DSN1
			ARF1	DCTPP1
			ARF1	SRPRB
			ARF1	DEPDC1B
			ARF1	CEP55
			ANLN	ARF1
			ARF1	GINS2
			ARF1	TIMM17A
			ARF1	SLC9A3R1
			ARF1	CBX4
			ARF1	GPR68
			ARF1	TOP2A
			ARF1	PITX1
			ARF1	INHBA
			ARF1	FKBP4
			ARF1	APITD1
			ARF1	SKA3
			ARF1	SKA1
			ARF1	ESCO2
			ARF1	SGOL1
			ARF1	CKAP2L
			ARF1	EME1
			ARF1	LRRC15
			ARF1	RMI2
			ARF1	C1QTNF6
			ARF1	CDCA5
			ARF1	CDT1
			ARF1	TRIM11
			ARF1	SHCBP1
			ARF1	OTUB2
			ARF1	CENPK
			ARF1	MRPL17
			ARF1	SPC25
			ARF1	ENY2
			ARF1	PRR11
			ARF1	DEPDC1
			ARF1	HJURP
			ARF1	CDCA8
			ARF1	ZWILCH
			ARF1	C21orf58
			ARF1	GTSE1
			ARF1	NUSAP1
			ARF1	CBX3
			ARF1	CKAP4
			ARF1	RAD51AP1
			ARF1	PAK4
			ARF1	KIAA0101
			ARF1	TRIP13
			ARF1	BUB3
			ARF1	PRC1
			ARF1	TPI1
			ARF1	TK1
			ARF1	AURKA
			ARF1	SRSF1
			ARF1	PFKFB4
			ARF1	ODF2
			ARF1	NEK2
			ARF1	MKI67
			ARF1	METTL1
			ARF1	MCM4
			ARF1	MCM2
			ARF1	MATN3
			ARF1	LMNB1
			ARF1	KIF11
			ARF1	HNRNPA2B1
			ARF1	GRM8
			ARF1	GRM4
			ARF1	FOXM1
			ARF1	FEN1
			ARF1	HAPLN1
			ARF1	CDK1
			ARF1	CCNB1
			ARF1	CACNB3
			ARF1	ASF1B
			ARF1	RAD51
			ARF1	E2F1
			ARF1	RACGAP1
			ARF1	MMP13
			ARF1	BIRC5
			ARF1	BMP8A
			ARF1	KIF24
			ARF1	TRIM59
			ARF1	ZNRF2
			ARF1	RTKN2
			ARF1	UNC5B
			ARF1	SLC39A11
			ARF1	ZNF367
			ARF1	RNF187
			ARF1	MANEAL
			ARF1	MIPOL1
			ARF1	E2F7
			ARF1	ADAMTS14
			ARF1	MBOAT2
			ARF1	IQGAP3
			ARF1	MSI2
			ARF1	SSX2IP
			ARF1	PYGO2
			ARF1	EPT1
			ARF1	DIAPH3
			ARF1	HM13
			ARF1	RMI1
			ARF1	DBNDD1
			ARF1	SPATS2
			ARF1	IPPK
			ARF1	ENTPD7
			ARF1	SLC39A9
			ARF1	FANCI
			ARF1	DARS2
			ARF1	RALGPS2
			ARF1	CDCA4
			ARF1	DTL
			ARF1	ADIPOR1
			ARF1	SEC61A1
			ARF1	UHRF1
			ARF1	FLVCR1
			ARF1	ABHD12
			ARF1	C1orf43
			ARF1	POC1A
			ARF1	NCAPH
			ARF1	PDXDC1
			ARF1	TPX2
			ARF1	WDHD1
			ARF1	CIT
			ARF1	HSF2BP
			ARF1	RAB10
			ARF1	MTHFD2
			ARF1	KDM5B
			ARF1	POLQ
			ARF1	PAICS
			ARF1	SAE1
			ARF1	SMC4
			ARF1	AMMECR1
			ARF1	KIF14
			ARF1	UBAP2L
			ARF1	SMG7
			ARF1	ARHGAP11A
			ARF1	ECE2
			ARF1	MORF4L2
			ARF1	KIF23
			ARF1	MAPKAPK2
			ARF1	GPRC5A
			ARF1	WISP1
			ARF1	B4GALT3
			ARF1	CDC7
			ARF1	WHSC1
			ARF1	EZR
			ARF1	VDAC1
			ARF1	TUFT1
			ARF1	TPM3
			ARF1	TPD52
			ARF1	TOP1
			ARF1	SRP9
			ARF1	SOX12
			ARF1	SORD
			ARF1	SNRPE
			ARF1	SLC20A1
			ARF1	SLC2A1
			ARF1	STIL
			ARF1	RRM2
			ARF1	PHKG2
			ARF1	PGK1
			ARF1	PARN
			ARF1	MAD2L1
			ARF1	IBSP
			ARF1	HNRNPU
			ARF1	HNRNPC
			ARF1	HMMR
			ARF1	HDGF
			ARF1	FN1
			ARF1	ECT2
			ARF1	DNMT3A
			ARF1	DLG3
			ARF1	COPA
			ARF1	COL11A1
			ARF1	COL10A1
			ARF1	CENPF
			ARF1	CDC6
			ARF1	CCNA2
			ARF1	BCL9
			ARF1	ARL3
			ARF3	PRRG4
			TMEM241	ARF3
			SHTN1	ARF3
			S100A14	ARF3
			KDF1	ARF3
			ILDR1	ARF3
			C2orf15	ARF3
			ABHD17C	ARF3
			LRRC8E	ARF3
			SDC1	ARF3
			PROM2	ARF3
			CRB3	ARF3
			ADM2	ARF3
			SPINT1	ARF3
			CDS1	ARF3
			ARF3	BSPRY
			LPAR2	ARF3
			ALDH18A1	ARF3
			FAM83H	ARF3
			TMEM125	ARF3
			RHPN1	ARF3
			CCDC64	ARF3
			CCDC120	ARF3
			FAM110A	ARF3
			ARF3	TRIM46
			SLC25A22	ARF3
			MBOAT7	ARF3
			TRIB3	ARF3
			NCOA5	ARF3
			TMED3	ARF3
			SEC23B	ARF3
			PDIA4	ARF3
			NIPSNAP1	ARF3
			RASSF7	ARF3
			ST14	ARF3
			PTBP1	ARF3
			PRSS8	ARF3
			MAPK13	ARF3
			RAB8A	ARF3
			EFNA4	ARF3
			AP1S1	ARF3
			FAM102A	ARF3
			RAB11FIP4	ARF3
			RCC2	ARF3
			EPN3	ARF3
			ESRP1	ARF3
			SLC9A3R1	ARF3
			TFAP2A	ARF3
			HMGN1	ARF3
			OTUB2	ARF3
			MARCKSL1	ARF3
			SPC25	ARF3
			ODF2	ARF3
			ASF1B	ARF3
			TRIM59	ARF3
			SLC12A8	ARF3
			ESRP2	ARF3
			GRHL2	ARF3
			BAIAP2L1	ARF3
			LRRC1	ARF3
			RBM47	ARF3
			LEF1	ARF3
			KDM5B	ARF3
			SPINT2	ARF3
			MAP7	ARF3
			TOP1	ARF3
			SLC2A1	ARF3
			FXYD3	ARF3
			MYO5B	ARF3
			FANCD2	ARF3
			DLG3	ARF3
			ARL3	SUCO
			X9-Mar	ARL3
			MMP11	ARL3
			CNIH2	ARL3
			ARL3	PRR15L
			GJB2	ARL3
			ARL3	RAVER1
			PIP4K2C	ARL3
			ARL3	SLC25A22
			ARL3	RAP2C
			SLC50A1	ARL3
			ARL3	UBE2Q1
			ARL3	CERS2
			ARL3	TOR2A
			ARL3	DCAF7
			H2AFY	ARL3
			RABIF	ARL3
			ARL3	PTBP1
			ARL3	UBE2K
			FAM102A	ARL3
			CEP55	ARL3
			ARL3	EPN3
			ANLN	ARL3
			TIMM17A	ARL3
			CBX4	ARL3
			PITX1	ARL3
			INHBA	ARL3
			ARL3	DOLPP1
			KIAA0101	ARL3
			NEK2	ARL3
			MMP13	ARL3
			ARL3	ZNRF2
			ARL3	UNC5B
			ARL3	MIPOL1
			E2F7	ARL3
			IPPK	ARL3
			ENTPD7	ARL3
			CDCA4	ARL3
			ARL3	FLVCR1
			KIF23	ARL3
			WISP1	ARL3
			TPD52	ARL3
			SLC20A1	ARL3
			IBSP	ARL3
			COL11A1	ARL3
			COL10A1	ARL3
			ARL3	CDC6
			BCL9	IFT22
			BCL9	PKM
			BCL9	AUNIP
			BCL9	SLC52A3
			BCL9	PRRG4
			BCL9	MRGBP
			BCL9	VWA9
			BCL9	TMEM241
			BCL9	SPATA33
			BCL9	SHTN1
			BCL9	SAPCD2
			BCL9	S100A14
			BCL9	RBBP8NL
			BCL9	OVOL1
			BCL9	LRRC56
			BCL9	LAMP5
			BCL9	KDF1
			BCL9	ILDR1
			BCL9	CTXN1
			BCL9	CACFD1
			BCL9	C2orf15
			BCL9	ABHD17C
			BCL9	X9-Mar
			BCL9	RIPPLY3
			BCL9	PAGR1
			BCL9	P3H4
			BCL9	NABP2
			BCL9	MMP11
			BCL9	KNOP1
			BCL9	KIF18A
			BCL9	HAGHL
			BCL9	FAM72D
			BCL9	FAM72B
			BCL9	FAM72A
			BCL9	CNIH2
			BCL9	CLEC5A
			BCL9	CILP2
			BCL9	CENPU
			BCL9	CEMIP
			BCL9	CAMK2N2
			ATP6AP1	BCL9
			X4-Mar	BCL9
			BCL9	SEMA4A
			BCL9	TMEM184A
			BCL9	LRRC46
			BCL9	PRRG2
			BCL9	OLR1
			BCL9	LRRC8E
			BCL9	PRR15L
			BCL9	RAB26
			BCL9	SDC1
			BCL9	PROM2
			BCL9	CRB3
			BCL9	ADM2
			BCL9	CARD14
			BCL9	GOLM1
			BCL9	SPINT1
			BCL9	GJB2
			BCL9	CDS1
			BCL9	FBN2
			BCL9	FBXO45
			BCL9	ZNF93
			BCL9	ISG20L2
			BCL9	UBQLN4
			BCL9	TRIM62
			BCL9	BSPRY
			BCL9	PPME1
			BCL9	ZNF544
			BCL9	POSTN
			BCL9	SEMA4B
			BCL9	LPAR2
			ALDH18A1	BCL9
			BCL9	PYCR1
			BCL9	PVRL2
			BCL9	HPRT1
			BCL9	HMGB3
			BCL9	ERBB3
			BCL9	CCNF
			BCL9	TMEM9
			BCL9	CENPL
			BCL9	TMEM63B
			BCL9	KIF26B
			BCL9	SLC24A2
			BCL9	ESM1
			BCL9	MMP1
			BCL9	FAM111B
			BCL9	FAM83H
			BCL9	KCTD13
			BCL9	C10orf35
			BCL9	LSM14B
			BCL9	C1orf74
			BCL9	SAMD10
			BCL9	PRRC1
			BCL9	TMEM125
			BCL9	RAVER1
			BCL9	CANT1
			BCL9	PAQR4
			BCL9	RHPN1
			BCL9	GPRIN1
			BCL9	NACC1
			BCL9	PIGM
			BCL9	CCDC64
			BCL9	HN1L
			BCL9	ZNF468
			BCL9	CCDC120
			BCL9	PSRC1
			BCL9	NUDT16L1
			BCL9	TMEM79
			BCL9	TRAF7
			BCL9	FAM110A
			BCL9	CABLES2
			BCL9	FAM83D
			BCL9	PDRG1
			BCL9	ARHGAP39
			BCL9	TRIM46
			BCL9	FOXRED2
			BCL9	PIP4K2C
			BCL9	GEMIN7
			BCL9	SLC25A22
			BCL9	E2F8
			BCL9	MBOAT7
			BCL9	TSEN34
			BCL9	PYCRL
			BCL9	NCAPG
			BCL9	CLSPN
			BCL9	TRIB3
			BCL9	NCOA5
			BCL9	POGK
			BCL9	NAT14
			BCL9	KIF15
			BCL9	DIABLO
			BCL9	SLC50A1
			BCL9	PBK
			BCL9	ZFP64
			BCL9	STRBP
			BCL9	TMEM206
			BCL9	NDE1
			BCL9	AFTPH
			BCL9	FBXL19
			BCL9	FAM64A
			BCL9	KCTD5
			BCL9	SLC37A1
			BCL9	HN1
			BCL9	APH1A
			BCL9	CERS2
			BCL9	MRPL42
			BCL9	TOR2A
			BCL9	EIF2AK1
			BCL9	TBL2
			BCL9	LSM4
			BCL9	KIF4A
			BCL9	RUSC1
			BCL9	ORC6
			BCL9	TTC9
			BCL9	TMED3
			BCL9	FBXO46
			BCL9	TTC39A
			BCL9	COG2
			BCL9	MRPL3
			BCL9	ZWINT
			BCL9	KIF2C
			BCL9	SEC23B
			BCL9	BPNT1
			BCL9	GINS1
			BCL9	MTL5
			BCL9	TRAF4
			BCL9	PDIA4
			BCL9	H2AFY
			BCL9	CCNE2
			BCL9	TIMELESS
			BCL9	YARS
			BCL9	NIPSNAP1
			BCL9	LAGE3
			BCL9	RASSF7
			BCL9	SLC35A2
			BCL9	UBE2I
			BCL9	STX1A
			BCL9	ST14
			BCL9	RFC2
			BCL9	RABIF
			BCL9	PTK6
			BCL9	PTBP1
			BCL9	PRSS8
			BCL9	MAPK13
			BCL9	PMM2
			BCL9	PIK3R2
			BCL9	P4HB
			BCL9	NONO
			BCL9	RAB8A
			BCL9	MAZ
			BCL9	HNRNPF
			BCL9	HNRNPAB
			BCL9	H2AFX
			BCL9	FUS
			BCL9	FANCF
			BCL9	FANCA
			BCL9	ELAVL1
			BCL9	CELSR3
			BCL9	EFNA4
			BCL9	EFNA3
			BCL9	CYB561
			AP1S1	BCL9
			BCL9	CENPA
			BCL9	DDR1
			BCL9	FAM102A
			BCL9	RPUSD1
			BCL9	RAB11FIP4
			BCL9	DCTPP1
			BCL9	RAB17
			BCL9	SRPRB
			BCL9	RCC2
			BCL9	DEPDC1B
			BCL9	CEP55
			BCL9	EPN3
			BCL9	ESRP1
			ANLN	BCL9
			BCL9	GINS2
			BCL9	NUP210
			BCL9	SEPHS2
			BCL9	TIMM17A
			BCL9	DHX34
			BCL9	SLC9A3R1
			BCL9	DPM2
			BCL9	CBX4
			BCL9	GPR68
			BCL9	CORO2A
			BCL9	TOP2A
			BCL9	TFAP2A
			BCL9	PITX1
			BCL9	INHBA
			BCL9	HOXC13
			BCL9	HMGN1
			BCL9	GATA3
			BCL9	FKBP4
			BCL9	MARK2
			BCL9	SBK1
			BCL9	APITD1
			BCL9	ZBTB9
			BCL9	SKA3
			BCL9	SKA1
			BCL9	ESCO2
			BCL9	SGOL1
			BCL9	CKAP2L
			BCL9	EME1
			BCL9	LRRC15
			BCL9	ANKRD22
			BCL9	RMI2
			BCL9	C1QTNF6
			BCL9	CDCA5
			BCL9	BRIP1
			BCL9	CDT1
			BCL9	TRIM11
			BCL9	SHCBP1
			BCL9	OTUB2
			BCL9	MARCKSL1
			BCL9	CENPK
			BCL9	MRPL17
			BCL9	SLC4A5
			BCL9	SPC25
			BCL9	DEPDC1
			BCL9	HJURP
			BCL9	CDCA8
			BCL9	ZWILCH
			BCL9	C21orf58
			BCL9	GTSE1
			BCL9	NUSAP1
			BCL9	CBX3
			BCL9	CKAP4
			BCL9	RAD51AP1
			BCL9	PAK4
			BCL9	KIAA0101
			BCL9	TRIP13
			BCL9	BUB3
			BCL9	PRC1
			BCL9	XRCC2
			BCL9	TK1
			AURKA	BCL9
			BCL9	SRSF1
			BCL9	PFKFB4
			BCL9	ODF2
			BCL9	NEK2
			BCL9	MKI67
			BCL9	METTL1
			BCL9	MCM4
			BCL9	MCM2
			BCL9	MATN3
			BCL9	LMNB1
			BCL9	KIF11
			BCL9	HNRNPA2B1
			BCL9	GRM8
			BCL9	GRM4
			BCL9	FOXM1
			BCL9	FEN1
			BCL9	CSTF3
			BCL9	CDK1
			BCL9	CCNB1
			BCL9	CACNB3
			BCL9	ACTG1
			ASF1B	BCL9
			BCL9	RAD51
			BCL9	E2F1
			BCL9	RACGAP1
			BCL9	MMP13
			BCL9	BIRC5
			BCL9	SAMD12
			BCL9	BMP8A
			BCL9	KIF24
			BCL9	TRIM59
			BCL9	NPNT
			BCL9	ZNRF2
			BCL9	RTKN2
			BCL9	UNC5B
			BCL9	SLC39A11
			BCL9	TET3
			BCL9	RNF187
			BCL9	MANEAL
			BCL9	MIPOL1
			BCL9	E2F7
			BCL9	ADAMTS14
			BCL9	AP1S3
			BCL9	MBOAT2
			BCL9	IQGAP3
			BCL9	MSI2
			BCL9	SSX2IP
			BCL9	EPT1
			BCL9	PARD6B
			BCL9	SLC12A8
			BCL9	VANGL1
			BCL9	DIAPH3
			BCL9	PVRL4
			BCL9	HM13
			BCL9	RMI1
			BCL9	ESRP2
			BCL9	GRHL2
			BCL9	AAGAB
			BCL9	BRCC3
			BCL9	DBNDD1
			BCL9	RASL11B
			BCL9	SPATS2
			BCL9	IPPK
			BCL9	KIAA1211
			BCL9	ENTPD7
			BCL9	CDC42SE1
			BCL9	BAIAP2L1
			BCL9	SLC39A9
			BCL9	LRRC1
			BCL9	FANCI
			BCL9	RALGPS2
			BCL9	CDCA4
			BCL9	RBM47
			BCL9	GALNT7
			BCL9	DTL
			BCL9	LEF1
			BCL9	SEC61A1
			BCL9	UHRF1
			BCL9	FLVCR1
			BCL9	POC1A
			BCL9	NCAPH
			BCL9	ADNP
			BCL9	SIPA1L3
			BCL9	PDXDC1
			BCL9	TPX2
			BCL9	WDHD1
			BCL9	CIT
			BCL9	HSF2BP
			BCL9	TOMM34
			BCL9	RAB10
			BCL9	MTHFD2
			BCL9	KDM5B
			BCL9	POLQ
			BCL9	CORIN
			BCL9	SPINT2
			BCL9	PAICS
			BCL9	VAV3
			BCL9	IRX5
			BCL9	SAE1
			BCL9	SMC4
			BCL9	DOPEY2
			BCL9	RBM8A
			BCL9	KIF14
			BCL9	UBAP2L
			BCL9	SMG7
			BCL9	ECE2
			BCL9	MORF4L2
			BCL9	KIF23
			BCL9	MAPKAPK2
			BCL9	MAP7
			BCL9	GPRC5A
			BCL9	WISP1
			BCL9	B4GALT3
			BCL9	CDC7
			BCL9	EZR
			BCL9	VAV2
			BCL9	TUFT1
			BCL9	TPD52
			BCL9	TOP1
			BCL9	SOX12
			BCL9	SOX4
			BCL9	SORD
			BCL9	SNRPE
			BCL9	SLC20A1
			BCL9	SLC2A1
			BCL9	STIL
			BCL9	SFPQ
			BCL9	RRM2
			BCL9	PRIM2
			BCL9	FXYD3
			BCL9	PHKG2
			BCL9	PARN
			BCL9	MYO5B
			BCL9	MAD2L1
			BCL9	STMN1
			BCL9	JARID2
			BCL9	IBSP
			BCL9	HSPA5
			BCL9	HNRNPU
			BCL9	HNRNPC
			BCL9	HMMR
			BCL9	HDGF
			BCL9	FANCD2
			BCL9	ELAVL2
			BCL9	ECT2
			BCL9	DLG3
			BCL9	COPA
			BCL9	COL11A1
			BCL9	COL10A1
			BCL9	RCC1
			BCL9	CENPF
			BCL9	CDC6
			BCL9	CCNA2
			CAPZA1	R3HDM1
			CCNA2	PKM
			CCNA2	NDUFAF6
			CCNA2	KNSTRN
			CCNA2	KIF4B
			CCNA2	AUNIP
			CCNA2	PGP
			CCNA2	TMEM241
			CCNA2	SAPCD2
			CCNA2	RBBP8NL
			CCNA2	CTXN1
			CCNA2	CACFD1
			CCNA2	ABHD17C
			CCNA2	RIPPLY3
			CCNA2	PAGR1
			CCNA2	P3H4
			CCNA2	NABP2
			CCNA2	MMP11
			CCNA2	KNOP1
			CCNA2	KIF18A
			CCNA2	HAGHL
			CCNA2	FAM72D
			CCNA2	FAM72B
			CCNA2	FAM72A
			CCNA2	CNIH2
			CCNA2	CLEC5A
			CCNA2	CILP2
			CCNA2	CENPU
			CCNA2	CEMIP
			CAMK2N2	CCNA2
			C14orf142	CCNA2
			ATP6AP1	CCNA2
			X4-Mar	CCNA2
			CCNA2	RAB26
			CCNA2	SDC1
			CCNA2	GJB2
			CCNA2	DCAF13
			CCNA2	FBN2
			CCNA2	FBXO45
			CCNA2	ZNF93
			CCNA2	ISG20L2
			CCNA2	UBQLN4
			CCNA2	PPME1
			CCNA2	POSTN
			ALDH18A1	CCNA2
			CCNA2	PYCR1
			CCNA2	HMGB3
			CCNA2	CCNF
			CCNA2	TMEM9
			CCNA2	CENPL
			CCNA2	TMEM63B
			CCNA2	KIF26B
			CCNA2	SLC24A2
			CCNA2	ESM1
			CCNA2	MMP1
			CCNA2	FAM111B
			CCNA2	FAM83H
			CCNA2	KCTD13
			CCNA2	LSM14B
			CCNA2	C1orf74
			CCNA2	SRXN1
			CCNA2	CANT1
			CCNA2	PAQR4
			CCNA2	RHPN1
			CCNA2	GPRIN1
			CCNA2	NACC1
			CCNA2	PIGM
			CCDC64	CCNA2
			CCNA2	HN1L
			CCNA2	PSRC1
			CCNA2	TMEM79
			CCNA2	FAM110A
			CCNA2	CABLES2
			CCNA2	FAM83D
			CCNA2	PDRG1
			CCNA2	ARHGAP39
			CCNA2	FOXRED2
			CCNA2	PIP4K2C
			CCNA2	GEMIN7
			CCNA2	SLC25A22
			CCNA2	E2F8
			CCNA2	SNRNP25
			CCNA2	MBOAT7
			CCNA2	TOR3A
			CCNA2	NCAPG
			CCNA2	CLSPN
			CCNA2	TRIB3
			CCNA2	POGK
			CCNA2	NAT14
			CCNA2	KIF15
			CCNA2	SLC50A1
			CCNA2	C20orf24
			CCNA2	PBK
			CCNA2	MCM10
			CCNA2	LRRC59
			CCNA2	STRBP
			CCNA2	TMEM206
			CCNA2	NDE1
			CCNA2	AFTPH
			CCNA2	FBXL19
			CCNA2	FAM64A
			CCNA2	KCTD5
			CCNA2	SLC37A1
			CCNA2	ANAPC7
			CCNA2	HN1
			CCNA2	APH1A
			CCNA2	MRPL42
			CCNA2	TOR2A
			CCNA2	EIF2AK1
			CCNA2	CACYBP
[truncated: 67,469 more rows]

## Sheet: Module 2
miRNAs (130)	miRNA sponges (1213)		miRNA sponge interactions (470817)
hsa-let-7c	2016-09-10		FOS	PLPP7
hsa-let-7i-5p	AAED1		FOS	MRC1
hsa-miR-100-5p	AASS		DMTN	FOS
hsa-miR-101-1	ABCA1		CXCR2	FOS
hsa-miR-103-1	ABCA10		TWIST2	FOS
hsa-miR-10b-5p	ABCA5		SMIM3	FOS
hsa-miR-1180	ABCA8		PM20D1	FOS
hsa-miR-1245	ABCA9		MYL9	FOS
hsa-miR-1247	ABCB1		MEDAG	FOS
hsa-miR-1258	ABCB5		LRCH2	FOS
hsa-miR-125b-1	ABCC9		FNDC4	FOS
hsa-miR-125b-2	ABCD2		CCDC36	FOS
hsa-miR-126-3p	ABHD6		ADGRA2	FOS
hsa-miR-1262	ABI3BP		PXDC1	FOS
hsa-miR-127-3p	ABLIM1		FAM212B	FOS
hsa-miR-1291	ACACB		CARD6	FOS
hsa-miR-1296	ACAD11		ADGRD1	FOS
hsa-miR-133a-1	ACADL		ZNF781	FOS
hsa-miR-133a-2	ACADS		ZNF106	FOS
hsa-miR-133b	ACO1		VIP	FOS
hsa-miR-139	ACSBG1		UTS2B	FOS
hsa-miR-140-5p	ACSL4		TSLP	FOS
hsa-miR-143-3p	ACSM5		TMEM246	FOS
hsa-miR-144-3p	ACSS2		TMEM245	FOS
hsa-miR-145-5p	ACVR1C		TENM1	FOS
hsa-miR-1468	ACVR2A		TDRD10	FOS
hsa-miR-150-5p	ACVRL1		SSTR1	FOS
hsa-miR-152	ADAM33		SMIM10	FOS
hsa-miR-154-5p	ADAMTS1		SLC25A34	FOS
hsa-miR-190a	ADAMTS18		SHISA3	FOS
hsa-miR-193a-3p	ADAMTS3		SERTM1	FOS
hsa-miR-195-5p	ADAMTS5		SEMA3G	FOS
hsa-miR-204-5p	ADAMTS9		SCN4B	FOS
hsa-miR-215	ADAMTSL4		PRRT4	FOS
hsa-miR-217	ADD1		PQLC2L	FOS
hsa-miR-218-2	ADD3		PNPLA2	FOS
hsa-miR-22-3p	ADGRA2		PLPP3	FOS
hsa-miR-223-3p	ADGRB3		PLIN4	FOS
hsa-miR-224-5p	ADGRD1		P3H2	FOS
hsa-miR-24-2	ADGRF5		NWD2	FOS
hsa-miR-26a-2	ADGRL2		NATD1	FOS
hsa-miR-26b-5p	ADGRL3		MYCT1	FOS
hsa-miR-28-5p	ADGRL4		MTURN	FOS
hsa-miR-296-5p	ADH1B		MRGPRF	FOS
hsa-miR-299	ADH4		MMRN2	FOS
hsa-miR-29a-3p	ADH5		MICU3	FOS
hsa-miR-3129	ADIPOQ		LVRN	FOS
hsa-miR-3157	ADM		LPL	FOS
hsa-miR-3199-1	ADPRH		KLB	FOS
hsa-miR-3199-2	ADRA1B		JADE1	FOS
hsa-miR-320a	ADRB1		HYAL1	FOS
hsa-miR-320b-2	ADRB2		HSD17B13	FOS
hsa-miR-323	ADRBK2		HOXA4	FOS
hsa-miR-326	AFAP1L1		GPAT3	FOS
hsa-miR-328	AFF1		GID4	FOS
hsa-miR-329-2	AGMO		GALNT15	FOS
hsa-miR-335-5p	AGO4		FAXDC2	FOS
hsa-miR-337	AHNAK		FAM228A	FOS
hsa-miR-338	AIFM2		FAM219B	FOS
hsa-miR-361-5p	AK3		FAM149A	FOS
hsa-miR-362-5p	AKAP12		FAM110D	FOS
hsa-miR-3651	AKAP2		F8	FOS
hsa-miR-365-1	AKAP7		ERICH4	FOS
hsa-miR-3676	ALAD		ELMOD3	FOS
hsa-miR-369	ALDH1A1		EFCAB14	FOS
hsa-miR-370	ALDH1A2		DMRT2	FOS
hsa-miR-374b-5p	AMOTL1		CREBRF	FOS
hsa-miR-376a-1	AMOTL2		CPED1	FOS
hsa-miR-376a-2	AMT		CNTFR	FOS
hsa-miR-376b	ANGPT1		CNKSR2	FOS
hsa-miR-376c	ANGPTL1		CHRDL1	FOS
hsa-miR-377	ANGPTL2		CCM2L	FOS
hsa-miR-378a-3p	ANGPTL5		CCL16	FOS
hsa-miR-378c	ANGPTL7		CCDC178	FOS
hsa-miR-379-5p	ANK2		BTNL9	FOS
hsa-miR-381	ANKDD1A		BMP3	FOS
hsa-miR-383	ANKMY2		BMP2	FOS
hsa-miR-3926-1	ANKRD29		ANKRD53	FOS
hsa-miR-3926-2	ANKRD53		ANGPTL7	FOS
hsa-miR-410	ANO3		ADH1B	FOS
hsa-miR-411-5p	ANO6		ADGRL4	FOS
hsa-miR-412	ANTXR2		ADGRL3	FOS
hsa-miR-431-5p	AOC3		ADGRF5	FOS
hsa-miR-432-5p	AOX1		ADGRB3	FOS
hsa-miR-433	APCDD1		ABCA8	FOS
hsa-miR-451a	AQP1		ZCCHC24	FOS
hsa-miR-452-5p	ARAP3		CD300LG	FOS
hsa-miR-483-3p	ARHGAP10		FOXP2	FOS
hsa-miR-485	ARHGAP20		THSD7B	FOS
hsa-miR-486-5p	ARHGAP21		MOB3B	FOS
hsa-miR-487a	ARHGAP23		PLSCR4	FOS
hsa-miR-487b	ARHGAP24		STON1	FOS
hsa-miR-491-5p	ARHGAP31		FMO2	FOS
hsa-miR-494	ARHGAP6		EDA	FOS
hsa-miR-495	ARHGEF10		ACADL	FOS
hsa-miR-497-5p	ARHGEF15		LRRN4CL	FOS
hsa-miR-505-3p	ARHGEF4		ACVR1C	FOS
hsa-miR-511-1	ARHGEF40		LDB2	FOS
hsa-miR-511-2	ARHGEF6		TNFSF12	FOS
hsa-miR-517a-3p	ARHGEF7		STX7	FOS
hsa-miR-517b-3p	ARID4A		EBF2	FOS
hsa-miR-518c	ARID5B		ANGPTL1	FOS
hsa-miR-520a	ARL4A		SCARF1	FOS
hsa-miR-526b	ARRB1		FOS	PPP1R3G
hsa-miR-539	ARRDC4		PLCXD3	FOS
hsa-miR-541	ASB1		CLEC1A	FOS
hsa-miR-543	ATG14		RGS7BP	FOS
hsa-miR-548q	ATOH8		AGMO	FOS
hsa-miR-551b-3p	ATP1A2		GLDN	FOS
hsa-miR-574-3p	ATP1B2		HCAR2	FOS
hsa-miR-584-5p	ATP2B4		C5orf64	FOS
hsa-miR-585	ATP8B4		FOS	OLFML1
hsa-miR-605	ATXN1L		HSPA12B	FOS
hsa-miR-607	AVPR1A		DDIT4L	FOS
hsa-miR-624	AVPR2		CYGB	FOS
hsa-miR-627	B3GALT1		CYP2U1	FOS
hsa-miR-652-3p	B3GALT2		MYOCD	FOS
hsa-miR-654	B4GALT6		SLC19A3	FOS
hsa-miR-655	BCL2L2		SEMA6D	FOS
hsa-miR-656	BCL6		CADM3	FOS
hsa-miR-665	BHLHE41		TCEAL7	FOS
hsa-miR-675-5p	BHMT2		SCN3B	FOS
hsa-miR-676	BLCAP		GALNT8	FOS
hsa-miR-758	BMP2		KLHL3	FOS
hsa-miR-889	BMP3		SCN11A	FOS
hsa-miR-891a	BMP6		FBLN5	FOS
hsa-miR-92a-2	BMPER		CDC42EP2	FOS
hsa-miR-935	BMPR2		GPRASP1	FOS
hsa-miR-95	BNIP2		HCAR3	FOS
hsa-miR-99a-5p	BOC		AOC3	FOS
	BTBD7		FOS	DOC2B
	BTNL9		RNF112	FOS
	C10orf10		XPNPEP2	FOS
	C10orf54		SOD3	FOS
	C10orf90		FOS	SLC1A7
	C14orf180		SCN4A	FOS
	C14orf28		MASP1	FOS
	C17orf51		PRELP	FOS
	C19orf12		PPP1R1A	FOS
	C1orf123		MPZ	FOS
	C1QTNF1		MFAP4	FOS
	C1QTNF7		MEOX1	FOS
	C1QTNF9		GPD1	FOS
	C20orf194		FOS	GABRA2
	C22orf39		EDNRB	FOS
	C2CD2		CALB2	FOS
	C2orf71		MEOX2	FOS
	C2orf88		OGN	FOS
	C5orf64		TMEM37	FOS
	C6		C10orf10	FOS
	C6orf120		FIGF	FOS
	CA3		APCDD1	FOS
	CACHD1		SPG20	FOS
	CADM3		ARHGEF15	FOS
	CALB2		COL4A3BP	FOS
	CALCOCO1		PRCD	FOS
	CALD1		MAP1LC3C	FOS
	CALN1		IQSEC3	FOS
	CAPN3		FAM89A	FOS
	CARD6		PEAR1	FOS
	CASQ2		RBPMS2	FOS
	CAT		SCARA5	FOS
	CAV1		TTLL10	FOS
	CAV2		SNX21	FOS
	CBX6		DGAT2	FOS
	CBX7		FOS	PROK1
	CCDC141		FRMD1	FOS
	CCDC152		SOX17	FOS
	CCDC178		TMEM140	FOS
	CCDC3		EHD2	FOS
	CCDC36		CD209	FOS
	CCDC50		TRHDE	FOS
	CCDC69		KLF15	FOS
	CCDC80		HSPB7	FOS
	CCDC82		WSCD1	FOS
	CCDC85A		FOS	ZNF423
	CCL16		FOS	PROCR
	CCM2L		RAPGEF3	FOS
	CCND2		GLYAT	FOS
	CCNDBP1		FEZ1	FOS
	CCNG1		KLF11	FOS
	CD200		SSPN	FOS
	CD209		TEF	FOS
	CD300LG		TCF15	FOS
	CD302		SLC12A4	FOS
	CD34		POU6F1	FOS
	CD36		PLIN1	FOS
	CD93		PDE1B	FOS
	CD99L2		PDE3B	FOS
	CDADC1		NPR1	FOS
	CDC14B		NDN	FOS
	CDC42EP2		MYOC	FOS
	CDH13		MCAM	FOS
	CDH23		MAOA	FOS
	CDH5		LHCGR	FOS
	CDKN1C		FOS	GYPE
	CDO1		GSTM5	FOS
	CELF2		GPLD1	FOS
	CEP68		CRHBP	FOS
	CEP85L		CLIC2	FOS
	CES2		CDH5	FOS
	CFL2		CASQ2	FOS
	CHL1		AVPR1A	FOS
	CHRDL1		TSHZ2	FOS
	CHST3		ZBTB47	FOS
	CHST7		ZC3H12C	FOS
	CITED2		CTTNBP2	FOS
	CLASP1		SOX7	FOS
	CLCN4		PRRG3	FOS
	CLCN6		KIAA1614	FOS
	CLDN11		MLXIPL	FOS
	CLDN5		ABCA9	FOS
	CLEC1A		ADAMTS3	FOS
	CLIC2		CXCL12	FOS
	CLIC5		PLAGL1	FOS
	CLIP4		PCK1	FOS
	CLMP		MOCS1	FOS
	CNKSR2		LEP	FOS
	CNN1		EZH1	FOS
	CNRIP1		AVPR2	FOS
	CNTFR		AQP1	FOS
	CNTNAP3P2		CCDC152	FOS
	COBLL1		HEPN1	FOS
	COL14A1		GIMAP6	FOS
	COL4A3BP		MXRA7	FOS
	COL6A6		DEFB132	FOS
	COLGALT2		C14orf180	FOS
	CORO2B		TMEM220	FOS
	CPEB1		ANKDD1A	FOS
	CPED1		ATXN1L	FOS
	CPNE8		C17orf51	FOS
	CREB5		C1QTNF9	FOS
	CREBL2		GPIHBP1	FOS
	CREBRF		TUSC5	FOS
	CRHBP		PTRF	FOS
	CRIM1		ST6GALNAC3	FOS
	CRTAC1		FBXO33	FOS
	CRTAP		FOS	OAF
	CRY2		ZNF25	FOS
	CRYBG3		GIMAP8	FOS
	CSF1		MOB3C	FOS
	CSGALNACT1		AFAP1L1	FOS
	CSRNP1		SHE	FOS
	CTDSP2		GPR146	FOS
	CTIF		C1QTNF1	FOS
	CTTNBP2		TMEM132C	FOS
	CUBN		PLXNA4	FOS
	CX3CL1		ESAM	FOS
	CXCL12		AIFM2	FOS
	CXCL14		LRRC8C	FOS
	CXCL2		USP44	FOS
	CXCR2		EMILIN2	FOS
	CXorf36		C19orf12	FOS
	CYB5R3		ECHDC3	FOS
	CYBRD1		CXorf36	FOS
	CYGB		ARAP3	FOS
	CYP26B1		GPAM	FOS
	CYP2U1		CALCOCO1	FOS
	CYP3A4		ARHGAP20	FOS
	CYP46A1		SLC17A7	FOS
	CYP7A1		ECHDC1	FOS
	CYTH3		GIMAP5	FOS
	CYYR1		GIMAP4	FOS
	DAAM2		RNF125	FOS
	DAB2		MTMR10	FOS
	DAB2IP		LRRN3	FOS
	DACT2		FOS	SLCO1C1
	DBX2		FOS	INPP5K
	DCN		EMCN	FOS
	DCP1A		SIDT2	FOS
	DCUN1D3		ST6GALNAC6	FOS
	DDIT4L		KIF26A	FOS
	DDX3X		PPP1R16B	FOS
	DEFB132		LRRTM2	FOS
	DENND2C		GABARAPL1	FOS
	DENND5A		CBX7	FOS
	DENND5B		FOS	MLYCD
	DES		ZDHHC17	FOS
	DGAT2		ESYT1	FOS
	DHRS12		DENND5A	FOS
	DIAPH2		MYCBP2	FOS
	DIP2C		INMT	FOS
	DIXDC1		TPPP	FOS
	DLC1		SEMA3A	FOS
	DLGAP2		NMUR1	FOS
	DLL1		IQSEC1	FOS
	DLL4		SV2B	FOS
	DMRT2		PHYHIP	FOS
	DMRT3		FHL5	FOS
	DMTN		ITM2A	FOS
	DMXL1		ADIPOQ	FOS
	DNAJB4		VAMP3	FOS
	DNAJC18		SLC16A7	FOS
	DNAJC27		KSR1	FOS
	DNER		FOS	SUCLA2
	DOC2B		TK2	FOS
	DOCK4		STAT5B	FOS
	DOCK9		STAT5A	FOS
	DPT		SNTB2	FOS
	DPY19L2		SLC2A4	FOS
	DPYD		SHMT1	FOS
	DPYSL2		SCN2B	FOS
	DSE		PROS1	FOS
	DSEL		PFKFB3	FOS
	DST		PDE2A	FOS
	DTWD1		NOTCH4	FOS
	DTX1		MGAT3	FOS
	DUSP1		MFNG	FOS
	DUSP3		MAP3K3	FOS
	DUSP6		MAN2A2	FOS
	EBF1		FOS	LMX1A
	EBF2		HOXA7	FOS
	EBF3		HLF	FOS
	ECHDC1		GRK5	FOS
	ECHDC3		GFRA2	FOS
	ECM2		GDF10	FOS
	EDA		FLI1	FOS
	EDNRB		EFNB1	FOS
	EEA1		DTX1	FOS
	EEPD1		CRY2	FOS
	EFCAB14		CDKN1C	FOS
	EFEMP1		CCND2	FOS
	EFNB1		CAT	FOS
	EFNB2		BNIP2	FOS
	EGFLAM		BCL2L2	FOS
	EGFR		ACADS	FOS
	EGR1		GPX3	FOS
	EGR3		NAT8L	FOS
	EHBP1		GRASP	FOS
	EHD2		ITIH5	FOS
	EIF4E3		NECAB1	FOS
	ELK3		RRAGD	FOS
	ELMOD3		TMEM55A	FOS
	EMCN		LETMD1	FOS
	EMILIN2		KL	FOS
	EMP1		KLF10	FOS
	EMX2		FOS	KDR
	ENDOU		HOXA10	FOS
	EOGT		ADRB1	FOS
	EPAS1		KLHL31	FOS
	EPB41L2		EIF4E3	FOS
	EPDR1		ANGPTL5	FOS
	EPHA2		FOS	VSTM4
	EPHA4		HSPB6	FOS
	EPHB1		PKDCC	FOS
	EPS15		SLITRK2	FOS
	EPS8		CDADC1	FOS
	ERAP1		ADAM33	FOS
	ERG		CCDC82	FOS
	ERICH4		TMBIM1	FOS
	ERVFRD-1		PAPPA2	FOS
	ESAM		CYP26B1	FOS
	ESR2		LIMS2	FOS
	ESYT1		PCDH18	FOS
	ETS1		GNG2	FOS
	ETS2		SH3GLB1	FOS
	EVI5		CCDC69	FOS
	EZH1		CNRIP1	FOS
	F3		BHMT2	FOS
	F8		LYVE1	FOS
	FAM107A		FGL2	FOS
	FAM110D		CYP46A1	FOS
	FAM122A		NAALAD2	FOS
	FAM126A		P2RY14	FOS
	FAM129A		FZD4	FOS
	FAM135A		TMOD1	FOS
	FAM13A		TAL1	FOS
	FAM13C		PDK4	FOS
	FAM149A		MAB21L1	FOS
	FAM150B		LMO2	FOS
	FAM160B1		KCNJ8	FOS
	FAM168B		GPR17	FOS
	FAM171A1		CLCN6	FOS
	FAM180B		RCBTB2	FOS
	FAM196B		CDO1	FOS
	FAM19A1		CD36	FOS
	FAM212B		CA3	FOS
	FAM219B		C6	FOS
	FAM228A		CYP3A4	FOS
	FAM43A		PALM2-AKAP2	FOS
	FAM49A		ERVFRD-1	FOS
	FAM69A		FAM180B	FOS
	FAM76A		VGLL3	FOS
	FAM89A		PLEKHM3	FOS
	FAT2		SLC16A12	FOS
	FAT4		KCNT2	FOS
	FAXDC2		IGSF10	FOS
	FBLN5		SLC9A9	FOS
	FBXL17		CCDC141	FOS
	FBXL3		FRMD3	FOS
	FBXL5		MAMDC2	FOS
	FBXO17		MSRB3	FOS
	FBXO31		EBF3	FOS
	FBXO33		JAZF1	FOS
	FBXW7		FAM13C	FOS
	FERMT2		HEPACAM	FOS
	FEZ1		DNAJC18	FOS
	FGD4		ANO6	FOS
	FGF1		SYNPO2	FOS
	FGF2		BMPER	FOS
	FGF7		LGI4	FOS
	FGF9		FREM1	FOS
	FGL2		AMOTL1	FOS
	FHL1		SH3D19	FOS
	FHL5		CCDC50	FOS
	FHOD3		LRRC34	FOS
	FIGF		GCOM1	FOS
	FIGN		TTC7B	FOS
	FILIP1		GAB3	FOS
	FLI1		EGFLAM	FOS
	FLNC		FAM43A	FOS
	FLRT2		CRYBG3	FOS
	FLT1		C22orf39	FOS
	FMNL2		DCUN1D3	FOS
	FMO2		FGD4	FOS
	FNDC4		ANTXR2	FOS
	FNIP2		CYYR1	FOS
	FOS		KCTD12	FOS
	FOSB		C1QTNF7	FOS
	FOXN3		SMYD4	FOS
	FOXO1		KLHL29	FOS
	FOXO4		CCDC85A	FOS
	FOXP2		DSEL	FOS
	FREM1		FOS	PHLDB2
	FRMD1		DIXDC1	FOS
	FRMD3		ATOH8	FOS
	FRMD4A		RSPO3	FOS
	FRMPD4		ARID5B	FOS
	FRY		ACAD11	FOS
	FXYD6		TMTC1	FOS
	FYCO1		CD99L2	FOS
	FZD4		TLN2	FOS
	GAB3		CCDC3	FOS
	GABARAPL1		TMEM47	FOS
	GABRA2		ARHGAP24	FOS
	GABRE		FAM49A	FOS
	GALNT15		GDPD5	FOS
	GALNT8		EEPD1	FOS
	GALR1		SVEP1	FOS
	GAS1		ATP8B4	FOS
	GATA6		CLMP	FOS
	GCNT4		FBXO31	FOS
	GCOM1		MCTP1	FOS
	GDF10		CLIP4	FOS
	GDF5		ARHGAP10	FOS
	GDPD5		MAP7D3	FOS
	GFAP		FAT4	FOS
	GFOD1		LRRC2	FOS
	GFRA2		TMEM43	FOS
	GHR		MMP28	FOS
	GID4		AHNAK	FOS
	GIMAP4		HIF3A	FOS
	GIMAP5		C10orf54	FOS
	GIMAP6		CDH23	FOS
	GIMAP8		PRDM16	FOS
	GIPC2		PKNOX2	FOS
	GIT2		DMRT3	FOS
	GLDN		CACHD1	FOS
	GLYAT		ZBTB4	FOS
	GLYCTK		ARHGAP21	FOS
	GNAI1		KIF17	FOS
	GNAL		ARHGAP31	FOS
	GNE		RNF150	FOS
	GNG2		SHROOM4	FOS
	GPAM		ABHD6	FOS
	GPAT3		ADAMTS9	FOS
	GPD1		CHST7	FOS
	GPER1		FOS	PCDHGA9
	GPIHBP1		FOS	PCDHGB6
	GPLD1		PCDHGB7	FOS
	GPR12		ACSS2	FOS
	GPR146		FOS	MBNL3
	GPR17		ARHGEF40	FOS
	GPRASP1		FRMD4A	FOS
	GPRASP2		NIPSNAP3B	FOS
	GPRC5B		LARP6	FOS
	GPX3		FBXW7	FOS
	GRASP		TMEM100	FOS
	GRIA1		FIGN	FOS
	GRID1		SOBP	FOS
	GRIN2B		PID1	FOS
	GRK5		ACSM5	FOS
	GSTM5		SNRK	FOS
	GUCY1A3		GIPC2	FOS
	GULP1		EPDR1	FOS
	GYG2		LEPROT	FOS
	GYPC		ROBO4	FOS
	GYPE		ADAMTSL4	FOS
	GYS2		CLIC5	FOS
	H6PD		ASB1	FOS
	HABP4		KLF13	FOS
	HADHA		AMOTL2	FOS
	HAND2		NRN1	FOS
	HAS3		HSD17B11	FOS
	HBEGF		SBDS	FOS
	HBP1		PDE11A	FOS
	HCAR2		AK3	FOS
	HCAR3		KCNIP2	FOS
	HCFC2		MDFIC	FOS
	HDAC4		STXBP6	FOS
	HEPACAM		RBMS3	FOS
	HEPN1		PDE7B	FOS
	HFM1		LATS2	FOS
	HGF		LHX6	FOS
	HIF3A		C2CD2	FOS
	HIPK3		FOS	KANK2
	HLF		C20orf194	FOS
	HOGA1		PAMR1	FOS
	HOOK3		ABI3BP	FOS
	HOXA10		METTL7A	FOS
	HOXA3		LMOD1	FOS
	HOXA4		FLRT2	FOS
	HOXA7		STX12	FOS
	HOXA9		DAAM2	FOS
	HPSE2		ANGPTL2	FOS
	HRCT1		SYNE1	FOS
	HSD17B11		TTC28	FOS
	HSD17B13		EHBP1	FOS
	HSPA12A		SIK2	FOS
	HSPA12B		PLCL2	FOS
	HSPB6		KANK1	FOS
	HSPB7		PHLDB1	FOS
	HTR2A		RGL1	FOS
	HTR4		CEP68	FOS
	HYAL1		MPRIP	FOS
	ID1		TBC1D2B	FOS
	ID4		NMNAT2	FOS
	IFNGR1		ZHX3	FOS
	IGF1		PDZD2	FOS
	IGSF10		SAMD4A	FOS
	IKZF4		FOS	PDZRN3
	IL15RA		PCNX	FOS
	IL17D		DIP2C	FOS
	IL33		HABP4	FOS
	IMMP2L		NLGN1	FOS
	INHBB		NLRP1	FOS
	INMT		RAB11FIP2	FOS
	INPP5K		RASA3	FOS
	IQSEC1		MRAS	FOS
	IQSEC3		RRAS2	FOS
	IRAK2		SYNPO	FOS
	IRS2		MGLL	FOS
	ISM1		AKAP2	FOS
	ITGA9		WBP4	FOS
	ITIH5		FAM107A	FOS
	ITM2A		PTPN21	FOS
	ITM2B		ADAMTS5	FOS
	ITSN1		DNAJB4	FOS
	JADE1		FERMT2	FOS
	JAG1		WASF3	FOS
	JAK1		CHL1	FOS
	JAM3		CELF2	FOS
	JAZF1		TXNIP	FOS
	JUN		SORBS1	FOS
	KALRN		CRTAP	FOS
	KANK1		YAP1	FOS
	KANK2		DLC1	FOS
	KAT2B		CORO2B	FOS
	KATNAL1		KLF2	FOS
	KCNAB1		ABCA10	FOS
	KCNB1		SPRY2	FOS
	KCNE1		SPRY1	FOS
	KCNIP2		LHFP	FOS
	KCNJ16		FAM13A	FOS
	KCNJ2		SGK2	FOS
	KCNJ8		CTDSP2	FOS
	KCNT2		ABCC9	FOS
	KCTD12		CD302	FOS
	KDR		ZEB2	FOS
	KIAA0355		STARD8	FOS
	KIAA0408		DOCK4	FOS
	KIAA1109		KIAA0408	FOS
	KIAA1456		KIAA0355	FOS
	KIAA1614		RAPGEF2	FOS
	KIF13A		PPM1F	FOS
	KIF17		AKAP12	FOS
	KIF26A		CREB5	FOS
	KL		ADAMTS1	FOS
	KLB		AKAP7	FOS
	KLF10		ARHGEF6	FOS
	KLF11		QKI	FOS
	KLF13		NMT2	FOS
	KLF15		KLF4	FOS
	KLF2		GYG2	FOS
	KLF4		ARHGEF7	FOS
	KLF6		ALDH1A2	FOS
	KLF9		KAT2B	FOS
	KLHDC1		NRP1	FOS
	KLHL21		MPDZ	FOS
	KLHL29		STX11	FOS
	KLHL3		SLC4A4	FOS
	KLHL30		IRS2	FOS
	KLHL31		MKNK1	FOS
	KSR1		CDC14B	FOS
	KY		SDPR	FOS
	L3MBTL4		RECK	FOS
	LAMA4		SRPX	FOS
	LAMC1		CUBN	FOS
	LARP6		KCNAB1	FOS
	LATS2		ZFAND5	FOS
	LCA5		FOS	ZFP36
	LCN10		FOS	VLDLR
	LDB2		UTRN	FOS
	LDB3		TNS1	FOS
	LEP		CLDN5	FOS
	LEPR		TSPAN7	FOS
	LEPROT		TLR4	FOS
	LETMD1		THRB	FOS
	LGI4		THRA	FOS
	LGR4		TGFBR2	FOS
	LHCGR		TFPI	FOS
	LHFP		TEK	FOS
	LHX6		TEAD1	FOS
	LIFR		TCF4	FOS
	LIMA1		TBX15	FOS
	LIMS2		TACR1	FOS
	LMO2		TACC1	FOS
	LMO3		VAMP2	FOS
	LMOD1		STXBP1	FOS
	LMX1A		SPTBN1	FOS
	LONRF1		SOX5	FOS
	LOXL4		SLC22A3	FOS
	LPAR1		ST3GAL3	FOS
	LPCAT2		ITSN1	FOS
	LPIN1		SGCG	FOS
	LPL		SEC14L1	FOS
	LRCH1		SCN9A	FOS
	LRCH2		SCN3A	FOS
	LRP1		RPS6KA3	FOS
	LRP1B		REV3L	FOS
	LRP4		RBMS2	FOS
	LRRC2		RBMS1	FOS
	LRRC34		PTPRM	FOS
	LRRC8C		PTPRB	FOS
	LRRN3		PTGIS	FOS
	LRRN4CL		PTGFR	FOS
	LRRTM2		PTGER4	FOS
	LURAP1		PTCH1	FOS
	LUZP1		PRRG1	FOS
	LVRN		PRKD1	FOS
	LYNX1		PPARA	FOS
	LYVE1		PKD2	FOS
	MAB21L1		PGM5	FOS
	MAF		VIT	FOS
	MAFK		PECAM1	FOS
	MAGI1		PDE1C	FOS
	MAMDC2		PCSK5	FOS
	MAML2		PCDH9	FOS
	MAN2A2		PARK2	FOS
	MAOA		CLDN11	FOS
	MAP1LC3B		NNAT	FOS
	MAP1LC3C		PPP1R12B	FOS
	MAP3K3		MYH11	FOS
	MAP3K5		MSRA	FOS
	MAP3K8		MME	FOS
	MAP7D3		NR3C2	FOS
	MASP1		MAP3K5	FOS
	MATN2		MEF2C	FOS
	MBNL1		MBNL1	FOS
	MBNL2		MATN2	FOS
	MBNL3		LRP1	FOS
	MCAM		ABLIM1	FOS
	MCC		LIFR	FOS
	MCTP1		LEPR	FOS
	MDFIC		FOS	LAMC1
	MECOM		KCNJ2	FOS
	MECP2		KCNB1	FOS
	MEDAG		FOS	JAK1
	MEF2C		IRAK2	FOS
	MEIS1		IGF1	FOS
	MEIS2		ID1	FOS
	MEOX1		GYS2	FOS
	MEOX2		GYPC	FOS
	MEST		CXCL2	FOS
	MET		NR3C1	FOS
	METTL7A		GNAL	FOS
	MFAP4		GNAI1	FOS
	MFNG		GHR	FOS
	MFSD4		GABRE	FOS
	MGAT3		NR5A2	FOS
	MGLL		FLNC	FOS
	MICU3		FOXO1	FOS
	MITF		FHL1	FOS
	MKNK1		FGF2	FOS
	MLXIPL		FGF1	FOS
	MLYCD		EFEMP1	FOS
	MME		ACSL4	FOS
	MMP28		MECOM	FOS
	MMRN1		ETS2	FOS
	MMRN2		ESR2	FOS
	MOB3B		ERG	FOS
	MOB3C		EPS8	FOS
	MOCS1		EPB41L2	FOS
	MPDZ		EPAS1	FOS
	MPHOSPH8		EMP1	FOS
	MPL		S1PR1	FOS
	MPPED2		EBF1	FOS
	MPRIP		DUSP1	FOS
	MPZ		ECM2	FOS
	MRAS		DPYSL2	FOS
	MRC1		DPYD	FOS
	MRGPRF		DPT	FOS
	MSRA		CYB5R3	FOS
	MSRB3		DCN	FOS
	MSX1		KLF6	FOS
	MTFR1L		FOXN3	FOS
	MTMR10		CFL2	FOS
	MTMR9		CDH13	FOS
	MTURN		CD34	FOS
	MTUS1		TNFRSF8	FOS
	MXRA7		RUNX1T1	FOS
	MYCBP2		CAV2	FOS
	MYCT1		CAV1	FOS
	MYEOV		KLF9	FOS
	MYH11		BMP6	FOS
	MYL9		ATP1A2	FOS
	MYLK		ARHGAP6	FOS
	MYOC		RND3	FOS
	MYOCD		AOX1	FOS
	MYRIP		ANK2	FOS
	N4BP2L1		ANGPT1	FOS
	NAALAD2		ABCD2	FOS
	NAT8L		ALDH1A1	FOS
	NATD1		ADRBK2	FOS
	NCALD		ADRB2	FOS
	NCOA1		ADM	FOS
	NDEL1		ADH5	FOS
	NDN		ADD3	FOS
	NDNF		ADD1	FOS
	NDRG2		ACVRL1	FOS
	NECAB1		ACO1	FOS
	NEDD9		ACACB	FOS
	NEK9		ABCA1	FOS
	NEXN		ABCA1	SYDE1
	NFAT5		ABCA1	SLC26A7
	NFIB		ABCA1	SKIDA1
	NFIX		ABCA1	SERINC1
	NGFR		ABCA1	PLPP7
	NIPSNAP3B		ABCA1	NYAP1
	NLGN1		ABCA1	MRC1
	NLRP1		ABCA1	GPER1
	NMNAT2		ABCA1	DMTN
	NMT2		ABCA1	CXCR2
	NMUR1		ABCA1	TWIST2
	NNAT		ABCA1	TCF21
	NOD1		ABCA1	TANGO6
	NODAL		ABCA1	SYT15
	NOTCH4		ABCA1	SMIM3
	NOV		ABCA1	PM20D1
	NOVA1		ABCA1	PHF24
	NPHP3		ABCA1	MYL9
	NPR1		ABCA1	MTFR1L
	NPY2R		ABCA1	MEDAG
	NR3C1		ABCA1	LYNX1
	NR3C2		ABCA1	LRCH2
	NR5A2		ABCA1	HOOK3
	NRG2		ABCA1	FNDC4
	NRIP2		ABCA1	CCDC36
	NRN1		ABCA1	AGO4
	NRP1		ABCA1	ADGRA2
	NTRK2		ABCA1	PXDC1
	NWD2		ABCA1	FAM212B
	NYAP1		ABCA1	CARD6
	OAF		ABCA1	ADGRD1
	OGN		AAED1	ABCA1
	OLFML1		ZNF781	ABCA1
	OLFML2A		ZNF677	ABCA1
	OSBPL1A		ZNF106	ABCA1
	OSR1		VIP	ABCA1
	P2RX6		UTS2B	ABCA1
	P2RY14		TSLP	ABCA1
	P3H2		TMEM255A	ABCA1
	PAFAH1B1		TMEM246	ABCA1
	PALM		TMEM245	ABCA1
	PALM2-AKAP2		TENM1	ABCA1
	PAMR1		TDRD10	ABCA1
	PAPPA2		SSTR1	ABCA1
	PARK2		SMIM10	ABCA1
	PARM1		SHISA3	ABCA1
	PCDH11Y		SERTM1	ABCA1
	PCDH18		SEMA3G	ABCA1
	PCDH19		SCN4B	ABCA1
	PCDH9		PTGDR2	ABCA1
	PCDHGA3		PRRT4	ABCA1
	PCDHGA9		PQLC2L	ABCA1
	PCDHGB6		PNPLA2	ABCA1
	PCDHGB7		PLPP3	ABCA1
	PCGF5		PLIN4	ABCA1
	PCK1		PDGFD	ABCA1
	PCNX		P3H2	ABCA1
	PCSK5		NWD2	ABCA1
	PCYOX1		NODAL	ABCA1
	PDE11A		NDRG2	ABCA1
	PDE1A		NATD1	ABCA1
	PDE1B		MYCT1	ABCA1
	PDE1C		MTURN	ABCA1
	PDE2A		MRGPRF	ABCA1
	PDE3B		MMRN2	ABCA1
	PDE7B		MICU3	ABCA1
	PDGFD		LVRN	ABCA1
	PDGFRA		LURAP1	ABCA1
	PDK4		LPL	ABCA1
	PDZD2		KLB	ABCA1
	PDZRN3		JADE1	ABCA1
	PEAK1		IL33	ABCA1
	PEAR1		HYAL1	ABCA1
	PECAM1		HSD17B13	ABCA1
	PELI1		HOXA4	ABCA1
	PELI2		GPAT3	ABCA1
	PER1		GID4	ABCA1
	PFKFB3		GALNT15	ABCA1
	PGM5		FAXDC2	ABCA1
	PHACTR2		FAM228A	ABCA1
	PHF24		FAM219B	ABCA1
	PHLDA3		FAM149A	ABCA1
	PHLDB1		FAM110D	ABCA1
	PHLDB2		F8	ABCA1
	PHYHIP		ERICH4	ABCA1
	PID1		EOGT	ABCA1
	PIGZ		ELMOD3	ABCA1
	PIK3R1		EFCAB14	ABCA1
	PINK1		DMRT2	ABCA1
	PIWIL2		CREBRF	ABCA1
	PJA1		CPED1	ABCA1
	PKD2		CNTNAP3P2	ABCA1
	PKDCC		CNTFR	ABCA1
	PKHD1L1		CNKSR2	ABCA1
	PKNOX2		CHRDL1	ABCA1
	PLA2R1		CCM2L	ABCA1
	PLAGL1		CCL16	ABCA1
	PLCL2		CCDC178	ABCA1
	PLCXD3		BTNL9	ABCA1
	PLD1		BMP3	ABCA1
	PLEKHF1		BMP2	ABCA1
	PLEKHH2		ANKRD53	ABCA1
	PLEKHM1		ANGPTL7	ABCA1
	PLEKHM3		ADH1B	ABCA1
	PLIN1		ADGRL4	ABCA1
	PLIN4		ADGRL3	ABCA1
	PLPP3		ADGRL2	ABCA1
	PLPP7		ADGRF5	ABCA1
	PLS3		ADGRB3	ABCA1
	PLSCR4		ABCA8	ABCA1
	PLXNA4		ABCA1	ZCCHC24
	PM20D1		CD300LG	ABCA1
	PNMAL2		FOXP2	ABCA1
	PNPLA2		THSD7B	ABCA1
	PNRC1		MOB3B	ABCA1
	POU6F1		PLSCR4	ABCA1
	PPARA		ABCA1	DLL4
	PPARGC1A		ABCA1	STON1
	PPM1F		ABCA1	MSX1
	PPP1R12B		FMO2	ABCA1
	PPP1R16B		EDA	ABCA1
	PPP1R1A		ABCA1	MPPED2
	PPP1R3G		ACADL	ABCA1
	PQLC2L		LRRN4CL	ABCA1
	PRCD		ACVR1C	ABCA1
	PRDM16		ABCA1	ANO3
	PRDM8		LDB2	ABCA1
	PRELP		TNFSF12	ABCA1
	PRICKLE2		STX7	ABCA1
	PRIMA1		EBF2	ABCA1
	PRKAA1		ANGPTL1	ABCA1
	PRKAR2B		ABCA1	SCARF1
	PRKCA		ABCA1	PPP1R3G
	PRKD1		PLCXD3	ABCA1
	PRNP		CLEC1A	ABCA1
	PROCR		RGS7BP	ABCA1
	PROK1		AGMO	ABCA1
	PROS1		C2orf71	ABCA1
	PROX1		SLC27A1	ABCA1
	PRRG1		GLDN	ABCA1
	PRRG3		HCAR2	ABCA1
	PRRT4		RNF180	ABCA1
	PRSS12		C5orf64	ABCA1
	PRUNE2		ABCA1	OLFML1
	PTCH1		ABCA1	PRIMA1
	PTCHD1		ABCA1	HSPA12B
	PTEN		ABCA1	DDIT4L
	PTGDR		ABCA1	CYGB
	PTGDR2		CYP2U1	ABCA1
	PTGER3		MYOCD	ABCA1
	PTGER4		SLC19A3	ABCA1
	PTGFR		SEMA6D	ABCA1
	PTGIS		ABCA1	CADM3
	PTPN14		RHOJ	ABCA1
	PTPN21		TCEAL7	ABCA1
	PTPRB		SCN3B	ABCA1
	PTPRG		ABCA1	GALNT8
	PTPRM		KLHL3	ABCA1
	PTRF		ABCA5	ABCA1
	PXDC1		SCN11A	ABCA1
	QKI		FBLN5	ABCA1
	RAB11FIP2		ABCA1	CDC42EP2
	RAB6B		GPRASP1	ABCA1
	RAPGEF2		SNCAIP	ABCA1
	RAPGEF3		ABCA1	HCAR3
	RASA3		AOC3	ABCA1
	RASD1		RNF112	ABCA1
	RASL12		XPNPEP2	ABCA1
	RASSF8		ABCA1	WNT1
	RBFOX2		ABCA1	TCN2
	RBMS1		SOD3	ABCA1
	RBMS2		ABCA1	SLC1A7
	RBMS3		SCN4A	ABCA1
	RBPMS		MASP1	ABCA1
	RBPMS2		PRELP	ABCA1
	RCAN2		PPP1R1A	ABCA1
	RCBTB2		NTRK2	ABCA1
	RECK		ABCA1	NOVA1
	RELN		MPZ	ABCA1
	REV3L		MFAP4	ABCA1
	RFTN2		MEOX1	ABCA1
	RGL1		HOXA3	ABCA1
	RGMA		GRIN2B	ABCA1
	RGS6		GPD1	ABCA1
	RGS7BP		ABCA1	GABRA2
	RHOJ		ABCA1	EMX2
	RIMKLB		EDNRB	ABCA1
	RIMS3		ABCA1	CALB2
	RNASE4		MEOX2	ABCA1
	RND3		OGN	ABCA1
	RNF112		HOXA9	ABCA1
	RNF125		ABCA1	LCN10
	RNF145		TMEM37	ABCA1
	RNF150		ABCA1	ZDBF2
	RNF180		ABCA1	RASD1
	RNF217		C10orf10	ABCA1
	RNF38		FIGF	ABCA1
	ROBO4		APCDD1	ABCA1
	ROR1		GPRASP2	ABCA1
	RPS6KA2		ABCA1	MYRIP
	RPS6KA3		SPG20	ABCA1
	RRAGD		ARHGEF15	ABCA1
	RRAS2		COL4A3BP	ABCA1
	RSPO3		PRCD	ABCA1
	RUNDC3B		MAP1LC3C	ABCA1
	RUNX1T1		IQSEC3	ABCA1
	RUSC2		FAM89A	ABCA1
	RYR3		PEAR1	ABCA1
	S100B		ABCA1	RBPMS2
	S1PR1		ABCB5	ABCA1
	SAA2		SCARA5	ABCA1
	SAMD4A		TTLL10	ABCA1
	SAP30L		ABCA1	SEMA3D
	SASH1		ABCA1	TRPM6
	SATB1		ABCA1	WFIKKN2
	SAV1		SNX21	ABCA1
	SBDS		DGAT2	ABCA1
	SBF2		ABCA1	PROK1
	SCARA5		FRMD1	ABCA1
	SCARF1		SOX17	ABCA1
	SCHIP1		ABCA1	TMEM140
	SCN11A		EHD2	ABCA1
	SCN2B		ABCA1	CD209
	SCN3A		TRHDE	ABCA1
	SCN3B		KLF15	ABCA1
	SCN4A		HSPB7	ABCA1
	SCN4B		NPHP3	ABCA1
	SCN5A		WSCD1	ABCA1
	SCN9A		ABCA1	ZNF423
	SDPR		ABCA1	PROCR
	SEC14L1		RAPGEF3	ABCA1
	SEC31B		ABCA1	TRDN
	SECISBP2L		GLYAT	ABCA1
	SEMA3A		ABCA1	FEZ1
	SEMA3D		B4GALT6	ABCA1
	SEMA3G		KLF11	ABCA1
	SEMA6A		SSPN	ABCA1
	SEMA6D		TEF	ABCA1
	SERINC1		ABCA1	TCF15
	SERTM1		ABCA1	SLC12A4
	SESN1		SLC6A2	ABCA1
	SFRP1		SFRP1	ABCA1
	SGCG		POU6F1	ABCA1
	SGK2		PLIN1	ABCA1
	SH3BGRL2		PLD1	ABCA1
	SH3BP5		ABCA1	PDE1B
	SH3D19		PDE3B	ABCA1
	SH3GLB1		NPR1	ABCA1
	SH3TC2		NDN	ABCA1
	SHE		MYOC	ABCA1
	SHISA3		ABCA1	MEST
	SHMT1		MCAM	ABCA1
	SHOX		MAOA	ABCA1
	SHROOM4		LHCGR	ABCA1
	SIDT2		ABCA1	GYPE
	SIK2		GSTM5	ABCA1
	SIRPA		GPLD1	ABCA1
	SKAP2		CRHBP	ABCA1
	SKI		ABCA1	CLIC2
	SKIDA1		CDH5	ABCA1
	SLC12A4		CASQ2	ABCA1
	SLC12A6		ABCA1	AVPR1A
	SLC14A1		TSHZ2	ABCA1
	SLC16A12		ZBTB47	ABCA1
	SLC16A2		ZC3H12C	ABCA1
	SLC16A7		C2orf88	ABCA1
	SLC17A7		CTTNBP2	ABCA1
	SLC19A3		SH3BGRL2	ABCA1
	SLC1A7		SOX7	ABCA1
	SLC22A3		PRRG3	ABCA1
	SLC25A25		ABCA1	KIAA1614
	SLC25A26		MLXIPL	ABCA1
	SLC25A27		ACSBG1	ABCA1
	SLC25A30		ABCA9	ABCA1
	SLC25A34		ABCA1	WSCD2
	SLC26A4		ABCA1	ADAMTS3
	SLC26A7		CXCL12	ABCA1
	SLC27A1		PLAGL1	ABCA1
	SLC29A4		PCK1	ABCA1
	SLC2A4		MPL	ABCA1
	SLC35G1		MOCS1	ABCA1
	SLC4A4		LEP	ABCA1
	SLC6A2		ABCA1	IL15RA
	SLC9A6		ABCA1	HTR4
	SLC9A9		EZH1	ABCA1
	SLCO1C1		AVPR2	ABCA1
	SLCO3A1		AQP1	ABCA1
	SLITRK2		ABCA1	CCDC152
	SLITRK3		HEPN1	ABCA1
	SMAD4		GIMAP6	ABCA1
	SMAD9		MXRA7	ABCA1
	SMIM10		DEFB132	ABCA1
	SMIM3		C14orf180	ABCA1
	SMOC1		TMEM220	ABCA1
	SMYD1		ANKDD1A	ABCA1
	SMYD4		ATXN1L	ABCA1
	SNCA		C17orf51	ABCA1
	SNCAIP		C1QTNF9	ABCA1
	SNRK		GPIHBP1	ABCA1
	SNTB2		TUSC5	ABCA1
	SNX1		PTRF	ABCA1
	SNX21		ST6GALNAC3	ABCA1
	SOBP		ABCA1	FBXO33
	SOCS2		ABCA1	SLC29A4
	SOCS5		ABCA1	OAF
	SOD2		ZNF25	ABCA1
	SOD3		GIMAP8	ABCA1
	SORBS1		ABCA1	RNF38
	SOX17		MOB3C	ABCA1
	SOX5		ABCA1	CPNE8
	SOX6		ABCA1	SIRPA
	SOX7		ISM1	ABCA1
	SPG20		AFAP1L1	ABCA1
	SPRY1		ABCA1	FAM168B
	SPRY2		SHE	ABCA1
	SPTBN1		KLHDC1	ABCA1
	SRL		GPR146	ABCA1
	SRPX		ABCA1	C1QTNF1
	SSPN		TMEM132C	ABCA1
	SSTR1		PLXNA4	ABCA1
	ST3GAL3		ABCA1	ESAM
	ST6GALNAC3		N4BP2L1	ABCA1
	ST6GALNAC6		TBRG1	ABCA1
	STARD13		AIFM2	ABCA1
	STARD8		ABCA1	PCGF5
	STAT5A		ABCA1	LRRC8C
	STAT5B		USP44	ABCA1
	STON1		ABCA1	KATNAL1
	STX11		ABCA1	EMILIN2
	STX12		C19orf12	ABCA1
	STX7		ABCA1	PIGZ
	STXBP1		ECHDC3	ABCA1
	STXBP6		CXorf36	ABCA1
	SUCLA2		ABCA1	MTMR9
	SV2B		ABCA1	CPEB1
	SVEP1		ARAP3	ABCA1
	SWAP70		GPAM	ABCA1
	SYDE1		CALCOCO1	ABCA1
	SYN2		ARHGAP20	ABCA1
	SYNE1		ABCA1	RIMKLB
	SYNM		SLC17A7	ABCA1
	SYNPO		ABCA1	RGMA
	SYNPO2		ECHDC1	ABCA1
	SYT15		DCP1A	ABCA1
	TACC1		ABCA1	GIMAP5
	TACR1		ABCA1	GIMAP4
	TAL1		RNF125	ABCA1
	TANGO6		MTMR10	ABCA1
	TBC1D2B		ABCA1	LRRN3
	TBC1D4		ABCA1	SLCO1C1
	TBRG1		ABCA1	INPP5K
	TBX15		EMCN	ABCA1
	TCEAL7		GPRC5B	ABCA1
	TCF15		ABCA1	RAB6B
	TCF21		ABCA1	ZDHHC2
	TCF4		SIDT2	ABCA1
	TCF7L2		ABCA1	ARHGEF4
	TCN2		ST6GALNAC6	ABCA1
	TDRD10		ABCA1	KIF26A
	TEAD1		PPP1R16B	ABCA1
	TEF		LRRTM2	ABCA1
	TEK		GABARAPL1	ABCA1
	TENM1		CBX7	ABCA1
	TFPI		ABCA1	MLYCD
	TGFBR2		ZDHHC17	ABCA1
	TGFBR3		ESYT1	ABCA1
	THRA		ABCA1	DENND5A
	THRB		ABCA1	MYCBP2
	THRSP		INMT	ABCA1
	THSD7A		ABCA1	LDB3
	THSD7B		ABCA1	TPPP
	TINAGL1		ABCA1	NOD1
	TJP1		SEMA3A	ABCA1
	TK2		NMUR1	ABCA1
	TLE4		ABCA1	HIPK3
	TLL1		ABCA1	IQSEC1
	TLN2		SV2B	ABCA1
	TLR4		PHYHIP	ABCA1
	TM4SF18		NRG2	ABCA1
	TMBIM1		FHL5	ABCA1
	TMCC3		ITM2A	ABCA1
	TMEM100		ABCA1	ITM2B
	TMEM132C		ADIPOQ	ABCA1
	TMEM133		VAMP3	ABCA1
	TMEM140		SLC16A7	ABCA1
	TMEM178A		ABCA1	KSR1
	TMEM220		ABCA1	SUCLA2
	TMEM245		TNFRSF10D	ABCA1
	TMEM246		ABCA1	WNT11
	TMEM255A		TK2	ABCA1
	TMEM37		STAT5B	ABCA1
	TMEM43		STAT5A	ABCA1
	TMEM47		SLC2A4	ABCA1
	TMEM55A		SHMT1	ABCA1
	TMOD1		SCN2B	ABCA1
	TMOD2		S100B	ABCA1
	TMTC1		ABCA1	PTEN
	TNFRSF10D		PROS1	ABCA1
	TNFRSF1B		ABCA1	PRNP
	TNFRSF8		PFKFB3	ABCA1
	TNFSF12		PDE2A	ABCA1
	TNIP1		NOTCH4	ABCA1
	TNS1		MGAT3	ABCA1
	TOM1L2		ABCA1	MFNG
	TPPP		ABCA1	MAP3K3
	TPRG1L		ABCA1	MAN2A2
	TRDN		ABCA1	MAF
	TRHDE		ABCA1	LMX1A
	TRPC6		ABCA1	IFNGR1
	TRPM3		HOXA7	ABCA1
	TRPM6		HLF	ABCA1
	TSC1		ABCA1	GRK5
	TSC22D1		ABCA1	GFRA2
	TSHZ1		GDF10	ABCA1
	TSHZ2		ABCA1	FLI1
	TSLP		ABCA1	EGR3
	TSPAN7		EFNB1	ABCA1
	TSPYL2		DTX1	ABCA1
	TTC28		ABCA1	DMXL1
	TTC33		CRY2	ABCA1
	TTC7B		CDKN1C	ABCA1
	TTLL10		ABCA1	CCND2
	TUB		CAT	ABCA1
	TUSC5		BNIP2	ABCA1
	TWIST2		BCL2L2	ABCA1
	TXNIP		ACADS	ABCA1
	UACA		GPX3	ABCA1
	UNC13C		NAT8L	ABCA1
	USP25		ABCA1	GRASP
	USP44		ITIH5	ABCA1
	UST		NECAB1	ABCA1
	UTRN		RRAGD	ABCA1
	UTS2B		ABCA1	TMEM55A
	VAMP2		LETMD1	ABCA1
	VAMP3		ABCA1	TTC33
	VCL		KL	ABCA1
	VGLL3		KLF10	ABCA1
	VIP		ABCA1	PRKAR2B
	VIT		ABCA1	PAFAH1B1
	VLDLR		ABCA1	KDR
	VPS13C		ABCA1	HOXA10
	VPS13D		ABCA1	HADHA
	VSTM4		ABCA1	GATA6
	WASF2		ADRB1	ABCA1
	WASF3		ABCA1	FLT1
	WBP4		KLHL31	ABCA1
	WFIKKN2		EIF4E3	ABCA1
	WNT1		ABCA1	ANGPTL5
	WNT10B		ABCA1	VSTM4
	WNT11		DACT2	ABCA1
	WSCD1		HFM1	ABCA1
	WSCD2		RUNDC3B	ABCA1
	XPA		HSPB6	ABCA1
	XPNPEP2		PKDCC	ABCA1
	YAP1		ABCA1	SLITRK2
	YPEL4		CDADC1	ABCA1
	ZBTB20		ADAM33	ABCA1
	ZBTB4		CCDC82	ABCA1
	ZBTB47		ABCA1	NDNF
	ZC3H12B		ABCA1	BHLHE41
	ZC3H12C		ABCA1	PJA1
	ZC3H6		TMBIM1	ABCA1
	ZCCHC24		PAPPA2	ABCA1
	ZDBF2		ABCA1	CYP26B1
	ZDHHC17		LIMS2	ABCA1
	ZDHHC2		ABCA1	C1orf123
	ZEB2		ABCA1	PCDH18
	ZFAND5		GNG2	ABCA1
	ZFP2		ABCA1	FXYD6
	ZFP36		ABCA1	ERAP1
	ZFP36L1		SH3GLB1	ABCA1
	ZFP36L2		ABCA1	HCFC2
	ZHX3		CCDC69	ABCA1
	ZNF106		ABCA1	CNRIP1
	ZNF25		BHMT2	ABCA1
	ZNF423		LYVE1	ABCA1
	ZNF502		ABCA1	FGL2
	ZNF559		ABCA1	CYP46A1
	ZNF677		NAALAD2	ABCA1
	ZNF781		ABCA1	P2RY14
			ABCA1	PLEKHM1
			B3GALT1	ABCA1
			FZD4	ABCA1
			GDF5	ABCA1
			TMOD1	ABCA1
			TAL1	ABCA1
			SAA2	ABCA1
			PDK4	ABCA1
			MAB21L1	ABCA1
			ABCA1	LRP4
			LMO2	ABCA1
			ABCA1	KCNJ8
			ID4	ABCA1
			GPR17	ABCA1
			FGF9	ABCA1
			CLCN6	ABCA1
			RCBTB2	ABCA1
			CDO1	ABCA1
			CD36	ABCA1
			CA3	ABCA1
			ABCA1	C6
			ABCA1	ADH4
			CYP3A4	ABCA1
			ABCA1	HRCT1
			PALM2-AKAP2	ABCA1
			ERVFRD-1	ABCA1
			FAM180B	ABCA1
			ABCA1	VGLL3
			PLEKHM3	ABCA1
			ABCA1	FAM69A
			SLC16A12	ABCA1
			ABCA1	KLHL30
			ABCA1	KCNT2
			IGSF10	ABCA1
			ABCA1	SLC9A9
			CCDC141	ABCA1
			ABCA1	HSPA12A
			FRMD3	ABCA1
			MAMDC2	ABCA1
			MSRB3	ABCA1
			EBF3	ABCA1
			ABCA1	THSD7A
			ABCA1	JAZF1
			FAM171A1	ABCA1
			FAM13C	ABCA1
			HEPACAM	ABCA1
			DNAJC18	ABCA1
			ANO6	ABCA1
			SYNPO2	ABCA1
			ABCA1	ADAMTS18
			BMPER	ABCA1
			ABCA1	PRICKLE2
			LGI4	ABCA1
			ABCA1	PRUNE2
			FREM1	ABCA1
			AMOTL1	ABCA1
			ABCA1	RNF217
			ABCA1	DAB2IP
			SH3D19	ABCA1
			CCDC50	ABCA1
			ABCA1	CCDC80
			LRRC34	ABCA1
			ANKRD29	ABCA1
			GCOM1	ABCA1
			TTC7B	ABCA1
			ABCA1	GAB3
			EGFLAM	ABCA1
			ABCA1	GLYCTK
			COL6A6	ABCA1
			ABCA1	FAM43A
			CRYBG3	ABCA1
			ABCA1	RFTN2
			C22orf39	ABCA1
			DCUN1D3	ABCA1
			FGD4	ABCA1
			ANTXR2	ABCA1
			ABCA1	TM4SF18
			CYYR1	ABCA1
			KCTD12	ABCA1
			C1QTNF7	ABCA1
			ABCA1	OSBPL1A
			SMYD4	ABCA1
			KLHL29	ABCA1
			CCDC85A	ABCA1
			ABCA1	FMNL2
			ABCA1	HOGA1
			ABCA1	DSEL
			ABCA1	NEK9
			BOC	ABCA1
			ABCA1	NEXN
			ABCA1	STARD13
			ABCA1	PHLDB2
			DIXDC1	ABCA1
			ATOH8	ABCA1
			RSPO3	ABCA1
			FAM126A	ABCA1
			MAML2	ABCA1
			ARID5B	ABCA1
			ACAD11	ABCA1
			ABCA1	IMMP2L
			TMTC1	ABCA1
			ABCA1	CD99L2
			TLN2	ABCA1
			CCDC3	ABCA1
			TMEM47	ABCA1
			ARHGAP24	ABCA1
			ABCA1	SBF2
			NDEL1	ABCA1
			FAM49A	ABCA1
			GDPD5	ABCA1
			EEPD1	ABCA1
			TRPM3	ABCA1
			SVEP1	ABCA1
			ABCA1	ATP8B4
			ABCA1	PEAK1
			CLMP	ABCA1
			FBXO31	ABCA1
			ABCA1	MCTP1
			CLIP4	ABCA1
			ARHGAP10	ABCA1
			MAP7D3	ABCA1
			ABCA1	FAT4
			ABCA1	FYCO1
			LRRC2	ABCA1
			ABCA1	TMEM43
			ABCA1	PLEKHF1
			MMP28	ABCA1
			AHNAK	ABCA1
			ABCA1	PINK1
			ABCA1	FBXL17
			HIF3A	ABCA1
			TINAGL1	ABCA1
			C10orf54	ABCA1
			ABCA1	SMOC1
			ABCA1	CDH23
			ABCA1	PRDM16
			ABCA1	KIF13A
			PKNOX2	ABCA1
			ABCA1	DMRT3
			CACHD1	ABCA1
			ZBTB4	ABCA1
			ABCA1	ARHGAP23
			ARHGAP21	ABCA1
			ABCA1	KIF17
			ABCA1	PCDH19
			ABCA1	ARHGAP31
			RNF150	ABCA1
			SHROOM4	ABCA1
			PNMAL2	ABCA1
			ABCA1	ABHD6
			PELI2	ABCA1
			ADAMTS9	ABCA1
			ABCA1	PRDM8
			CHST7	ABCA1
			ABCA1	PCDHGA3
			ABCA1	PCDHGB6
			PCDHGB7	ABCA1
			ACSS2	ABCA1
			ABCA1	LMO3
			ABCA1	MBNL3
			ARHGEF40	ABCA1
			FRMD4A	ABCA1
			ABCA1	SOX6
			NIPSNAP3B	ABCA1
			LARP6	ABCA1
			FBXW7	ABCA1
			TMEM100	ABCA1
			FIGN	ABCA1
			SOBP	ABCA1
			ABCA1	UACA
			PID1	ABCA1
			ACSM5	ABCA1
			SNRK	ABCA1
			GIPC2	ABCA1
			ABCA1	EPDR1
			ABCA1	LEPROT
			ROBO4	ABCA1
			ADAMTSL4	ABCA1
			ABCA1	GFOD1
			CLIC5	ABCA1
			ABCA1	LRP1B
			ABCA1	IL17D
			ASB1	ABCA1
			ABCA1	KLF13
			ABCA1	PCYOX1
			AMOTL2	ABCA1
			NRN1	ABCA1
			CRIM1	ABCA1
			ABCA1	HSD17B11
			SBDS	ABCA1
			PDE11A	ABCA1
			AK3	ABCA1
			KCNIP2	ABCA1
			ABCA1	SCHIP1
			MDFIC	ABCA1
			ABCA1	DSE
			TMOD2	ABCA1
			ABCA1	USP25
			STXBP6	ABCA1
			ABCA1	DLL1
			ABCA1	SLCO3A1
			RBMS3	ABCA1
			ABCA1	SESN1
			ABCA1	FILIP1
			PDE7B	ABCA1
			ABCA1	LATS2
			LHX6	ABCA1
			ABCA1	FBXL5
			ABCA1	ZBTB20
			C2CD2	ABCA1
			ABCA1	KANK2
			C20orf194	ABCA1
			PAMR1	ABCA1
			ABCA1	ABI3BP
			METTL7A	ABCA1
			LMOD1	ABCA1
			FLRT2	ABCA1
			STX12	ABCA1
			ABCA1	RBFOX2
			DAAM2	ABCA1
			ABCA1	ANGPTL2
			SYNE1	ABCA1
			SYNM	ABCA1
			ABCA1	CLASP1
			TTC28	ABCA1
			SASH1	ABCA1
			EHBP1	ABCA1
			SIK2	ABCA1
			ABCA1	PLCL2
			KANK1	ABCA1
			ABCA1	PHLDB1
			RGL1	ABCA1
			CEP68	ABCA1
			ABCA1	LPIN1
			MPRIP	ABCA1
			ABCA1	LRCH1
			ABCA1	TBC1D2B
			NMNAT2	ABCA1
			ZHX3	ABCA1
			PDZD2	ABCA1
			SAMD4A	ABCA1
			ABCA1	PDZRN3
			PCNX	ABCA1
			DIP2C	ABCA1
			HABP4	ABCA1
			ABCA1	CD93
			NLGN1	ABCA1
			ABCA1	ATG14
			ABCA1	NLRP1
			RAB11FIP2	ABCA1
			ABCA1	RASA3
			MRAS	ABCA1
			RRAS2	ABCA1
			SYNPO	ABCA1
			MGLL	ABCA1
			ABCA1	RASSF8
			AKAP2	ABCA1
			WBP4	ABCA1
			FAM107A	ABCA1
			PTPN21	ABCA1
			ADAMTS5	ABCA1
			DNAJB4	ABCA1
			ABCA1	RBPMS
			FERMT2	ABCA1
			PNRC1	ABCA1
			ABCA1	BLCAP
			WASF3	ABCA1
			CHL1	ABCA1
			CELF2	ABCA1
			TXNIP	ABCA1
			SORBS1	ABCA1
			CRTAP	ABCA1
			ABCA1	SLC9A6
			YAP1	ABCA1
			ABCA1	DLC1
			CORO2B	ABCA1
			ABCA1	CITED2
			ABCA1	KLF2
			ABCA10	ABCA1
			ABCA1	TNIP1
			SPRY2	ABCA1
			SPRY1	ABCA1
			ABCA1	RCAN2
			LHFP	ABCA1
			WASF2	ABCA1
			AASS	ABCA1
			ABCA1	MBNL2
			FAM13A	ABCA1
			SGK2	ABCA1
			CTDSP2	ABCA1
			UST	ABCA1
			ABCC9	ABCA1
			GNE	ABCA1
			CD302	ABCA1
			KLHL21	ABCA1
			TBC1D4	ABCA1
			ABCA1	RUSC2
			ABCA1	ZEB2
			ABCA1	GIT2
			ABCA1	CTIF
			ABCA1	HDAC4
			FRMPD4	ABCA1
			ABCA1	STARD8
			ABCA1	PHACTR2
			ABCA1	DOCK4
			KIAA0408	ABCA1
			ABCA1	SECISBP2L
			KIAA0355	ABCA1
			RAPGEF2	ABCA1
			PPM1F	ABCA1
			RGS6	ABCA1
			AKAP12	ABCA1
			CREB5	ABCA1
			ABCA1	H6PD
			ADAMTS1	ABCA1
			SLC25A27	ABCA1
			ABCA1	CHST3
			ABCA1	SH3BP5
			AKAP7	ABCA1
			ARHGEF6	ABCA1
			QKI	ABCA1
			NMT2	ABCA1
			KLF4	ABCA1
			ABCA1	CYTH3
			DLGAP2	ABCA1
			MAGI1	ABCA1
			ABCA1	SKAP2
			GYG2	ABCA1
			ARHGEF7	ABCA1
			ALDH1A2	ABCA1
			KAT2B	ABCA1
			ABCA1	NRP1
			CES2	ABCA1
			STX11	ABCA1
			SLC4A4	ABCA1
			IRS2	ABCA1
			ABCA1	MKNK1
			CDC14B	ABCA1
			SDPR	ABCA1
			RECK	ABCA1
			SRPX	ABCA1
			CUBN	ABCA1
			KCNAB1	ABCA1
			ABCA1	EVI5
			ABCA1	LUZP1
			ZFAND5	ABCA1
			ABCA1	ZFP36
			ABCA1	WNT10B
			ABCA1	VLDLR
			UTRN	ABCA1
			ABCA1	TSC1
			TNS1	ABCA1
			ABCA1	TNFRSF1B
			CLDN5	ABCA1
			TSPAN7	ABCA1
			ABCA1	TLR4
			THRB	ABCA1
			THRA	ABCA1
			TGFBR3	ABCA1
			TGFBR2	ABCA1
			TFPI	ABCA1
			TEK	ABCA1
			TEAD1	ABCA1
			ABCA1	TCF7L2
			ABCA1	TCF4
			TBX15	ABCA1
			TACR1	ABCA1
			TACC1	ABCA1
			SYN2	ABCA1
			VAMP2	ABCA1
			STXBP1	ABCA1
			SPTBN1	ABCA1
			SOX5	ABCA1
			ABCA1	SOD2
			SNX1	ABCA1
			SNCA	ABCA1
			SLC22A3	ABCA1
			ABCA1	SLC16A2
			SKI	ABCA1
			ST3GAL3	ABCA1
			ITSN1	ABCA1
			SGCG	ABCA1
			SEC14L1	ABCA1
			ABCA1	SRL
			ABCA1	SCN9A
			SCN3A	ABCA1
			RYR3	ABCA1
			RPS6KA3	ABCA1
			ABCA1	RPS6KA2
			REV3L	ABCA1
			RBMS2	ABCA1
			ABCA1	RBMS1
			ABCA1	PTPRM
			ABCA1	PTPRG
			PTPRB	ABCA1
			ABCA1	PTPN14
			ABCA1	PTGIS
			PTGFR	ABCA1
			ABCA1	PTGER4
			PTCH1	ABCA1
			ABCA1	PRRG1
			ABCA1	PROX1
			PRKD1	ABCA1
			ABCA1	PRKCA
			PPARA	ABCA1
			ABCA1	PLS3
			ABCA1	PKD2
			PIK3R1	ABCA1
			PGM5	ABCA1
			VIT	ABCA1
			PER1	ABCA1
			ABCA1	PECAM1
			PDGFRA	ABCA1
			PDE1C	ABCA1
			ABCA1	PDE1A
			ABCA1	PCSK5
			PCDH9	ABCA1
			PARK2	ABCA1
			ABCA1	PALM
			CLDN11	ABCA1
			NNAT	ABCA1
			ABCA1	NFIB
			PPP1R12B	ABCA1
			MYLK	ABCA1
			MYH11	ABCA1
			MSRA	ABCA1
			MME	ABCA1
			NR3C2	ABCA1
			ABCA1	MITF
			MET	ABCA1
			ABCA1	MAP3K5
			MEIS2	ABCA1
			MEF2C	ABCA1
			ABCA1	MECP2
			MBNL1	ABCA1
			MATN2	ABCA1
			ABCA1	LRP1
			ABLIM1	ABCA1
			LIFR	ABCA1
			LEPR	ABCA1
			ABCA1	LAMC1
			ABCA1	LAMA4
			KCNJ16	ABCA1
			ABCA1	KCNJ2
			KCNE1	ABCA1
			KCNB1	ABCA1
			ABCA1	JUN
			ABCA1	JAK1
			ABCA1	IRAK2
			ABCA1	IGF1
			ABCA1	ID1
			GYS2	ABCA1
			GYPC	ABCA1
			CXCL2	ABCA1
			NR3C1	ABCA1
			GNAL	ABCA1
			GNAI1	ABCA1
			GHR	ABCA1
			ABCA1	GAS1
			GABRE	ABCA1
			NR5A2	ABCA1
			FOSB	ABCA1
			ABCA1	FLNC
			FOXO1	ABCA1
			FHL1	ABCA1
			FGF2	ABCA1
			FGF1	ABCA1
			ABCA1	EFEMP1
			ABCA1	ACSL4
			F3	ABCA1
			ABCA1	MECOM
			ABCA1	ETS2
			ESR2	ABCA1
			ERG	ABCA1
			ABCA1	EPS15
			ABCA1	EPS8
			EPB41L2	ABCA1
			EPAS1	ABCA1
			EMP1	ABCA1
			ABCA1	ELK3
			ABCA1	EPHA2
			EGFR	ABCA1
			ABCA1	EFNB2
			ABCA1	LPAR1
			S1PR1	ABCA1
			EBF1	ABCA1
			ABCA1	DUSP3
			ABCA1	DUSP1
			ECM2	ABCA1
			DPYSL2	ABCA1
			ABCA1	DPYD
			DPT	ABCA1
			ABCA1	DIAPH2
			ABCA1	CYB5R3
			ABCA1	DCN
			ABCA1	CSF1
			MAP3K8	ABCA1
			ABCA1	KLF6
			ABCA1	CLCN4
			FOXN3	ABCA1
			CFL2	ABCA1
			ABCA1	CDH13
			CD34	ABCA1
			ABCA1	TNFRSF8
			RUNX1T1	ABCA1
			CAV2	ABCA1
			CAV1	ABCA1
			KLF9	ABCA1
			ABCA1	ZFP36L1
			DST	ABCA1
			BMP6	ABCA1
			BCL6	ABCA1
			ABCA1	ATP2B4
			ATP1A2	ABCA1
			ABCA1	ARRB1
			ABCA1	ARHGAP6
			ABCA1	RND3
			ANK2	ABCA1
			ANGPT1	ABCA1
			ABCD2	ABCA1
			ALDH1A1	ABCA1
			ADRBK2	ABCA1
			ADRB2	ABCA1
			ABCA1	ADRA1B
			ABCA1	ADPRH
			ABCA1	ADM
			ADH5	ABCA1
			ABCA1	ADD3
			ABCA1	ADD1
			ABCA1	ACVRL1
			ACO1	ABCA1
			ACACB	ABCA1
			ACACB	THRSP
			ACACB	SYDE1
			ACACB	SERINC1
			ACACB	PLPP7
			ACACB	NYAP1
			ACACB	MRC1
			ACACB	GPER1
			ACACB	DMTN
			ACACB	CXCR2
			ACACB	TWIST2
			ACACB	TCF21
			ACACB	TANGO6
			ACACB	SYT15
			ACACB	SMIM3
			ACACB	PM20D1
			ACACB	PHF24
			ACACB	MYL9
			ACACB	MTFR1L
			ACACB	MEDAG
			ACACB	LYNX1
			ACACB	LRCH2
			ACACB	HOOK3
			ACACB	FNDC4
			ACACB	CCDC36
			ACACB	AGO4
			ACACB	ADGRA2
			ACACB	PXDC1
			ACACB	FAM212B
			ACACB	CARD6
			ACACB	ADGRD1
			ACACB	AAED1
			ACACB	ZNF781
			ACACB	ZNF677
			ACACB	ZNF106
			ACACB	VIP
			ACACB	UTS2B
			ACACB	TSLP
			ACACB	TMEM255A
			ACACB	TMEM246
			ACACB	TMEM245
			ACACB	TENM1
			ACACB	TDRD10
			ACACB	SSTR1
			ACACB	SMIM10
			ACACB	SLC25A34
			ACACB	SHISA3
			ACACB	SERTM1
			ACACB	SEMA3G
			ACACB	SCN4B
			ACACB	PTGDR2
			ACACB	PRRT4
			ACACB	PQLC2L
			ACACB	PNPLA2
			ACACB	PLPP3
			ACACB	PLIN4
			ACACB	PDGFD
			ACACB	P3H2
			ACACB	P2RX6
			ACACB	NWD2
			ACACB	NODAL
			ACACB	NDRG2
			ACACB	NATD1
			ACACB	MYCT1
			ACACB	MTURN
			ACACB	MRGPRF
			ACACB	MMRN2
			ACACB	MICU3
			ACACB	LVRN
			ACACB	LURAP1
			ACACB	LPL
			ACACB	KLB
			ACACB	JADE1
			ACACB	IL33
			ACACB	HYAL1
			ACACB	HSD17B13
			ACACB	HOXA4
			ACACB	GPAT3
			ACACB	GID4
			ACACB	GALNT15
			ACACB	FAXDC2
			ACACB	FAM228A
			ACACB	FAM219B
			ACACB	FAM149A
			ACACB	FAM110D
			ACACB	F8
			ACACB	ERICH4
			ACACB	EOGT
			ACACB	ELMOD3
			ACACB	EFCAB14
			ACACB	DMRT2
			ACACB	CREBRF
			ACACB	CPED1
			ACACB	COLGALT2
			ACACB	CNTNAP3P2
			ACACB	CNTFR
			ACACB	CNKSR2
			ACACB	CHRDL1
			ACACB	CCM2L
			ACACB	CCL16
			ACACB	CCDC178
			ACACB	BTNL9
			ACACB	BMP3
			ACACB	BMP2
			ACACB	ANKRD53
			ACACB	ANGPTL7
			ACACB	ADH1B
			ACACB	ADGRL4
			ACACB	ADGRL3
			ACACB	ADGRL2
			ACACB	ADGRF5
			ACACB	ADGRB3
			ABCA8	ACACB
			X10-Sep	ACACB
			ACACB	ZCCHC24
			ACACB	CD300LG
			ACACB	FOXP2
			ACACB	THSD7B
			ACACB	MOB3B
			ACACB	PLSCR4
			ACACB	STON1
			ACACB	MSX1
			ACACB	FMO2
			ACACB	EDA
			ACACB	MPPED2
			ACACB	ACADL
			ACACB	LRRN4CL
			ACACB	ACVR1C
			ACACB	ANO3
			ACACB	LDB2
			ACACB	TNFSF12
			ACACB	STX7
			ACACB	EBF2
			ACACB	ANGPTL1
			ACACB	SCARF1
			ACACB	PPP1R3G
			ACACB	PLCXD3
			ACACB	CLEC1A
			ACACB	RGS7BP
			ACACB	AGMO
			ACACB	C2orf71
			ACACB	SLC27A1
			ACACB	GLDN
			ACACB	HCAR2
			ACACB	RNF180
			ACACB	C5orf64
			ACACB	DPY19L2
			ACACB	OLFML1
			ACACB	PRIMA1
			ACACB	HSPA12B
			ACACB	DDIT4L
			ACACB	CYGB
			ACACB	CYP2U1
			ACACB	MYOCD
			ACACB	SLC19A3
			ACACB	SEMA6D
			ACACB	CADM3
			ACACB	RHOJ
			ACACB	TCEAL7
			ACACB	SCN3B
			ACACB	GALNT8
			ACACB	KLHL3
			ABCA5	ACACB
			ACACB	SCN11A
			ACACB	FBLN5
			ACACB	CDC42EP2
			ACACB	GPRASP1
			ACACB	SNCAIP
			ACACB	HCAR3
			ACACB	AOC3
			ACACB	DOC2B
			ACACB	RNF112
			ACACB	XPNPEP2
			ACACB	TCN2
			ACACB	SOD3
			ACACB	SLC1A7
			ACACB	SCN4A
			ACACB	MASP1
			ACACB	PRELP
			ACACB	PPP1R1A
			ACACB	NTRK2
			ACACB	NOVA1
			ACACB	MPZ
			ACACB	MFAP4
			ACACB	MEOX1
			ACACB	HOXA3
			ACACB	GRIN2B
			ACACB	GPD1
			ACACB	GABRA2
			ACACB	EMX2
			ACACB	EDNRB
			ACACB	CALB2
			ACACB	MEOX2
			ACACB	OGN
			ACACB	HOXA9
			ACACB	LCN10
			ACACB	TMEM37
			ACACB	ZDBF2
			ACACB	RASD1
			ACACB	C10orf10
			ACACB	FIGF
			ACACB	APCDD1
			ACACB	GPRASP2
			ACACB	MYRIP
			ACACB	SPG20
			ACACB	ARHGEF15
			ACACB	COL4A3BP
			ACACB	PRCD
			ACACB	MAP1LC3C
			ACACB	IQSEC3
			ACACB	FAM89A
			ACACB	PEAR1
			ACACB	RBPMS2
			ABCB5	ACACB
			ACACB	SCARA5
			ACACB	TTLL10
			ACACB	SEMA3D
			ACACB	TRPM6
			ACACB	WFIKKN2
			ACACB	C10orf90
			ACACB	PKHD1L1
			ACACB	SNX21
			ACACB	DGAT2
			ACACB	PROK1
			ACACB	FRMD1
			ACACB	SOX17
			ACACB	TMEM140
			ACACB	EHD2
			ACACB	CD209
			ACACB	TRHDE
			ACACB	KLF15
			ACACB	HSPB7
			ACACB	NPHP3
			ACACB	WSCD1
			ACACB	ZNF423
			ACACB	PROCR
			ACACB	RAPGEF3
			ACACB	TRDN
			ACACB	GLYAT
			ACACB	FEZ1
			ACACB	B4GALT6
			ACACB	KLF11
			ACACB	SSPN
			ACACB	TEF
			ACACB	TCF15
			ACACB	SLC12A4
			ACACB	SLC6A2
			ACACB	SFRP1
			ACACB	POU6F1
			ACACB	PLIN1
			ACACB	PLD1
			ACACB	PDE1B
			ACACB	PDE3B
			ACACB	NPR1
			ACACB	NDN
[truncated: 468,818+ more rows]

## Sheet: Module 3
miRNAs (92)	miRNA sponges (1142)		miRNA sponge interactions (422427)
hsa-miR-1224	2016-09-10		FOS	PLPP7
hsa-miR-1229	AAED1		FOS	MRC1
hsa-miR-1254	AASS		DMTN	FOS
hsa-miR-1266	ABCA10		CXCR2	FOS
hsa-miR-1277	ABCA5		TWIST2	FOS
hsa-miR-128-1	ABCA8		PM20D1	FOS
hsa-miR-128-2	ABCA9		MYL9	FOS
hsa-miR-1301	ABCB1		MEDAG	FOS
hsa-miR-1307	ABCB5		LRCH2	FOS
hsa-miR-130b-3p	ABCC9		FNDC4	FOS
hsa-miR-141-3p	ABCD2		CCDC36	FOS
hsa-miR-142	ABI3BP		ADGRA2	FOS
hsa-miR-147b	ABLIM1		PXDC1	FOS
hsa-miR-148b-3p	ACACB		FAM212B	FOS
hsa-miR-155-5p	ACAD11		CARD6	FOS
hsa-miR-181a-1	ACADL		ADGRD1	FOS
hsa-miR-181b-1	ACADS		ZNF781	FOS
hsa-miR-181b-2	ACKR3		ZNF106	FOS
hsa-miR-182-5p	ACSBG1		VIP	FOS
hsa-miR-183-5p	ACSL1		UTS2B	FOS
hsa-miR-184	ACSL4		TSLP	FOS
hsa-miR-188-5p	ACSM5		TMEM246	FOS
hsa-miR-190b	ACSS2		TMEM245	FOS
hsa-miR-191-5p	ACVR1C		TENM1	FOS
hsa-miR-192-5p	ACVR2A		TDRD10	FOS
hsa-miR-196a-1	ACVRL1		SSTR1	FOS
hsa-miR-196a-2	ADAM33		SMIM10	FOS
hsa-miR-200a-3p	ADAMTS1		SLC25A34	FOS
hsa-miR-200b-3p	ADAMTS18		SHISA3	FOS
hsa-miR-200c-3p	ADAMTS3		SERTM1	FOS
hsa-miR-203	ADAMTS5		SEMA3G	FOS
hsa-miR-21-5p	ADAMTS9		SCN4B	FOS
hsa-miR-210	ADAMTSL4		PRRT4	FOS
hsa-miR-2114	ADCK3		PQLC2L	FOS
hsa-miR-2277	ADD1		PLPP3	FOS
hsa-miR-301a-3p	ADD3		PLIN4	FOS
hsa-miR-301b	ADGRA2		P3H2	FOS
hsa-miR-3065	ADGRB3		NWD2	FOS
hsa-miR-3127	ADGRD1		NATD1	FOS
hsa-miR-3150b	ADGRF5		MYCT1	FOS
hsa-miR-3170	ADGRL2		MTURN	FOS
hsa-miR-3187	ADGRL3		MRGPRF	FOS
hsa-miR-3190	ADGRL4		MMRN2	FOS
hsa-miR-3191	ADH1B		MICU3	FOS
hsa-miR-32-5p	ADH4		LVRN	FOS
hsa-miR-323b	ADH5		LPL	FOS
hsa-miR-330-3p	ADIPOQ		KLB	FOS
hsa-miR-331-3p	ADPRH		JADE1	FOS
hsa-miR-33a-5p	ADRB1		HYAL1	FOS
hsa-miR-33b-5p	ADRB2		HSD17B13	FOS
hsa-miR-340-5p	ADRB3		HOXA4	FOS
hsa-miR-342-3p	ADRBK2		GPAT3	FOS
hsa-miR-345-5p	AFAP1L1		GID4	FOS
hsa-miR-3607	AGMO		GALNT15	FOS
hsa-miR-3610	AGO4		FAXDC2	FOS
hsa-miR-3613	AGPAT2		FAM228A	FOS
hsa-miR-365-2	AHNAK		FAM219B	FOS
hsa-miR-3664	AIFM2		FAM149A	FOS
hsa-miR-3677	AK3		FAM110D	FOS
hsa-miR-3687	AKAP12		F8	FOS
hsa-miR-375	AKAP2		ERICH4	FOS
hsa-miR-3913-1	AKAP7		ELMOD3	FOS
hsa-miR-3928	ALAD		EFCAB14	FOS
hsa-miR-3934	ALDH1A1		DMRT2	FOS
hsa-miR-3940	ALDH1A2		CREBRF	FOS
hsa-miR-423-3p	AMOTL1		CPED1	FOS
hsa-miR-429	AMOTL2		CNTFR	FOS
hsa-miR-4326	AMT		CNKSR2	FOS
hsa-miR-449a	ANGPT1		CHRDL1	FOS
hsa-miR-454-3p	ANGPTL1		CCM2L	FOS
hsa-miR-455	ANGPTL2		CCL16	FOS
hsa-miR-493-3p	ANGPTL7		CCDC178	FOS
hsa-miR-503	ANK2		BTNL9	FOS
hsa-miR-590-5p	ANKDD1A		BMP3	FOS
hsa-miR-592	ANKMY2		BMP2	FOS
hsa-miR-629-5p	ANKRD29		ANKRD53	FOS
hsa-miR-651	ANKRD53		ANGPTL7	FOS
hsa-miR-659-3p	ANO3		ADH1B	FOS
hsa-miR-671-5p	ANO6		ADGRL4	FOS
hsa-miR-708	ANTXR2		ADGRL3	FOS
hsa-miR-760	AOC3		ADGRF5	FOS
hsa-miR-766-3p	AOX1		ADGRB3	FOS
hsa-miR-769	APCDD1		ABCA8	FOS
hsa-miR-877-5p	AQP1		CD300LG	FOS
hsa-miR-92b-3p	ARAP3		FOXP2	FOS
hsa-miR-93-5p	ARHGAP10		THSD7B	FOS
hsa-miR-937	ARHGAP20		MOB3B	FOS
hsa-miR-939	ARHGAP21		PLSCR4	FOS
hsa-miR-940	ARHGAP23		STON1	FOS
hsa-miR-96-5p	ARHGAP24		FMO2	FOS
hsa-miR-98	ARHGAP31		EDA	FOS
hsa-miR-99b-5p	ARHGAP6		ACADL	FOS
	ARHGEF10		LRRN4CL	FOS
	ARHGEF15		ACVR1C	FOS
	ARHGEF4		LDB2	FOS
	ARHGEF40		TNFSF12	FOS
	ARHGEF6		EBF2	FOS
	ARHGEF7		ANGPTL1	FOS
	ARID4A		SCARF1	FOS
	ARID5B		FOS	PPP1R3G
	ARL4A		PLCXD3	FOS
	ARRB1		CLEC1A	FOS
	ARRDC3		RGS7BP	FOS
	ARRDC4		AGMO	FOS
	ASB1		GLDN	FOS
	ATOH8		HCAR2	FOS
	ATP1A2		C5orf64	FOS
	ATP1B2		FOS	OLFML1
	ATP8B4		HSPA12B	FOS
	ATXN1L		DDIT4L	FOS
	ATXN3		CYGB	FOS
	AVPR1A		CYP2U1	FOS
	AVPR2		MYOCD	FOS
	B3GALT1		SLC19A3	FOS
	B3GALT2		SEMA6D	FOS
	B4GALT6		CADM3	FOS
	BACH2		TCEAL7	FOS
	BCL2L2		SCN3B	FOS
	BCL6		GALNT8	FOS
	BDNF		KLHL3	FOS
	BHMT2		SCN11A	FOS
	BLCAP		FBLN5	FOS
	BMP2		GPRASP1	FOS
	BMP3		HCAR3	FOS
	BMP6		AOC3	FOS
	BMPER		DOC2B	FOS
	BNIP2		RNF112	FOS
	BOC		XPNPEP2	FOS
	BTNL9		SOD3	FOS
	C10orf10		FOS	SLC1A7
	C10orf54		SCN4A	FOS
	C10orf90		MASP1	FOS
	C14orf180		PRELP	FOS
	C14orf28		PPP1R1A	FOS
	C17orf51		MPZ	FOS
	C1QTNF7		MFAP4	FOS
	C1QTNF9		MEOX1	FOS
	C20orf194		GPD1	FOS
	C2orf71		FOS	GABRA2
	C2orf88		EDNRB	FOS
	C5orf64		CALB2	FOS
	C6		MEOX2	FOS
	CA3		OGN	FOS
	CACHD1		TMEM37	FOS
	CADM2		C10orf10	FOS
	CADM3		FIGF	FOS
	CALB2		APCDD1	FOS
	CALCOCO1		SPG20	FOS
	CALN1		ARHGEF15	FOS
	CAPN3		PRCD	FOS
	CARD6		MAP1LC3C	FOS
	CASQ2		IQSEC3	FOS
	CAST		FAM89A	FOS
	CAT		PEAR1	FOS
	CAV1		SCARA5	FOS
	CAV2		TTLL10	FOS
	CBX7		SNX21	FOS
	CCDC141		DGAT2	FOS
	CCDC152		FOS	PROK1
	CCDC178		FRMD1	FOS
	CCDC3		SOX17	FOS
	CCDC36		EHD2	FOS
	CCDC50		CD209	FOS
	CCDC69		TRHDE	FOS
	CCDC71L		KLF15	FOS
	CCDC82		HSPB7	FOS
	CCDC85A		WSCD1	FOS
	CCL16		RAPGEF3	FOS
	CCM2L		GLYAT	FOS
	CCND2		FEZ1	FOS
	CCNDBP1		KLF11	FOS
	CCNG1		SSPN	FOS
	CD200		TYRO3	FOS
	CD209		TEF	FOS
	CD300LG		TCF15	FOS
	CD302		SLC12A4	FOS
	CD34		POU6F1	FOS
	CD36		PLIN1	FOS
	CDADC1		PDE1B	FOS
	CDC14B		PDE3B	FOS
	CDH13		NPR1	FOS
	CDH23		NDN	FOS
	CDH5		MYOC	FOS
	CDKN1C		MCAM	FOS
	CDO1		MAOA	FOS
	CEBPA		LHCGR	FOS
	CELF2		FOS	GYPE
	CEP68		GSTM5	FOS
	CEP85L		GPLD1	FOS
	CES2		CRHBP	FOS
	CHL1		CLIC2	FOS
	CHRDL1		CDH5	FOS
	CHST3		CASQ2	FOS
	CHST7		AVPR1A	FOS
	CITED2		TSHZ2	FOS
	CLCN4		ZBTB47	FOS
	CLCN6		ZC3H12C	FOS
	CLDN11		CTTNBP2	FOS
	CLDN19		SOX7	FOS
	CLDN5		PRRG3	FOS
	CLEC1A		KIAA1614	FOS
	CLIC2		MLXIPL	FOS
	CLIC5		ABCA9	FOS
	CLIP4		ADAMTS3	FOS
	CLMP		CXCL12	FOS
	CLVS1		PLAGL1	FOS
	CNKSR2		PCK1	FOS
	CNRIP1		MOCS1	FOS
	CNTFR		LEP	FOS
	CNTNAP3P2		EZH1	FOS
	COL14A1		AVPR2	FOS
	COL6A6		AQP1	FOS
	COLGALT2		CCDC152	FOS
	CORO2B		HEPN1	FOS
	CPEB1		GIMAP6	FOS
	CPED1		MXRA7	FOS
	CPM		DEFB132	FOS
	CPNE8		C14orf180	FOS
	CREB5		TMEM220	FOS
	CREBRF		ANKDD1A	FOS
	CRHBP		ATXN1L	FOS
	CRIM1		C17orf51	FOS
	CRTAC1		C1QTNF9	FOS
	CRY2		GPIHBP1	FOS
	CRYBG3		TUSC5	FOS
	CSDE1		PTRF	FOS
	CSGALNACT1		ST6GALNAC3	FOS
	CSRNP1		FOS	OAF
	CTDSP2		ZNF25	FOS
	CTIF		GIMAP8	FOS
	CTTNBP2		MOB3C	FOS
	CUBN		AFAP1L1	FOS
	CX3CL1		SHE	FOS
	CXCL12		GPR146	FOS
	CXCL2		TMEM132C	FOS
	CXCR2		PLXNA4	FOS
	CXorf36		ESAM	FOS
	CYGB		AIFM2	FOS
	CYP26B1		LRRC8C	FOS
	CYP2U1		USP44	FOS
	CYP3A4		EMILIN2	FOS
	CYP46A1		ECHDC3	FOS
	CYP7A1		CXorf36	FOS
	CYTH3		ARAP3	FOS
	CYYR1		GPAM	FOS
	DAAM2		CALCOCO1	FOS
	DAB2IP		ARHGAP20	FOS
	DACT2		PDP2	FOS
	DBX2		SLC17A7	FOS
	DCN		ADCK3	FOS
	DCP1A		ECHDC1	FOS
	DDIT4L		GIMAP5	FOS
	DEFB132		GIMAP4	FOS
	DENND2C		RNF125	FOS
	DENND5A		MTMR10	FOS
	DES		LRRN3	FOS
	DGAT2		FOS	SLCO1C1
	DHDDS		EMCN	FOS
	DHRS12		SIDT2	FOS
	DIP2C		ST6GALNAC6	FOS
	DIXDC1		KIF26A	FOS
	DLC1		PPP1R16B	FOS
	DLGAP2		LRRTM2	FOS
	DLL1		GABARAPL1	FOS
	DLST		CBX7	FOS
	DMRT2		RHOQ	FOS
	DMRT3		FOS	MLYCD
	DMTN		ZDHHC17	FOS
	DNAJB4		DENND5A	FOS
	DNAJC18		MYCBP2	FOS
	DNER		INMT	FOS
	DOC2B		TPPP	FOS
	DOCK4		SEMA3A	FOS
	DOCK9		NMUR1	FOS
	DPT		IQSEC1	FOS
	DPY19L2		SV2B	FOS
	DPYD		PHYHIP	FOS
	DPYSL2		FHL5	FOS
	DSEL		ITM2A	FOS
	DSG1		ADIPOQ	FOS
	DST		SLC16A7	FOS
	DTWD1		KSR1	FOS
	DTX1		TK2	FOS
	DUSP1		STAT5B	FOS
	DUSP6		STAT5A	FOS
	DYNC1I1		SNTB2	FOS
	DYNC1LI2		SLC2A4	FOS
	EBF1		SHMT1	FOS
	EBF2		SCN2B	FOS
	EBF3		PROS1	FOS
	ECHDC1		PFKFB3	FOS
	ECHDC3		PDE2A	FOS
	ECM2		NOTCH4	FOS
	EDA		MGAT3	FOS
	EDN3		MFNG	FOS
	EDNRB		MAP3K3	FOS
	EEPD1		MAN2A2	FOS
	EFCAB1		HOXA7	FOS
	EFCAB14		HLF	FOS
	EFEMP1		GRK5	FOS
	EFNB1		GFRA2	FOS
	EGFLAM		GDF10	FOS
	EGFR		FLI1	FOS
	EGR1		EFNB1	FOS
	EGR2		DTX1	FOS
	EHD2		CRY2	FOS
	EIF4EBP2		CDKN1C	FOS
	ELMOD3		CCND2	FOS
	EMCN		CAT	FOS
	EMILIN2		BNIP2	FOS
	EMP1		BCL2L2	FOS
	ENDOU		ACADS	FOS
	ENPP6		GPX3	FOS
	EOGT		GRASP	FOS
	EPAS1		ITIH5	FOS
	EPB41L2		NECAB1	FOS
	EPB41L4B		LETMD1	FOS
	EPHA2		KL	FOS
	EPHA4		KLF10	FOS
	EPM2A		FOS	KDR
	ERG		ADRB1	FOS
	ERICH4		KLHL31	FOS
	ERVFRD-1		HSPB6	FOS
	ESAM		PKDCC	FOS
	ESR2		SLITRK2	FOS
	ETS1		CDADC1	FOS
	ETS2		ADAM33	FOS
	EVI5		CCDC82	FOS
	EZH1		TMBIM1	FOS
	F3		PAPPA2	FOS
	F8		CYP26B1	FOS
	FAM107A		LIMS2	FOS
	FAM110D		PCDH18	FOS
	FAM122A		GNG2	FOS
	FAM126A		CCDC69	FOS
	FAM13A		CNRIP1	FOS
	FAM13C		BHMT2	FOS
	FAM149A		LYVE1	FOS
	FAM150B		FGL2	FOS
	FAM168B		CYP46A1	FOS
	FAM171A1		NAALAD2	FOS
	FAM180B		P2RY14	FOS
	FAM19A1		FZD4	FOS
	FAM212B		TMOD1	FOS
	FAM219B		TAL1	FOS
	FAM228A		PGM1	FOS
	FAM43A		PDK4	FOS
	FAM49A		MAB21L1	FOS
	FAM76A		LMO2	FOS
	FAM89A		KCNJ8	FOS
	FAS		GPR17	FOS
	FAT2		CLCN6	FOS
	FAT4		RCBTB2	FOS
	FAXDC2		CDO1	FOS
	FBLN2		CD36	FOS
	FBLN5		CA3	FOS
	FBXO17		C6	FOS
	FBXO31		CYP3A4	FOS
	FBXO40		TMEM170B	FOS
	FERMT2		PALM2-AKAP2	FOS
	FEZ1		ERVFRD-1	FOS
	FGD4		FAM180B	FOS
	FGF1		VGLL3	FOS
	FGF2		PLEKHM3	FOS
	FGF7		SLC16A12	FOS
	FGF9		PTPRQ	FOS
	FGL2		KCNT2	FOS
	FHL1		IGSF10	FOS
	FHL5		SLC9A9	FOS
	FHOD3		CCDC141	FOS
	FIGF		FRMD3	FOS
	FIGN		MAMDC2	FOS
	FLI1		MSRB3	FOS
	FLNC		EBF3	FOS
	FLRT2		FAM13C	FOS
	FMNL2		HEPACAM	FOS
	FMO2		DNAJC18	FOS
	FNDC4		ANO6	FOS
	FNDC5		SYNPO2	FOS
	FOS		BMPER	FOS
	FOSB		LGI4	FOS
	FOXN2		FREM1	FOS
	FOXN3		AMOTL1	FOS
	FOXO1		SH3D19	FOS
	FOXO4		CCDC50	FOS
	FOXP2		LRRC34	FOS
	FREM1		GCOM1	FOS
	FRMD1		GAB3	FOS
	FRMD3		EGFLAM	FOS
	FRMD4A		FAM43A	FOS
	FRMPD4		CRYBG3	FOS
	FSTL1		FGD4	FOS
	FXYD6		ANTXR2	FOS
	FZD4		CYYR1	FOS
	FZD5		KCTD12	FOS
	GAB3		C1QTNF7	FOS
	GABARAPL1		SMYD4	FOS
	GABRA2		KLHL29	FOS
	GABRE		CCDC85A	FOS
	GALNT15		DSEL	FOS
	GALNT8		FOS	PHLDB2
	GALR1		DIXDC1	FOS
	GAS1		ATOH8	FOS
	GCOM1		RSPO3	FOS
	GDF10		ARID5B	FOS
	GDF5		ACAD11	FOS
	GDPD5		TMTC1	FOS
	GFAP		TLN2	FOS
	GFOD1		CCDC3	FOS
	GFRA2		TMEM47	FOS
	GHR		ARHGAP24	FOS
	GID4		FAM49A	FOS
	GIMAP4		GDPD5	FOS
	GIMAP5		EEPD1	FOS
	GIMAP6		SVEP1	FOS
	GIMAP8		ATP8B4	FOS
	GIPC2		CLMP	FOS
	GLDN		FBXO31	FOS
	GLYAT		MCTP1	FOS
	GLYCTK		CLIP4	FOS
	GNAI1		ARHGAP10	FOS
	GNAL		MAP7D3	FOS
	GNE		FAT4	FOS
	GNG2		LRRC2	FOS
	GPAM		TMEM43	FOS
	GPAT3		MMP28	FOS
	GPD1		AHNAK	FOS
	GPER1		HIF3A	FOS
	GPIHBP1		C10orf54	FOS
	GPLD1		CDH23	FOS
	GPM6A		PRDM16	FOS
	GPR12		PKNOX2	FOS
	GPR146		DMRT3	FOS
	GPR17		CACHD1	FOS
	GPRASP1		ZBTB4	FOS
	GPRASP2		ARHGAP21	FOS
	GPRC5B		KIF17	FOS
	GPX3		ARHGAP31	FOS
	GRASP		RNF150	FOS
	GRIA1		SHROOM4	FOS
	GRIA4		ADAMTS9	FOS
	GRID1		CHST7	FOS
	GRIN2B		FOS	PCDHGA9
	GRK5		FOS	PCDHGB6
	GRM7		PCDHGB7	FOS
	GSTM5		ACSS2	FOS
	GTDC1		FOS	MBNL3
	GULP1		ARHGEF40	FOS
	GYG2		FRMD4A	FOS
	GYPC		NIPSNAP3B	FOS
	GYPE		LARP6	FOS
	GYS2		TMEM100	FOS
	H6PD		FIGN	FOS
	HABP4		SOBP	FOS
	HADH		PID1	FOS
	HADHA		ACSM5	FOS
	HAND2		SNRK	FOS
	HCAR2		GIPC2	FOS
	HCAR3		LEPROT	FOS
	HCN1		ROBO4	FOS
	HDAC4		ADAMTSL4	FOS
	HEPACAM		CLIC5	FOS
	HEPN1		ASB1	FOS
	HFM1		KLF13	FOS
	HGF		AMOTL2	FOS
	HIF3A		NRN1	FOS
	HLF		HSD17B11	FOS
	HOGA1		PDE11A	FOS
	HOOK3		AK3	FOS
	HOXA3		KCNIP2	FOS
	HOXA4		MDFIC	FOS
	HOXA7		STXBP6	FOS
	HOXA9		RBMS3	FOS
	HPSE2		PDE7B	FOS
	HRCT1		LATS2	FOS
	HS3ST4		LHX6	FOS
	HSD17B11		C20orf194	FOS
	HSD17B13		PAMR1	FOS
	HSPA12B		ABI3BP	FOS
	HSPB6		METTL7A	FOS
	HSPB7		LMOD1	FOS
	HTR4		FLRT2	FOS
	HYAL1		STX12	FOS
	ID1		DAAM2	FOS
	ID4		ANGPTL2	FOS
	IFNGR1		SYNE1	FOS
	IGF1		TTC28	FOS
	IGSF1		SIK2	FOS
	IGSF10		KANK1	FOS
	IL15RA		PHLDB1	FOS
	IL17D		RGL1	FOS
	IL33		CEP68	FOS
	IMMP2L		MPRIP	FOS
	INMT		TBC1D2B	FOS
	INPP5A		NMNAT2	FOS
	IQSEC1		ZHX3	FOS
	IQSEC3		PDZD2	FOS
	IRAK2		SAMD4A	FOS
	IRS2		FOS	PDZRN3
	ISM1		PCNX	FOS
	ITGA9		DIP2C	FOS
	ITIH5		HABP4	FOS
	ITM2A		NLGN1	FOS
	ITM2B		NLRP1	FOS
	JADE1		RAB11FIP2	FOS
	JAM3		MRAS	FOS
	JUN		RRAS2	FOS
	KANK1		SYNPO	FOS
	KCNAB1		MGLL	FOS
	KCNB1		AKAP2	FOS
	KCNE1		WBP4	FOS
	KCNIP2		FAM107A	FOS
	KCNJ16		PTPN21	FOS
	KCNJ2		ADAMTS5	FOS
	KCNJ8		DNAJB4	FOS
	KCNMB1		FERMT2	FOS
	KCNT2		WASF3	FOS
	KCTD12		CHL1	FOS
	KDR		CELF2	FOS
	KIAA0355		TXNIP	FOS
	KIAA0408		SORBS1	FOS
	KIAA1109		YAP1	FOS
	KIAA1462		DLC1	FOS
	KIAA1614		CORO2B	FOS
	KIF13A		KLF2	FOS
	KIF17		ABCA10	FOS
	KIF26A		SPRY2	FOS
	KIT		SPRY1	FOS
	KL		LHFP	FOS
	KLB		FAM13A	FOS
	KLF10		SGK2	FOS
	KLF11		CTDSP2	FOS
	KLF13		ABCC9	FOS
	KLF15		CD302	FOS
	KLF2		ZEB2	FOS
	KLF3		STARD8	FOS
	KLF4		DOCK4	FOS
	KLF6		KIAA0408	FOS
	KLF9		KIAA0355	FOS
	KLHDC1		RAPGEF2	FOS
	KLHDC8B		PPM1F	FOS
	KLHL14		AKAP12	FOS
	KLHL2		CREB5	FOS
	KLHL21		ADAMTS1	FOS
	KLHL29		AKAP7	FOS
	KLHL3		ARHGEF6	FOS
	KLHL30		QKI	FOS
	KLHL31		NMT2	FOS
	KMT2A		KLF4	FOS
	KSR1		STBD1	FOS
	L3MBTL4		GYG2	FOS
	LARP6		ARHGEF7	FOS
	LATS2		ALDH1A2	FOS
	LCA5		MPDZ	FOS
	LCN10		SLC4A4	FOS
	LDB2		IRS2	FOS
	LEP		CDC14B	FOS
	LEPR		SDPR	FOS
	LEPROT		RECK	FOS
	LETMD1		SRPX	FOS
	LGI4		CUBN	FOS
	LGR4		EPM2A	FOS
	LHCGR		KCNAB1	FOS
	LHFP		FOS	ZFP36
	LHX6		FOS	VLDLR
	LIFR		UTRN	FOS
	LIMS2		TNS1	FOS
	LMO2		CLDN5	FOS
	LMOD1		TSPAN7	FOS
	LONRF1		TLR4	FOS
	LOXL4		THRB	FOS
	LPCAT2		THRA	FOS
	LPIN1		TGFBR2	FOS
	LPL		TFPI	FOS
	LRCH1		FOS	TFE3
	LRCH2		TEK	FOS
	LRP1		TEAD1	FOS
	LRP1B		TBX15	FOS
	LRP4		TACR1	FOS
	LRRC2		TACC1	FOS
	LRRC34		VAMP2	FOS
	LRRC8C		STXBP1	FOS
	LRRN3		SPTBN1	FOS
	LRRN4CL		SOX5	FOS
	LRRTM2		SLC22A3	FOS
	LURAP1		ST3GAL3	FOS
	LUZP1		SGCG	FOS
	LVRN		SEC14L1	FOS
	LYNX1		SCN9A	FOS
	LYVE1		SCN3A	FOS
	MAB21L1		RPS6KA3	FOS
	MAF		REV3L	FOS
	MAGI1		RBMS2	FOS
	MAMDC2		RBMS1	FOS
	MAML2		PTPRM	FOS
	MAN2A2		PTPRB	FOS
	MAOA		PTGIS	FOS
	MAP1LC3C		PTGFR	FOS
	MAP3K3		PTGER4	FOS
	MAP3K5		PTCH1	FOS
	MAP3K8		PRRG1	FOS
	MAP7D3		PRKD1	FOS
	MASP1		PPP2R1B	FOS
	MATN2		PPARA	FOS
	MBNL1		PKD2	FOS
	MBNL2		PGM5	FOS
	MBNL3		VIT	FOS
	MCAM		PECAM1	FOS
	MCTP1		FOS	PDE8A
	MDFIC		PDE1C	FOS
	MECOM		PCSK5	FOS
	MECP2		PCDH9	FOS
	MEDAG		PARK2	FOS
	MEF2C		CLDN11	FOS
	MEIS2		NNAT	FOS
	MEOX1		PPP1R12B	FOS
	MEOX2		MYH11	FOS
	MEST		MSRA	FOS
	MET		MME	FOS
	METTL7A		NR3C2	FOS
	MFAP4		MAP3K5	FOS
	MFNG		MEF2C	FOS
	MFSD4		MBNL1	FOS
	MGAT3		MATN2	FOS
	MGLL		LRP1	FOS
	MICU3		ABLIM1	FOS
	MLXIPL		LIFR	FOS
	MLYCD		LEPR	FOS
	MME		KCNJ2	FOS
	MMGT1		KCNB1	FOS
	MMP28		IRAK2	FOS
	MMRN1		IGF1	FOS
	MMRN2		ID1	FOS
	MOB3B		FOXN2	FOS
	MOB3C		HADH	FOS
	MOCS1		GYS2	FOS
	MPDZ		GYPC	FOS
	MPHOSPH8		CXCL2	FOS
	MPL		NR3C1	FOS
	MPPED2		GNAL	FOS
	MPRIP		GNAI1	FOS
	MPZ		GHR	FOS
	MRAS		GABRE	FOS
	MRC1		NR5A2	FOS
	MRGPRF		FLNC	FOS
	MSANTD2		FOXO1	FOS
	MSN		FHL1	FOS
	MSRA		FGF2	FOS
	MSRB3		FGF1	FOS
	MTFR1L		EFEMP1	FOS
	MTMR10		ACSL4	FOS
	MTURN		ACSL1	FOS
	MXRA7		MECOM	FOS
	MYCBP2		ETS2	FOS
	MYCT1		ESR2	FOS
	MYEOV		ERG	FOS
	MYH11		EPB41L2	FOS
	MYL9		EPAS1	FOS
	MYLIP		EMP1	FOS
	MYOC		EIF4EBP2	FOS
	MYOCD		S1PR1	FOS
	MYRIP		EBF1	FOS
	N4BP2L1		DUSP1	FOS
	NAALAD2		ECM2	FOS
	NATD1		DPYSL2	FOS
	NCALD		DPYD	FOS
	NDEL1		DPT	FOS
	NDN		DYNC1LI2	FOS
	NDRG2		DCN	FOS
	NECAB1		CPM	FOS
	NEGR1		KLF6	FOS
	NEK9		FOXN3	FOS
	NEXN		CEBPA	FOS
	NFAT5		CDH13	FOS
	NFIA		CD34	FOS
	NFIB		TNFRSF8	FOS
	NFIX		RUNX1T1	FOS
	NIPSNAP3B		CAV2	FOS
	NISCH		CAV1	FOS
	NLGN1		KLF9	FOS
	NLRP1		BMP6	FOS
	NMNAT2		ATP1A2	FOS
	NMT2		ARHGAP6	FOS
	NMUR1		RND3	FOS
	NNAT		AOX1	FOS
	NOD1		ANK2	FOS
	NODAL		ANGPT1	FOS
	NOTCH4		ABCD2	FOS
	NOV		ALDH1A1	FOS
	NPAS3		ADRBK2	FOS
	NPHP3		ADRB2	FOS
	NPR1		ADH5	FOS
	NPY2R		ADD3	FOS
	NR3C1		ADD1	FOS
	NR3C2		ACVRL1	FOS
	NR5A2		ACACB	FOS
	NRBF2		SOS1	TANGO6
	NRG2		SOS1	SYT15
	NRIP2		MEDAG	SOS1
	NRN1		AGO4	SOS1
	NTRK2		PXDC1	SOS1
	NWD2		FAM212B	SOS1
	NYAP1		CARD6	SOS1
	OAF		ADGRD1	SOS1
	OGN		ZNF781	SOS1
	OLFML1		ZNF677	SOS1
	OLFML2A		ZNF106	SOS1
	OPTN		VIP	SOS1
	OSBPL1A		UTS2B	SOS1
	OSR1		TSLP	SOS1
	P2RX6		TMEM246	SOS1
	P2RY14		TMEM245	SOS1
	P3H2		TENM1	SOS1
	PACRG		TDRD10	SOS1
	PAFAH1B1		SSTR1	SOS1
	PALM		SMIM10	SOS1
	PALM2-AKAP2		SHISA3	SOS1
	PAMR1		SERTM1	SOS1
	PAPPA2		SEMA3G	SOS1
	PARK2		SCN4B	SOS1
	PAX3		PTGDR2	SOS1
	PCDH11Y		PRRT4	SOS1
	PCDH18		PQLC2L	SOS1
	PCDH19		PLPP3	SOS1
	PCDH9		PLIN4	SOS1
	PCDHGA3		NWD2	SOS1
	PCDHGA9		NODAL	SOS1
	PCDHGB6		NDRG2	SOS1
	PCDHGB7		NATD1	SOS1
	PCGF5		MYCT1	SOS1
	PCK1		MTURN	SOS1
	PCNX		MRGPRF	SOS1
	PCSK5		MMRN2	SOS1
	PDE11A		MICU3	SOS1
	PDE1A		LVRN	SOS1
	PDE1B		LPL	SOS1
	PDE1C		KLB	SOS1
	PDE2A		JADE1	SOS1
	PDE3B		IL33	SOS1
	PDE7B		HYAL1	SOS1
	PDE8A		HSD17B13	SOS1
	PDGFD		HOXA4	SOS1
	PDGFRA		GPAT3	SOS1
	PDK4		GID4	SOS1
	PDP2		GALNT15	SOS1
	PDZD2		FAXDC2	SOS1
	PDZRN3		FAM228A	SOS1
	PEAK1		FAM219B	SOS1
	PEAR1		FAM149A	SOS1
	PECAM1		FAM110D	SOS1
	PELI2		F8	SOS1
	PER1		ERICH4	SOS1
	PER2		EOGT	SOS1
	PFKFB3		ELMOD3	SOS1
	PGM1		DMRT2	SOS1
	PGM5		CPED1	SOS1
	PHF24		CNTNAP3P2	SOS1
	PHLDB1		CNTFR	SOS1
	PHLDB2		CNKSR2	SOS1
	PHYHIP		CHRDL1	SOS1
	PHYHIPL		CCM2L	SOS1
	PID1		CCL16	SOS1
	PIGZ		CCDC178	SOS1
	PIK3R1		BTNL9	SOS1
	PINK1		BMP3	SOS1
	PIWIL2		BMP2	SOS1
	PKD2		ANKRD53	SOS1
	PKDCC		ANGPTL7	SOS1
	PKHD1L1		ADH1B	SOS1
	PKIA		ADGRL4	SOS1
	PKNOX2		ADGRL3	SOS1
	PLA2R1		ADGRF5	SOS1
	PLAGL1		ADGRB3	SOS1
	PLCXD3		ABCA8	SOS1
	PLD1		CD300LG	SOS1
	PLEKHF1		FOXP2	SOS1
	PLEKHH2		MOB3B	SOS1
	PLEKHM1		PLSCR4	SOS1
	PLEKHM3		STON1	SOS1
	PLIN1		FMO2	SOS1
	PLIN4		EDA	SOS1
	PLN		ACADL	SOS1
	PLPP3		LRRN4CL	SOS1
	PLPP7		ACVR1C	SOS1
	PLS3		LDB2	SOS1
	PLSCR4		TNFSF12	SOS1
	PLXNA4		EBF2	SOS1
	PM20D1		ANGPTL1	SOS1
	PNISR		PLCXD3	SOS1
	PNMAL2		CLEC1A	SOS1
	PNRC1		RGS7BP	SOS1
	POU6F1		AGMO	SOS1
	PPARA		C2orf71	SOS1
	PPARGC1A		GLDN	SOS1
	PPM1F		HCAR2	SOS1
	PPP1R12B		C5orf64	SOS1
	PPP1R16B		CYP2U1	SOS1
	PPP1R1A		MYOCD	SOS1
	PPP1R3G		SLC19A3	SOS1
	PPP2R1B		RHOJ	SOS1
	PQLC2L		TCEAL7	SOS1
	PRCD		SCN3B	SOS1
	PRDM16		KLHL3	SOS1
	PRDM8		ABCA5	SOS1
	PRELP		SCN11A	SOS1
	PRIMA1		FBLN5	SOS1
	PRKCA		GPRASP1	SOS1
	PRKD1		AOC3	SOS1
	PRNP		RNF112	SOS1
	PROK1		XPNPEP2	SOS1
	PROS1		SOD3	SOS1
	PROX1		SCN4A	SOS1
	PRRG1		MASP1	SOS1
	PRRG3		PRELP	SOS1
	PRRT4		PPP1R1A	SOS1
	PRSS12		NTRK2	SOS1
	PRUNE2		MPZ	SOS1
	PTCH1		MFAP4	SOS1
	PTGDR2		MEOX1	SOS1
	PTGER4		HOXA3	SOS1
	PTGFR		GRIN2B	SOS1
	PTGIS		GPD1	SOS1
	PTPN14		EDNRB	SOS1
	PTPN21		CALB2	SOS1
	PTPRB		MEOX2	SOS1
	PTPRM		TMEM37	SOS1
	PTPRQ		C10orf10	SOS1
	PTRF		FIGF	SOS1
	PXDC1		APCDD1	SOS1
	QKI		GPRASP2	SOS1
	RAB11FIP2		SPG20	SOS1
	RAB12		ARHGEF15	SOS1
	RAB6B		PRCD	SOS1
	RAPGEF2		MAP1LC3C	SOS1
	RAPGEF3		IQSEC3	SOS1
	RASD1		FAM89A	SOS1
	RASGEF1B		PEAR1	SOS1
	RASL12		ABCB5	SOS1
	RBFOX2		SCARA5	SOS1
	RBM33		TTLL10	SOS1
	RBMS1		SNX21	SOS1
	RBMS2		DGAT2	SOS1
	RBMS3		FRMD1	SOS1
	RBPMS		SOX17	SOS1
	RCAN1		EHD2	SOS1
	RCAN2		TRHDE	SOS1
	RCBTB2		KLF15	SOS1
	RECK		HSPB7	SOS1
	RELN		NPHP3	SOS1
	RETSAT		WSCD1	SOS1
	REV1		RAPGEF3	SOS1
	REV3L		GLYAT	SOS1
	RFTN2		FEZ1	SOS1
	RGL1		B4GALT6	SOS1
	RGMA		KLF11	SOS1
	RGS6		SSPN	SOS1
	RGS7BP		TYRO3	SOS1
	RHOJ		TEF	SOS1
	RHOQ		SLC6A2	SOS1
	RNASE4		SFRP1	SOS1
	RND3		POU6F1	SOS1
	RNF112		PLIN1	SOS1
	RNF125		PLD1	SOS1
	RNF145		PDE3B	SOS1
	RNF150		NPR1	SOS1
	RNF157		NDN	SOS1
	RNF180		MYOC	SOS1
	RNF217		MCAM	SOS1
	RNF38		MAOA	SOS1
	ROBO4		LHCGR	SOS1
	ROR1		GSTM5	SOS1
	RPS6KA2		GPLD1	SOS1
	RPS6KA3		CRHBP	SOS1
	RRAS2		CLIC2	SOS1
	RSPO3		CDH5	SOS1
	RUNDC3B		CASQ2	SOS1
	RUNX1T1		TSHZ2	SOS1
	RUSC2		ZBTB47	SOS1
	RYR3		ZC3H12C	SOS1
	S100B		C2orf88	SOS1
	S1PR1		SH3BGRL2	SOS1
	SAA2		SOX7	SOS1
	SAMD4A		PRRG3	SOS1
	SAMD5		MLXIPL	SOS1
	SAP30L		ACSBG1	SOS1
	SASH1		ABCA9	SOS1
	SATB1		CXCL12	SOS1
	SAV1		PLAGL1	SOS1
	SBF2		PCK1	SOS1
	SCARA5		MPL	SOS1
	SCARF1		MOCS1	SOS1
	SCHIP1		LEP	SOS1
	SCN11A		EZH1	SOS1
	SCN2A		AVPR2	SOS1
	SCN2B		AQP1	SOS1
	SCN3A		HEPN1	SOS1
	SCN3B		GIMAP6	SOS1
	SCN4A		MXRA7	SOS1
	SCN4B		C14orf180	SOS1
	SCN5A		TMEM220	SOS1
	SCN9A		ANKDD1A	SOS1
	SDPR		ATXN1L	SOS1
	SEC14L1		C17orf51	SOS1
	SEC31B		C1QTNF9	SOS1
	SECISBP2L		GPIHBP1	SOS1
	SEMA3A		TUSC5	SOS1
	SEMA3D		PTRF	SOS1
	SEMA3G		ST6GALNAC3	SOS1
	SEMA6A		GIMAP8	SOS1
	SEMA6D		RNF38	SOS1
	SERTM1		MOB3C	SOS1
	SESN1		CPNE8	SOS1
	SFRP1		SIRPA	SOS1
	SGCB		AFAP1L1	SOS1
	SGCG		SHE	SOS1
	SGK1		GPR146	SOS1
	SGK2		TMEM132C	SOS1
	SH3BGRL2		PLXNA4	SOS1
	SH3BP5		N4BP2L1	SOS1
	SH3D19		TBRG1	SOS1
	SH3KBP1		AIFM2	SOS1
	SH3TC2		LRRC8C	SOS1
	SHE		USP44	SOS1
	SHISA3		ECHDC3	SOS1
	SHMT1		CXorf36	SOS1
	SHOX		CPEB1	SOS1
	SHROOM4		ARAP3	SOS1
	SIDT2		GPAM	SOS1
	SIK1		CALCOCO1	SOS1
	SIK2		ARHGAP20	SOS1
	SIRPA		PDP2	SOS1
	SKAP2		SLC17A7	SOS1
	SKI		ADCK3	SOS1
	SLAIN1		RGMA	SOS1
	SLC12A4		ECHDC1	SOS1
	SLC12A6		DCP1A	SOS1
	SLC13A2		MTMR10	SOS1
	SLC14A1		EMCN	SOS1
	SLC16A12		GPRC5B	SOS1
	SLC16A7		SOS1	ZDHHC2
	SLC17A7		SIDT2	SOS1
	SLC19A3		ARHGEF4	SOS1
	SLC1A7		ST6GALNAC6	SOS1
	SLC22A3		PPP1R16B	SOS1
	SLC25A25		LRRTM2	SOS1
	SLC25A26		GABARAPL1	SOS1
	SLC25A27		CBX7	SOS1
	SLC25A30		RHOQ	SOS1
	SLC25A34		ZDHHC17	SOS1
	SLC26A4		MYCBP2	SOS1
	SLC26A7		INMT	SOS1
	SLC27A1		SOS1	TPPP
	SLC29A4		SEMA3A	SOS1
	SLC2A4		NMUR1	SOS1
	SLC4A4		SV2B	SOS1
	SLC6A2		PHYHIP	SOS1
	SLC9A6		NRG2	SOS1
	SLC9A9		FHL5	SOS1
	SLCO1C1		ITM2A	SOS1
	SLCO3A1		ADIPOQ	SOS1
	SLITRK2		SLC16A7	SOS1
	SMAD9		TNFRSF10D	SOS1
	SMIM10		TK2	SOS1
	SMOC1		STAT5B	SOS1
	SMYD1		STAT5A	SOS1
	SMYD4		SNTB2	SOS1
	SNCA		SLC2A4	SOS1
	SNCAIP		SHMT1	SOS1
	SNRK		S100B	SOS1
	SNTA1		PROS1	SOS1
	SNTB2		PRNP	SOS1
	SNX1		PFKFB3	SOS1
	SNX21		PDE2A	SOS1
	SOBP		NOTCH4	SOS1
	SOCS2		MGAT3	SOS1
	SOCS3		MAF	SOS1
	SOD2		HOXA7	SOS1
	SOD3		HLF	SOS1
	SORBS1		GDF10	SOS1
	SOS1		EFNB1	SOS1
	SOS2		DTX1	SOS1
	SOSTDC1		CRY2	SOS1
	SOX17		CDKN1C	SOS1
	SOX5		CAT	SOS1
	SOX6		BNIP2	SOS1
	SOX7		BCL2L2	SOS1
	SPG20		ACADS	SOS1
	SPRY1		GPX3	SOS1
	SPRY2		ITIH5	SOS1
	SPTBN1		LETMD1	SOS1
	SRL		KL	SOS1
	SRPX		KLF10	SOS1
	SRSF5		SGCB	SOS1
	SSPN		KLHL31	SOS1
	SSTR1		DACT2	SOS1
	ST3GAL3		HFM1	SOS1
	ST6GALNAC3		RUNDC3B	SOS1
	ST6GALNAC6		HSPB6	SOS1
	STARD8		PKDCC	SOS1
	STAT5A		CDADC1	SOS1
	STAT5B		ADAM33	SOS1
	STBD1		CCDC82	SOS1
	STON1		TMBIM1	SOS1
	STX12		PAPPA2	SOS1
	STXBP1		CYP26B1	SOS1
	STXBP6		LIMS2	SOS1
	SV2B		GNG2	SOS1
	SVEP1		CCDC69	SOS1
	SYN2		CNRIP1	SOS1
	SYNE1		BHMT2	SOS1
	SYNM		LYVE1	SOS1
	SYNPO		NAALAD2	SOS1
	SYNPO2		FZD4	SOS1
	SYPL2		GDF5	SOS1
	SYT15		TMOD1	SOS1
	TACC1		TAL1	SOS1
	TACR1		SAA2	SOS1
	TAL1		PGM1	SOS1
	TANGO6		PDK4	SOS1
	TBC1D2B		MAB21L1	SOS1
	TBC1D4		LMO2	SOS1
	TBRG1		ID4	SOS1
	TBX15		GPR17	SOS1
	TCEAL7		FGF9	SOS1
	TCF15		CLCN6	SOS1
	TCF21		RCBTB2	SOS1
	TCF7L2		CDO1	SOS1
	TCN2		CD36	SOS1
	TDRD10		CA3	SOS1
	TEAD1		ADH4	SOS1
	TEF		CYP3A4	SOS1
	TEK		TMEM170B	SOS1
	TENM1		HRCT1	SOS1
	TFE3		PALM2-AKAP2	SOS1
	TFPI		FAM180B	SOS1
	TGFBR2		PLEKHM3	SOS1
	TGFBR3		SLC16A12	SOS1
	THRA		PTPRQ	SOS1
	THRB		KCNT2	SOS1
	THSD7A		IGSF10	SOS1
	THSD7B		SLC9A9	SOS1
	TINAGL1		CCDC141	SOS1
	TJP1		FRMD3	SOS1
	TK2		MAMDC2	SOS1
	TLE4		MSRB3	SOS1
	TLN2		EBF3	SOS1
	TLR4		FAM171A1	SOS1
	TM4SF18		FAM13C	SOS1
	TMBIM1		HEPACAM	SOS1
	TMCC3		DNAJC18	SOS1
	TMEM100		ANO6	SOS1
	TMEM132C		SYNPO2	SOS1
	TMEM133		ADAMTS18	SOS1
	TMEM170B		BMPER	SOS1
	TMEM178A		LGI4	SOS1
	TMEM220		FREM1	SOS1
	TMEM245		AMOTL1	SOS1
	TMEM246		SH3D19	SOS1
	TMEM255A		CCDC50	SOS1
	TMEM37		LRRC34	SOS1
	TMEM43		SOS1	SIK1
	TMEM47		ANKRD29	SOS1
	TMOD1		GCOM1	SOS1
	TMOD2		EGFLAM	SOS1
	TMTC1		COL6A6	SOS1
	TNFAIP8		FAM43A	SOS1
	TNFRSF10D		CRYBG3	SOS1
	TNFRSF1B		FGD4	SOS1
	TNFRSF8		ANTXR2	SOS1
	TNFSF12		CYYR1	SOS1
	TNS1		KCTD12	SOS1
	TOB2		C1QTNF7	SOS1
	TPPP		SMYD4	SOS1
	TPRG1L		KLHL29	SOS1
	TRDN		CCDC85A	SOS1
	TRHDE		FMNL2	SOS1
	TRPC6		BOC	SOS1
	TRPM3		DIXDC1	SOS1
	TRPM6		ATOH8	SOS1
	TSHZ1		RSPO3	SOS1
	TSHZ2		FAM126A	SOS1
	TSLP		MAML2	SOS1
	TSPAN18		ARID5B	SOS1
	TSPAN7		ACAD11	SOS1
	TTC28		TMTC1	SOS1
	TTC33		TLN2	SOS1
	TTLL10		CCDC3	SOS1
	TUB		TMEM47	SOS1
	TUBA8		ARHGAP24	SOS1
	TUSC5		NDEL1	SOS1
	TWIST2		FAM49A	SOS1
	TXNIP		GDPD5	SOS1
	TYRO3		EEPD1	SOS1
	UACA		TRPM3	SOS1
	UNC13C		SVEP1	SOS1
	USP44		CLMP	SOS1
	UST		FBXO31	SOS1
	UTRN		CLIP4	SOS1
	UTS2B		ARHGAP10	SOS1
	VAMP2		MAP7D3	SOS1
	VGLL3		LRRC2	SOS1
	VIP		MMP28	SOS1
	VIT		AHNAK	SOS1
	VLDLR		HIF3A	SOS1
	VPS13D		TINAGL1	SOS1
	WASF2		C10orf54	SOS1
	WASF3		PRDM16	SOS1
	WBP4		PKNOX2	SOS1
	WDFY2		BACH2	SOS1
	WFIKKN2		CACHD1	SOS1
	WHAMM		ZBTB4	SOS1
	WIF1		ARHGAP21	SOS1
	WNT11		ARRDC3	SOS1
	WSCD1		ARHGAP31	SOS1
	WSCD2		RNF150	SOS1
	XPA		SHROOM4	SOS1
	XPNPEP2		PNMAL2	SOS1
	YAP1		PELI2	SOS1
	YPEL4		ADAMTS9	SOS1
	ZBTB20		CHST7	SOS1
	ZBTB4		ACSS2	SOS1
	ZBTB47		ARHGEF40	SOS1
	ZC3H12B		FRMD4A	SOS1
	ZC3H12C		SOS1	SOX6
	ZC3H6		NIPSNAP3B	SOS1
	ZDBF2		LARP6	SOS1
	ZDHHC17		TMEM100	SOS1
	ZDHHC2		FIGN	SOS1
	ZEB2		SOBP	SOS1
	ZFHX4		PID1	SOS1
	ZFP36		ACSM5	SOS1
	ZFP36L2		SNRK	SOS1
	ZFYVE21		GIPC2	SOS1
	ZHX3		ROBO4	SOS1
	ZNF106		ADAMTSL4	SOS1
	ZNF25		CLIC5	SOS1
	ZNF449		ASB1	SOS1
	ZNF502		AMOTL2	SOS1
	ZNF540		NRN1	SOS1
	ZNF559		CRIM1	SOS1
	ZNF677		PDE11A	SOS1
	ZNF781		AK3	SOS1
			KCNIP2	SOS1
			MDFIC	SOS1
			TMOD2	SOS1
			STXBP6	SOS1
			RBMS3	SOS1
			PDE7B	SOS1
			LHX6	SOS1
			C20orf194	SOS1
			PAMR1	SOS1
			METTL7A	SOS1
			LMOD1	SOS1
			FLRT2	SOS1
			STX12	SOS1
			DAAM2	SOS1
			ANGPTL2	SOS1
			SYNE1	SOS1
			SYNM	SOS1
			TTC28	SOS1
			SASH1	SOS1
			SIK2	SOS1
			KANK1	SOS1
			RGL1	SOS1
			CEP68	SOS1
			LPIN1	SOS1
			MPRIP	SOS1
			NMNAT2	SOS1
			ZHX3	SOS1
			PDZD2	SOS1
			SAMD4A	SOS1
			PCNX	SOS1
			DIP2C	SOS1
			HABP4	SOS1
			NLGN1	SOS1
			RAB11FIP2	SOS1
			MRAS	SOS1
			RRAS2	SOS1
			SYNPO	SOS1
			MGLL	SOS1
			AKAP2	SOS1
			WBP4	SOS1
			FAM107A	SOS1
			PTPN21	SOS1
			ADAMTS5	SOS1
			DNAJB4	SOS1
			FERMT2	SOS1
			PNRC1	SOS1
			WASF3	SOS1
			CHL1	SOS1
			CELF2	SOS1
			TXNIP	SOS1
			SORBS1	SOS1
			SLC9A6	SOS1
			YAP1	SOS1
			CORO2B	SOS1
			ABCA10	SOS1
			SPRY2	SOS1
			SPRY1	SOS1
			LHFP	SOS1
			WASF2	SOS1
			AASS	SOS1
			FAM13A	SOS1
			SGK2	SOS1
			CTDSP2	SOS1
			ABCC9	SOS1
			GNE	SOS1
			CD302	SOS1
			KLHL21	SOS1
			TBC1D4	SOS1
			ZEB2	SOS1
			FRMPD4	SOS1
			KIAA0408	SOS1
			SECISBP2L	SOS1
			KIAA0355	SOS1
			RAPGEF2	SOS1
			PPM1F	SOS1
			RGS6	SOS1
			AKAP12	SOS1
			CREB5	SOS1
			ADAMTS1	SOS1
			SLC25A27	SOS1
			CHST3	SOS1
			AKAP7	SOS1
			QKI	SOS1
			NMT2	SOS1
			KLF4	SOS1
			DLGAP2	SOS1
			MAGI1	SOS1
			STBD1	SOS1
			SKAP2	SOS1
			GYG2	SOS1
			ARHGEF7	SOS1
			ALDH1A2	SOS1
			CES2	SOS1
			MPDZ	SOS1
			SLC4A4	SOS1
			IRS2	SOS1
			CDC14B	SOS1
			SDPR	SOS1
			RECK	SOS1
			SRPX	SOS1
			CUBN	SOS1
			KCNAB1	SOS1
			UTRN	SOS1
			TNS1	SOS1
			SOS1	TNFRSF1B
			CLDN5	SOS1
			TSPAN7	SOS1
			TLR4	SOS1
			THRB	SOS1
			TGFBR3	SOS1
			TGFBR2	SOS1
			TFPI	SOS1
			TEK	SOS1
			TEAD1	SOS1
			TBX15	SOS1
			TACR1	SOS1
			TACC1	SOS1
			SYN2	SOS1
			VAMP2	SOS1
			STXBP1	SOS1
			SPTBN1	SOS1
			SOX5	SOS1
			SOD2	SOS1
			SNX1	SOS1
			SLC22A3	SOS1
			SKI	SOS1
			ST3GAL3	SOS1
			SGCG	SOS1
			SEC14L1	SOS1
			SCN9A	SOS1
			SCN3A	SOS1
			RYR3	SOS1
			RPS6KA3	SOS1
			REV3L	SOS1
			RBMS2	SOS1
			RBMS1	SOS1
			PTPRM	SOS1
			PTPRB	SOS1
			PTGFR	SOS1
			PTGER4	SOS1
			PTCH1	SOS1
			PRRG1	SOS1
			PRKD1	SOS1
			PRKCA	SOS1
			PPP2R1B	SOS1
			PPARA	SOS1
			PKD2	SOS1
			PIK3R1	SOS1
			PGM5	SOS1
			VIT	SOS1
			PER1	SOS1
			PECAM1	SOS1
			PDGFRA	SOS1
			PCDH9	SOS1
			PARK2	SOS1
			CLDN11	SOS1
			NNAT	SOS1
			PPP1R12B	SOS1
			MYH11	SOS1
			MME	SOS1
			NR3C2	SOS1
			MET	SOS1
			MAP3K5	SOS1
			MEF2C	SOS1
			MBNL1	SOS1
			MATN2	SOS1
			ABLIM1	SOS1
			LIFR	SOS1
			LEPR	SOS1
			KCNB1	SOS1
			IGF1	SOS1
			FOXN2	SOS1
			HADH	SOS1
			GYS2	SOS1
			GYPC	SOS1
			CXCL2	SOS1
			NR3C1	SOS1
			GNAL	SOS1
			GNAI1	SOS1
			GHR	SOS1
			GAS1	SOS1
			GABRE	SOS1
			NR5A2	SOS1
			FOSB	SOS1
			FOXO1	SOS1
			FHL1	SOS1
			FGF2	SOS1
			FGF1	SOS1
			EFEMP1	SOS1
			ACSL4	SOS1
			ACSL1	SOS1
			F3	SOS1
			MECOM	SOS1
			ETS2	SOS1
			ESR2	SOS1
			ERG	SOS1
			EPB41L2	SOS1
			EPAS1	SOS1
			EMP1	SOS1
			EIF4EBP2	SOS1
			S1PR1	SOS1
			EBF1	SOS1
			DUSP1	SOS1
			ECM2	SOS1
			DPYSL2	SOS1
			DPT	SOS1
			DYNC1LI2	SOS1
			CPM	SOS1
			MAP3K8	SOS1
			KLF6	SOS1
			FOXN3	SOS1
			CEBPA	SOS1
			CDH13	SOS1
			CD34	SOS1
			TNFRSF8	SOS1
			RUNX1T1	SOS1
			CAV2	SOS1
			KLF9	SOS1
			BMP6	SOS1
			BCL6	SOS1
			ATP1A2	SOS1
			AOX1	SOS1
			ANK2	SOS1
			ANGPT1	SOS1
			ABCD2	SOS1
			ALDH1A1	SOS1
			ADRBK2	SOS1
			ADRB2	SOS1
			ADH5	SOS1
			ACACB	SOS1
			ACACB	TUBA8
			ACACB	GPER1
			ACACB	ACKR3
			ACACB	PLPP7
			ACACB	NYAP1
			ACACB	MRC1
			ACACB	DMTN
			ACACB	CXCR2
			ACACB	TWIST2
			ACACB	TCF21
			ACACB	TANGO6
			ACACB	SYT15
			ACACB	PM20D1
			ACACB	PHF24
			ACACB	MYL9
			ACACB	MTFR1L
			ACACB	MEDAG
			ACACB	LYNX1
			ACACB	LRCH2
			ACACB	HOOK3
			ACACB	FNDC4
			ACACB	CCDC36
			ACACB	AGO4
			ACACB	ADGRA2
			ACACB	PXDC1
			ACACB	FAM212B
			ACACB	CARD6
			ACACB	ADGRD1
			ACACB	AAED1
			ACACB	ZNF781
			ACACB	ZNF677
			ACACB	ZNF106
			ACACB	VIP
			ACACB	UTS2B
			ACACB	TSLP
			ACACB	TMEM255A
			ACACB	TMEM246
			ACACB	TMEM245
			ACACB	TENM1
			ACACB	TDRD10
			ACACB	SSTR1
			ACACB	SMIM10
			ACACB	SLC25A34
			ACACB	SHISA3
			ACACB	SERTM1
			ACACB	SEMA3G
			ACACB	SCN4B
			ACACB	PTGDR2
			ACACB	PRRT4
			ACACB	PQLC2L
			ACACB	PLPP3
			ACACB	PLIN4
			ACACB	PDGFD
			ACACB	P3H2
			ACACB	P2RX6
			ACACB	NWD2
			ACACB	NODAL
			ACACB	NDRG2
			ACACB	NATD1
			ACACB	MYCT1
			ACACB	MTURN
			ACACB	MRGPRF
			ACACB	MMRN2
			ACACB	MICU3
			ACACB	LVRN
			ACACB	LURAP1
			ACACB	LPL
			ACACB	KLB
			ACACB	JADE1
			ACACB	IL33
			ACACB	HYAL1
			ACACB	HSD17B13
			ACACB	HOXA4
			ACACB	GPAT3
			ACACB	GID4
			ACACB	GALNT15
			ACACB	FAXDC2
			ACACB	FAM228A
			ACACB	FAM219B
			ACACB	FAM149A
			ACACB	FAM110D
			ACACB	F8
			ACACB	ERICH4
			ACACB	EOGT
			ACACB	ELMOD3
			ACACB	EFCAB14
			ACACB	DMRT2
			ACACB	CREBRF
			ACACB	CPED1
			ACACB	COLGALT2
			ACACB	CNTNAP3P2
			ACACB	CNTFR
			ACACB	CNKSR2
			ACACB	CHRDL1
			ACACB	CCM2L
			ACACB	CCL16
			ACACB	CCDC178
			ACACB	BTNL9
			ACACB	BMP3
			ACACB	BMP2
			ACACB	ANKRD53
			ACACB	ANGPTL7
			ACACB	ADH1B
			ACACB	ADGRL4
			ACACB	ADGRL3
			ACACB	ADGRL2
			ACACB	ADGRF5
			ACACB	ADGRB3
			ABCA8	ACACB
			X10-Sep	ACACB
			ACACB	CD300LG
			ACACB	FOXP2
			ACACB	THSD7B
			ACACB	MOB3B
			ACACB	PLSCR4
			ACACB	STON1
			ACACB	FMO2
			ACACB	EDA
			ACACB	MPPED2
			ACACB	ACADL
			ACACB	LRRN4CL
			ACACB	ACVR1C
			ACACB	ANO3
			ACACB	OPTN
			ACACB	LDB2
			ACACB	TNFSF12
			ACACB	EBF2
			ACACB	ANGPTL1
			ACACB	SCARF1
			ACACB	PPP1R3G
			ACACB	PLCXD3
			ACACB	CLEC1A
			ACACB	RGS7BP
			ACACB	AGMO
			ACACB	C2orf71
			ACACB	SLC27A1
			ACACB	GLDN
			ACACB	HCAR2
			ACACB	RNF180
			ACACB	C5orf64
			ACACB	SYPL2
			ACACB	DPY19L2
			ACACB	OLFML1
			ACACB	FNDC5
			ACACB	PRIMA1
			ACACB	HSPA12B
			ACACB	DDIT4L
			ACACB	CYGB
			ACACB	CYP2U1
			ACACB	MYOCD
			ACACB	SLC19A3
			ACACB	SEMA6D
			ACACB	CADM3
			ACACB	RHOJ
			ACACB	TCEAL7
			ACACB	SCN3B
			ACACB	FBXO40
			ACACB	GALNT8
			ACACB	KLHL3
			ABCA5	ACACB
			ACACB	SCN11A
			ACACB	FBLN5
			ACACB	GPRASP1
			ACACB	SNCAIP
			ACACB	HCAR3
			ACACB	AOC3
			ACACB	DOC2B
			ACACB	RNF112
			ACACB	XPNPEP2
			ACACB	TCN2
			ACACB	SOD3
			ACACB	SLC1A7
			ACACB	SCN4A
			ACACB	MASP1
			ACACB	PRELP
			ACACB	PPP1R1A
			ACACB	NTRK2
			ACACB	MPZ
			ACACB	MFAP4
			ACACB	MEOX1
			ACACB	HOXA3
			ACACB	GRIN2B
			ACACB	GPD1
			ACACB	GABRA2
			ACACB	EDNRB
			ACACB	CALB2
			ACACB	MEOX2
			ACACB	OGN
			ACACB	HOXA9
			ACACB	LCN10
			ACACB	TMEM37
			ACACB	ZDBF2
			ACACB	RASD1
			ACACB	C10orf10
			ACACB	FIGF
			ACACB	APCDD1
			ACACB	GPRASP2
			ACACB	MYRIP
			ACACB	SPG20
			ACACB	ARHGEF15
			ACACB	PRCD
			ACACB	MAP1LC3C
			ACACB	IQSEC3
			ACACB	FAM89A
			ACACB	PEAR1
			ABCB5	ACACB
			ACACB	SCARA5
			ACACB	TTLL10
			ACACB	SEMA3D
			ACACB	TRPM6
			ACACB	WFIKKN2
			ACACB	C10orf90
			ACACB	PKHD1L1
			ACACB	SNX21
			ACACB	DGAT2
			ACACB	PROK1
			ACACB	FRMD1
			ACACB	SOX17
			ACACB	EHD2
			ACACB	CD209
			ACACB	TRHDE
			ACACB	KLF15
			ACACB	HSPB7
			ACACB	NPHP3
			ACACB	WSCD1
			ACACB	RAPGEF3
			ACACB	TRDN
			ACACB	GLYAT
			ACACB	FEZ1
			ACACB	B4GALT6
			ACACB	KLF11
			ACACB	SSPN
			ACACB	TYRO3
			ACACB	TEF
			ACACB	TCF15
			ACACB	SNTA1
			ACACB	SLC12A4
			ACACB	SLC6A2
			ACACB	SFRP1
			ACACB	POU6F1
			ACACB	PLN
			ACACB	PLIN1
			ACACB	PLD1
			ACACB	PDE1B
			ACACB	PDE3B
			ACACB	NPR1
			ACACB	NDN
			ACACB	MYOC
			ACACB	MEST
			ACACB	MCAM
			ACACB	MAOA
			ACACB	LHCGR
			ACACB	ITGA9
			ACACB	GYPE
			ACACB	GSTM5
			ACACB	GPLD1
			ACACB	GALR1
			ACACB	CRHBP
			ACACB	CLIC2
			ACACB	CDH5
			ACACB	CASQ2
			ACACB	AVPR1A
			ACACB	ATP1B2
			ACACB	HCN1
			ACACB	CADM2
			ACACB	TSHZ2
			ACACB	ZBTB47
			ACACB	ZC3H12C
			ACACB	C2orf88
			ACACB	CTTNBP2
			ACACB	SH3BGRL2
			ACACB	SOX7
			ACACB	PRRG3
			ACACB	KIAA1614
			ACACB	MLXIPL
			ACACB	ACSBG1
			ABCA9	ACACB
			ACACB	WSCD2
			ACACB	ADAMTS3
			ACACB	CXCL12
			ACACB	RELN
			ACACB	PLAGL1
			ACACB	PCK1
			ACACB	MPL
			ACACB	MOCS1
			ACACB	LEP
			ACACB	IL15RA
			ACACB	HTR4
			ACACB	EZH1
			ACACB	AVPR2
			ACACB	AQP1
			ACACB	LOXL4
			ACACB	CCDC152
			ACACB	HEPN1
			ACACB	GIMAP6
			ACACB	MXRA7
			ACACB	DEFB132
			ACACB	C14orf180
			ACACB	TMEM220
			ACACB	ZC3H6
			ACACB	ANKDD1A
			ACACB	ATXN1L
			ACACB	C17orf51
			ACACB	C1QTNF9
			ACACB	GPIHBP1
			ACACB	TUSC5
			ACACB	PTRF
			ACACB	ST6GALNAC3
			ACACB	SLC29A4
			ACACB	OAF
			ACACB	ZNF25
			ACACB	GIMAP8
			ACACB	RNF38
			ACACB	MOB3C
			ACACB	CPNE8
			ACACB	SIRPA
			ACACB	ISM1
			ACACB	AFAP1L1
			ACACB	FAM168B
			ACACB	TPRG1L
			ACACB	SHE
			ACACB	KLHDC1
			ACACB	GPR146
			ACACB	TMEM132C
			ACACB	PLXNA4
			ACACB	ESAM
			ACACB	N4BP2L1
			ACACB	TBRG1
			ACACB	AIFM2
			ACACB	PCGF5
			ACACB	LRRC8C
			ACACB	USP44
			ACACB	EMILIN2
			ACACB	PIGZ
			ACACB	DHDDS
			ACACB	ECHDC3
			ACACB	CXorf36
			ACACB	CPEB1
			ACACB	ARAP3
			ACACB	GPAM
			ACACB	CALCOCO1
			ACACB	ARHGAP20
			ACACB	PDP2
			ACACB	SLC17A7
			ACACB	ADCK3
			ACACB	RGMA
			ACACB	ECHDC1
			ACACB	DCP1A
			ACACB	GIMAP5
			ACACB	GIMAP4
			ACACB	RNF125
			ACACB	MTMR10
			ACACB	RETSAT
			ACACB	MPHOSPH8
			ACACB	LRRN3
			ACACB	SLCO1C1
			ACACB	EMCN
			ACACB	GPRC5B
			ACACB	RAB6B
			ACACB	ZDHHC2
			ACACB	SIDT2
			ACACB	ARHGEF4
			ACACB	ST6GALNAC6
			ACACB	NRBF2
			ACACB	KIF26A
			ACACB	PPP1R16B
			ACACB	LRRTM2
			ACACB	GABARAPL1
			ACACB	CCNDBP1
			ACACB	CBX7
			ACACB	RHOQ
			ACACB	MLYCD
			ACACB	ZDHHC17
			ACACB	DENND5A
			ACACB	MYCBP2
			ACACB	INMT
			ACACB	TPPP
			ACACB	PPARGC1A
			ACACB	AGPAT2
			ACACB	NOD1
			ACACB	SEMA3A
			ACACB	NMUR1
			ACACB	IQSEC1
			ACACB	SV2B
			ACACB	PHYHIP
			ACACB	NRG2
			ACACB	FHL5
			ACACB	ITM2A
			ACACB	ITM2B
			ACACB	ADIPOQ
			ACACB	SLC16A7
			ACACB	KSR1
			ACACB	TNFRSF10D
			ACACB	CSDE1
			ACACB	WNT11
			ACACB	TK2
			ACACB	STAT5B
			ACACB	STAT5A
			ACACB	SNTB2
			ACACB	SLC14A1
			ACACB	SLC2A4
			ACACB	SHMT1
			ACACB	SCN2B
			ACACB	S100B
			ACACB	PROS1
			ACACB	PRNP
			ACACB	PFKFB3
			ACACB	PDE2A
			ACACB	NOTCH4
			ACACB	FOXO4
			ACACB	MGAT3
			ACACB	MFNG
			ACACB	MAP3K3
			ACACB	MAN2A2
			ACACB	MAF
			ACACB	IFNGR1
			ACACB	HOXA7
			ACACB	HLF
			ACACB	GRK5
			ACACB	GFRA2
			ACACB	GDF10
			ACACB	FLI1
			ACACB	EFNB1
			ACACB	DTX1
			ACACB	DLST
			ACACB	CRY2
			ACACB	CDKN1C
			ACACB	CCND2
			ACACB	CAT
			ACACB	BNIP2
			ACACB	BCL2L2
			ACACB	ACADS
			ACACB	GPX3
			ACACB	GRASP
			ACACB	ITIH5
			ACACB	NECAB1
			ACACB	LETMD1
			ACACB	TTC33
			ACACB	KL
			ACACB	KLF10
			ACACB	SGCB
			ACACB	PAFAH1B1
			ACACB	KDR
			ACACB	INPP5A
			ACACB	HADHA
			ACACB	ADRB1
			ACACB	KLHL31
			ACACB	DACT2
			ACACB	HFM1
			ACACB	RUNDC3B
			ACACB	HSPB6
			ACACB	PKDCC
			ACACB	SLITRK2
			ACACB	CDADC1
			ACACB	ADAM33
			ACACB	CCDC82
			ACACB	TMBIM1
			ACACB	PAPPA2
			ACACB	CYP26B1
			ACACB	LIMS2
			ACACB	PCDH18
			ACACB	GNG2
			ACACB	FXYD6
			ACACB	CCDC69
			ACACB	CNRIP1
			ACACB	BHMT2
			ACACB	LYVE1
			ACACB	FGL2
			ACACB	CYP46A1
			ACACB	NAALAD2
			ACACB	P2RY14
			ACACB	PLEKHM1
			ACACB	B3GALT1
			ACACB	FZD4
			ACACB	GDF5
			ACACB	TMOD1
			ACACB	TAL1
			ACACB	SAA2
			ACACB	RNASE4
			ACACB	PGM1
			ACACB	PDK4
			ACACB	MAB21L1
			ACACB	LRP4
			ACACB	LMO2
			ACACB	KCNJ8
			ACACB	ID4
			ACACB	GPR17
			ACACB	FGF9
			ACACB	CLCN6
			ACACB	RCBTB2
			ACACB	CDO1
			ACACB	CD36
			ACACB	CA3
			ACACB	C6
			ACACB	ADH4
			ACACB	CYP3A4
			ACACB	TMEM170B
			ACACB	HRCT1
			ACACB	PALM2-AKAP2
			ACACB	ERVFRD-1
			ACACB	FAM180B
			ACACB	VGLL3
			ACACB	PLEKHM3
			ACACB	SLC16A12
			ACACB	KLHL30
			ACACB	PTPRQ
			ACACB	KCNT2
			ACACB	IGSF10
			ACACB	SLC9A9
			ACACB	CCDC141
			ACACB	NEGR1
			ACACB	FRMD3
			ACACB	MAMDC2
			ACACB	MSRB3
			ACACB	EBF3
			ACACB	THSD7A
			ACACB	FAM171A1
			ACACB	FAM13C
			ACACB	HEPACAM
			ACACB	DNAJC18
			ACACB	ANO6
			ACACB	SYNPO2
			ACACB	ADAMTS18
			ACACB	BMPER
			ACACB	LGI4
			ACACB	PRUNE2
			ACACB	FREM1
			ACACB	AMOTL1
			ACACB	RNF217
			ACACB	DAB2IP
			ACACB	SH3D19
			ACACB	CCDC50
			ACACB	LRRC34
			ACACB	ANKRD29
			ACACB	GCOM1
			ACACB	GAB3
			ACACB	EGFLAM
			ACACB	GLYCTK
			ACACB	COL6A6
			ACACB	FAM43A
			ACACB	CRYBG3
			ACACB	RFTN2
			ACACB	FGD4
			ACACB	ANTXR2
			ACACB	TM4SF18
			ACACB	CYYR1
			ACACB	FBXO17
			ACACB	SLC25A26
			ACACB	KCTD12
			ACACB	C1QTNF7
			ACACB	OSBPL1A
			ACACB	SMYD4
			ACACB	KLHL29
			ACACB	RNF157
			ACACB	CCDC85A
			ACACB	FMNL2
			ACACB	HOGA1
			ACACB	DNER
			ACACB	DSEL
			ACACB	NEK9
			ACACB	BOC
			ACACB	NEXN
			ACACB	TSPAN18
			ACACB	PHLDB2
			ACACB	DIXDC1
			ACACB	ATOH8
			ACACB	RSPO3
			ACACB	FAM126A
			ACACB	MAML2
			ACACB	ARID5B
			ACACB	ACAD11
			ACACB	IMMP2L
			ACACB	TMTC1
			ACACB	TLN2
			ACACB	CCDC3
			ACACB	TMEM47
			ACACB	ARHGAP24
			ACACB	NDEL1
			ACACB	FAM49A
			ACACB	GDPD5
			ACACB	EEPD1
			ACACB	TRPM3
			ACACB	SVEP1
			ACACB	ATP8B4
			ACACB	PEAK1
			ACACB	CLMP
			ACACB	FBXO31
			ACACB	ZFHX4
			ACACB	MCTP1
			ACACB	DHRS12
			ACACB	CLIP4
			ACACB	GTDC1
			ACACB	ARHGAP10
			ACACB	MAP7D3
			ACACB	FAT4
			ACACB	LRRC2
			ACACB	TMEM43
			ACACB	PLEKHF1
			ACACB	MMP28
			ACACB	AHNAK
			ACACB	PINK1
			ACACB	HIF3A
			ACACB	TINAGL1
			ACACB	C10orf54
			ACACB	SMOC1
			ACACB	CDH23
			ACACB	PRDM16
			ACACB	KIF13A
			ACACB	PKNOX2
			ACACB	HPSE2
			ACACB	BACH2
			ACACB	DMRT3
			ACACB	CACHD1
			ACACB	ZBTB4
			ACACB	ARHGAP23
			ACACB	KIAA1462
			ACACB	ARHGAP21
			ACACB	KIF17
			ACACB	ARRDC3
			ACACB	PCDH19
			ACACB	ARHGAP31
			ACACB	RNF150
			ACACB	SHROOM4
			ACACB	PNMAL2
			ACACB	PELI2
			ACACB	ADAMTS9
			ACACB	PRDM8
[truncated: 420,428+ more rows]

## Sheet: Module 4
miRNAs (105)	miRNA sponges (354)		miRNA sponge interactions (37952)
hsa-miR-103-2	2016-03-09		PARP1	PKM
hsa-miR-106a-5p	AAGAB		PARP1	NDUFAF6
hsa-miR-1224	ABHD12		PARP1	C14orf142
hsa-miR-1229	ACTG1		PARP1	KNSTRN
hsa-miR-1237	ADAMTS14		PARP1	KIF4B
hsa-miR-1254	ADIPOR1		PARP1	FAM72B
hsa-miR-1269	ADNP		PARP1	AUNIP
hsa-miR-1277	ADSS		PARP1	FAM72D
hsa-miR-128-1	AHCY		PARP1	FAM72A
hsa-miR-128-2	ALDH18A1		PARP1	KNOP1
hsa-miR-129-2	AMMECR1		PARP1	KIF18A
hsa-miR-1301	ANAPC7		PARP1	CLEC5A
hsa-miR-1307	ANLN		PARP1	CENPU
hsa-miR-130b-3p	AP1S1		PARP1	CAMK2N2
hsa-miR-141-3p	APH1A		PARP1	RIPPLY3
hsa-miR-142	APITD1		PAGR1	PARP1
hsa-miR-147b	ARF1		P3H4	PARP1
hsa-miR-148a-3p	ARF3		NABP2	PARP1
hsa-miR-148b-3p	ARHGAP11A		MMP11	PARP1
hsa-miR-155-5p	ARPC5		HAGHL	PARP1
hsa-miR-15a-5p	ASF1B		CNIH2	PARP1
hsa-miR-15b-5p	ATAD2		CILP2	PARP1
hsa-miR-181a-1	ATP6AP1		CEMIP	PARP1
hsa-miR-181b-1	ATPIF1		ATP6AP1	PARP1
hsa-miR-181b-2	AUNIP		X9-Mar	PARP1
hsa-miR-182-5p	AURKA		GJB2	PARP1
hsa-miR-183-5p	B4GALT3		PARP1	DCAF13
hsa-miR-184	BCL9		PARP1	FBN2
hsa-miR-188-5p	BIRC5		PARP1	FBXO45
hsa-miR-190b	BMP8A		PARP1	UBQLN4
hsa-miR-191-5p	BPNT1		PARP1	PPME1
hsa-miR-192-5p	BRCC3		PARP1	ALDH18A1
hsa-miR-196a-1	BRIP1		PARP1	PYCR1
hsa-miR-196a-2	BUB3		HMGB3	PARP1
hsa-miR-1976	C14orf142		PARP1	CCNF
hsa-miR-19a-3p	C1orf74		PARP1	TMEM9
hsa-miR-200a-3p	C21orf58		PARP1	CENPL
hsa-miR-200b-3p	CABLES2		PARP1	TMEM63B
hsa-miR-200c-3p	CAMK2N2		PARP1	KIF26B
hsa-miR-203	CANT1		ESM1	PARP1
hsa-miR-21-5p	CBX3		MMP1	PARP1
hsa-miR-210	CBX4		PARP1	FAM111B
hsa-miR-2114	CCDC64		PARP1	PAQR4
hsa-miR-2277	CCNA2		PARP1	GPRIN1
hsa-miR-301a-3p	CCNB1		PARP1	NACC1
hsa-miR-301b	CCNE2		PARP1	PIGM
hsa-miR-3074	CCNF		CCDC64	PARP1
hsa-miR-3127	CDC42SE1		HN1L	PARP1
hsa-miR-3150b	CDC6		PARP1	PSRC1
hsa-miR-3170	CDC7		NUDT16L1	PARP1
hsa-miR-3187	CDCA5		FAM110A	PARP1
hsa-miR-3191	CDCA8		PARP1	CABLES2
hsa-miR-32-5p	CDK1		FAM83D	PARP1
hsa-miR-3200	CDT1		PARP1	PDRG1
hsa-miR-324	CELSR3		PARP1	E2F8
hsa-miR-330-3p	CEMIP		PARP1	SNRNP25
hsa-miR-331-3p	CENPA		MBOAT7	PARP1
hsa-miR-33a-5p	CENPF		PARP1	TOR3A
hsa-miR-33b-5p	CENPK		NCAPG	PARP1
hsa-miR-340-5p	CENPL		CLSPN	PARP1
hsa-miR-342-3p	CENPU		PARP1	TRIB3
hsa-miR-345-5p	CEP55		PARP1	POGK
hsa-miR-3607	CEP85		PARP1	KIF15
hsa-miR-3610	CERS2		PARP1	SLC50A1
hsa-miR-3613	CILP2		PARP1	PBK
hsa-miR-3648	CIT		PARP1	MCM10
hsa-miR-365-2	CKAP2L		LRRC59	PARP1
hsa-miR-3664	CLEC5A		PARP1	STRBP
hsa-miR-3677	CLSPN		PARP1	TMEM206
hsa-miR-3687	CNIH2		PARP1	FAM64A
hsa-miR-375	COG2		PARP1	KCTD5
hsa-miR-3928	COL10A1		PARP1	ANAPC7
hsa-miR-421	COL11A1		PARP1	MRPL42
hsa-miR-423-3p	COL1A1		EIF2AK1	PARP1
hsa-miR-425-5p	COL1A2		PARP1	TBL2
hsa-miR-429	COL3A1		LSM4	PARP1
hsa-miR-4326	COPA		KIF4A	PARP1
hsa-miR-449a	CORIN		PARP1	RUSC1
hsa-miR-450b	CSTF3		PARP1	ORC6
hsa-miR-454-3p	CTXN1		PARP1	MRPL3
hsa-miR-455	CYB561		PARP1	ZWINT
hsa-miR-484	DARS2		PARP1	KIF2C
hsa-miR-493-3p	DBF4		PARP1	BPNT1
hsa-miR-503	DBNDD1		PARP1	GINS1
hsa-miR-514-1	DCAF13		PARP1	SLC25A44
hsa-miR-590-5p	DCTPP1		CCNE2	PARP1
hsa-miR-592	DEPDC1		PARP1	TIMELESS
hsa-miR-615	DEPDC1B		LAGE3	PARP1
hsa-miR-629-5p	DHTKD1		PARP1	SLC35A2
hsa-miR-636	DIABLO		PARP1	STX1A
hsa-miR-651	DIAPH3		PARP1	SNRPD1
hsa-miR-659-3p	DNMT3A		PARP1	RFC2
hsa-miR-671-5p	DOLPP1		PARP1	RABIF
hsa-miR-708	DOPEY2		PARP1	PMM2
hsa-miR-760	DPM2		PARP1	PIK3R2
hsa-miR-766-3p	DSN1		PARP1	P4HB
hsa-miR-769	DTL		PARP1	RAB8A
hsa-miR-877-5p	E2F1		PARP1	MAZ
hsa-miR-92b-3p	E2F7		HNRNPF	PARP1
hsa-miR-93-5p	E2F8		PARP1	HNRNPAB
hsa-miR-937	EAF1		H2AFX	PARP1
hsa-miR-940	ECE2		PARP1	GSK3A
hsa-miR-96-5p	ECT2		PARP1	FANCA
hsa-miR-98	EIF2AK1		PARP1	ELAVL1
hsa-miR-99b-5p	ELAVL1		CYB561	PARP1
	EME1		PARP1	AP1S1
	EPT1		PARP1	DSN1
	ESCO2		PARP1	DCTPP1
	ESM1		PARP1	SRPRB
	FAM110A		PARP1	DEPDC1B
	FAM111B		CEP55	PARP1
	FAM64A		ANLN	PARP1
	FAM72A		PARP1	GINS2
	FAM72B		PARP1	SEPHS2
	FAM72D		PARP1	TIMM17A
	FAM83D		PARP1	SLC9A3R1
	FANCA		CBX4	PARP1
	FANCD2		PARP1	TOP2A
	FANCF		PARP1	PITX1
	FANCI		INHBA	PARP1
	FBN2		FKBP4	PARP1
	FBXO45		PARP1	APITD1
	FEN1		PARP1	SKA3
	FKBP4		PARP1	SKA1
	FLVCR1		PARP1	ESCO2
	FOXM1		PARP1	SGOL1
	FOXP3		CKAP2L	PARP1
	FOXRED2		PARP1	EME1
	GEMIN7		LRRC15	PARP1
	GINS1		PARP1	RMI2
	GINS2		PARP1	CDCA5
	GJB2		PARP1	BRIP1
	GPR68		PARP1	CDT1
	GPRC5A		PARP1	TRIM11
	GPRIN1		PARP1	SHCBP1
	GRM4		PARP1	CENPK
	GRM8		MRPL17	PARP1
	GSK3A		PARP1	SPC25
	GTSE1		PARP1	PRR11
	H2AFX		PARP1	DEPDC1
	H2AFY		HJURP	PARP1
	HAGHL		PARP1	CDCA8
	HAPLN1		PARP1	ZWILCH
	HDGF		PARP1	C21orf58
	HJURP		PARP1	GTSE1
	HM13		NUSAP1	PARP1
	HMGB3		PARP1	ATAD2
	HMMR		PARP1	CBX3
	HN1L		PARP1	RAD51AP1
	HNRNPA2B1		KIAA0101	PARP1
	HNRNPAB		PARP1	TRIP13
	HNRNPC		PARP1	PRC1
	HNRNPF		PARP1	TK1
	HNRNPU		AURKA	PARP1
	HOXC11		PARP1	SRSF1
	HOXC13		NEK2	PARP1
	HSPA5		PARP1	MKI67
	IBSP		PARP1	MCM4
	INHBA		PARP1	MCM2
	IQGAP3		PARP1	LMNB1
	ISG20L2		PARP1	KIF11
	KCTD13		HNRNPA2B1	PARP1
	KCTD5		PARP1	GRM8
	KDM5B		GRM4	PARP1
	KIAA0101		FOXM1	PARP1
	KIAA1211		PARP1	FEN1
	KIF11		PARP1	HAPLN1
	KIF14		CDK1	PARP1
	KIF15		PARP1	CCNB1
	KIF18A		ASF1B	PARP1
	KIF24		PARP1	RAD51
	KIF26B		PARP1	RACGAP1
	KIF2C		MMP13	PARP1
	KIF4A		PARP1	BIRC5
	KIF4B		BMP8A	PARP1
	KNOP1		PARP1	TRIM59
	KNSTRN		PARP1	UNC5B
	LAGE3		PARP1	SLC39A11
	LMNB1		PARP1	RNF187
	LRRC15		E2F7	PARP1
	LRRC59		ADAMTS14	PARP1
	LSM14B		PARP1	MBOAT2
	LSM4		PARP1	IQGAP3
	LYPLA2		PARP1	MSI2
	MAD2L1		PARP1	PYGO2
	MAL2		EPT1	PARP1
	MANEAL		PARP1	DIAPH3
	MAPKAPK2		HM13	PARP1
	MAZ		PARP1	RMI1
	MBOAT2		PARP1	DBNDD1
	MBOAT7		PARP1	SPATS2
	MCM10		PARP1	FANCI
	MCM2		PARP1	DARS2
	MCM4		PARP1	DTL
	METTL1		PARP1	ADIPOR1
	MKI67		PARP1	SEC61A1
	MMP1		PARP1	UHRF1
	MMP11		PARP1	FLVCR1
	MMP13		PARP1	ABHD12
	MORF4L2		PARP1	POC1A
	MRGBP		PARP1	NCAPH
	MRPL17		PARP1	PDXDC1
	MRPL3		PARP1	TPX2
	MRPL42		PARP1	CIT
	MSI2		MTHFD2	PARP1
	MTHFD2		KDM5B	PARP1
	MYCBP		PARP1	POLQ
	NABP2		PARP1	PAICS
	NACC1		PARP1	SMC4
	NCAPG		PARP1	KIF14
	NCAPH		PARP1	UBAP2L
	NDE1		PARP1	SMG7
	NDUFAF6		PARP1	ARHGAP11A
	NEK2		PARP1	ECE2
	NONO		MORF4L2	PARP1
	NPNT		MAPKAPK2	PARP1
	NREP		PARP1	GPRC5A
	NUDT16L1		PARP1	WISP1
	NUP210		PARP1	CDC7
	NUSAP1		PARP1	TUFT1
	ODF2		PARP1	SRP9
	OLR1		PARP1	SOX12
	ORC6		PARP1	SORD
	OSTC		PARP1	SNRPE
	OTUB2		PARP1	SLC20A1
	P3H4		PARP1	STIL
	P4HB		PARP1	RRM2
	PAGR1		PARP1	MAD2L1
	PAICS		IBSP	PARP1
	PAQR4		HNRNPU	PARP1
	PARN		HNRNPC	PARP1
	PARP1		HMMR	PARP1
	PBK		HDGF	PARP1
	PDIA4		PARP1	ECT2
	PDRG1		PARP1	DNMT3A
	PDXDC1		PARP1	COPA
	PEX11B		COL11A1	PARP1
	PFKFB4		COL10A1	PARP1
	PHF6		PARP1	CENPF
	PHKG2		CDC6	PARP1
	PIGM		PARP1	CCNA2
	PIK3R2		BCL9	PARP1
	PITX1		ARF1	PARP1
	PKM		ADSS	TMEM241
	PLK4		ADSS	SPATA33
	PMM2		ADSS	SHTN1
	POC1A		ADSS	KNOP1
	POGK		ADSS	KIF18A
	POLQ		ADSS	CTXN1
	PPME1		ADSS	CENPU
	PRC1		ADSS	CAMK2N2
	PRIM2		MMP11	ADSS
	PRR11		HAGHL	ADSS
	PRRC1		CNIH2	ADSS
	PSRC1		CEMIP	ADSS
	PTBP1		ATP6AP1	ADSS
	PVRL2		ADSS	OLR1
	PYCR1		GJB2	ADSS
	PYCRL		ADSS	ALDH18A1
	PYGO2		PYCR1	ADSS
	RAB8A		TMEM9	ADSS
	RABIF		ADSS	KIF26B
	RACGAP1		ADSS	FAM111B
	RAD51		ADSS	KCTD13
	RAD51AP1		ADSS	C1orf74
	RAVER1		ADSS	CANT1
	RBM8A		ADSS	PIGM
	RCC1		CCDC64	ADSS
	RCC2		HN1L	ADSS
	RFC2		ADSS	PSRC1
	RIPPLY3		ADSS	TMEM79
	RMI1		FAM110A	ADSS
	RMI2		ADSS	CABLES2
	RNF187		SLC25A22	ADSS
	RNF34		MBOAT7	ADSS
	RNFT2		TRIB3	ADSS
	RPUSD1		SLC50A1	ADSS
	RRM2		ADSS	PBK
	RTKN2		ADSS	STRBP
	RUSC1		ADSS	FAM64A
	SEC23B		ADSS	TOR2A
	SEC61A1		KIF4A	ADSS
	SEC61A2		RUSC1	ADSS
	SEPHS2		ADSS	ORC6
	SFPQ		ADSS	ZWINT
	SGOL1		ADSS	KIF2C
	SHCBP1		ADSS	SEC23B
	SHTN1		ADSS	GINS1
	SKA1		ADSS	PDIA4
	SKA3		CCNE2	ADSS
	SLC20A1		SLC35A2	ADSS
	SLC25A22		ADSS	PTBP1
	SLC25A44		ADSS	PMM2
	SLC35A2		PIK3R2	ADSS
	SLC39A11		HNRNPF	ADSS
	SLC4A5		ADSS	FANCF
	SLC50A1		ADSS	FANCA
	SLC9A3R1		CYB561	ADSS
	SMC4		ADSS	AP1S1
	SMG7		ADSS	RCC2
	SNRNP25		ADSS	DEPDC1B
	SNRPD1		CEP55	ADSS
	SNRPE		ANLN	ADSS
	SORD		ADSS	GINS2
	SOX12		ADSS	NUP210
	SPATA33		SLC9A3R1	ADSS
	SPATS2		CBX4	ADSS
	SPC25		ADSS	TOP2A
	SRP9		ADSS	HOXC13
	SRPRB		FKBP4	ADSS
	SRSF1		ADSS	SKA3
	STIL		SKA1	ADSS
	STRBP		ADSS	SGOL1
	STX1A		CKAP2L	ADSS
	SUCO		ADSS	RMI2
	TBL2		ADSS	CDCA5
	TIMELESS		ADSS	CDT1
	TIMM17A		SHCBP1	ADSS
	TK1		ADSS	CENPK
	TMEM206		ADSS	SLC4A5
	TMEM241		SPC25	ADSS
	TMEM57		HJURP	ADSS
	TMEM63B		ADSS	CDCA8
	TMEM79		ADSS	ZWILCH
	TMEM9		ADSS	C21orf58
	TOP1		NUSAP1	ADSS
	TOP2A		ADSS	CBX3
	TOR2A		ADSS	RAD51AP1
	TOR3A		KIAA0101	ADSS
	TPX2		TK1	ADSS
	TRAF7		SRSF1	ADSS
	TRIB3		ADSS	ODF2
	TRIM11		NEK2	ADSS
	TRIM59		ADSS	MKI67
	TRIP13		ADSS	MCM2
	TSEN34		ADSS	LMNB1
	TUFT1		ADSS	KIF11
	UBAP2L		FOXM1	ADSS
	UBE2I		ADSS	CCNB1
	UBFD1		ASF1B	ADSS
	UBQLN4		ADSS	RAD51
	UHRF1		BMP8A	ADSS
	UNC5B		ADSS	KIF24
	VANGL1		TRIM59	ADSS
	VAV2		ADSS	RTKN2
	VEZT		ADSS	MANEAL
	WDHD1		E2F7	ADSS
	WISP1		ADSS	MBOAT2
	XRCC2		ADSS	MSI2
	ZFP64		PYGO2	ADSS
	ZNF468		EPT1	ADSS
	ZNF544		ADSS	RMI1
	ZWILCH		AAGAB	ADSS
	ZWINT		ADSS	DBNDD1
			ADSS	SPATS2
			ADSS	CDC42SE1
			ADSS	FANCI
			ADSS	DTL
			ADSS	UHRF1
			ADSS	FLVCR1
			ADSS	NCAPH
			MTHFD2	ADSS
			KDM5B	ADSS
			ADSS	PAICS
			ADSS	KIF14
			ADSS	UBAP2L
			ADSS	B4GALT3
			ADSS	VAV2
			TUFT1	ADSS
			ADSS	TOP1
			SOX12	ADSS
			SLC20A1	ADSS
			ADSS	STIL
			ADSS	SFPQ
			RRM2	ADSS
			HNRNPU	ADSS
			HNRNPC	ADSS
			HMMR	ADSS
			ADSS	FANCD2
			COL11A1	ADSS
			COL10A1	ADSS
			ADSS	RCC1
			ADSS	CENPF
			CDC6	ADSS
			BCL9	ADSS
			TMEM241	AHCY
			KNOP1	AHCY
			KIF18A	AHCY
			CTXN1	AHCY
			CENPU	AHCY
			MMP11	AHCY
			HAGHL	AHCY
			CEMIP	AHCY
			ATP6AP1	AHCY
			OLR1	AHCY
			GJB2	AHCY
			ALDH18A1	AHCY
			PYCR1	AHCY
			HMGB3	AHCY
			TMEM9	AHCY
			KIF26B	AHCY
			FAM111B	AHCY
			AHCY	LSM14B
			C1orf74	AHCY
			AHCY	NACC1
			CCDC64	AHCY
			HN1L	AHCY
			PSRC1	AHCY
			TMEM79	AHCY
			FAM110A	AHCY
			CABLES2	AHCY
			SLC25A22	AHCY
			MBOAT7	AHCY
			TRIB3	AHCY
			SLC50A1	AHCY
			PBK	AHCY
			STRBP	AHCY
			TOR2A	AHCY
			KIF4A	AHCY
			RUSC1	AHCY
			ORC6	AHCY
			ZWINT	AHCY
			KIF2C	AHCY
			GINS1	AHCY
			PDIA4	AHCY
			CCNE2	AHCY
			SLC35A2	AHCY
			PTBP1	AHCY
			PMM2	AHCY
			PIK3R2	AHCY
			HNRNPF	AHCY
			FANCF	AHCY
			CYB561	AHCY
			AP1S1	AHCY
			RCC2	AHCY
			DEPDC1B	AHCY
			CEP55	AHCY
			ANLN	AHCY
			GINS2	AHCY
			NUP210	AHCY
			SLC9A3R1	AHCY
			CBX4	AHCY
			TOP2A	AHCY
			SKA3	AHCY
			SKA1	AHCY
			RMI2	AHCY
			CDCA5	AHCY
			CDT1	AHCY
			SHCBP1	AHCY
			CENPK	AHCY
			SPC25	AHCY
			HJURP	AHCY
			CDCA8	AHCY
			ZWILCH	AHCY
			NUSAP1	AHCY
			CBX3	AHCY
			RAD51AP1	AHCY
			KIAA0101	AHCY
			TK1	AHCY
			ODF2	AHCY
			NEK2	AHCY
			MKI67	AHCY
			MCM2	AHCY
			LMNB1	AHCY
			KIF11	AHCY
			FOXM1	AHCY
			CCNB1	AHCY
			ASF1B	AHCY
			RAD51	AHCY
			KIF24	AHCY
			TRIM59	AHCY
			RTKN2	AHCY
			MANEAL	AHCY
			MBOAT2	AHCY
			MSI2	AHCY
			PYGO2	AHCY
			EPT1	AHCY
			RMI1	AHCY
			DBNDD1	AHCY
			SPATS2	AHCY
			FANCI	AHCY
			DTL	AHCY
			UHRF1	AHCY
			FLVCR1	AHCY
			NCAPH	AHCY
			MTHFD2	AHCY
			KDM5B	AHCY
			KIF14	AHCY
			UBAP2L	AHCY
			B4GALT3	AHCY
			TUFT1	AHCY
			TOP1	AHCY
			SOX12	AHCY
			SLC20A1	AHCY
			STIL	AHCY
			SFPQ	AHCY
			RRM2	AHCY
			HNRNPU	AHCY
			HNRNPC	AHCY
			HMMR	AHCY
			COL11A1	AHCY
			COL10A1	AHCY
			CENPF	AHCY
			BCL9	AHCY
			ARF1	NDUFAF6
			ARF1	C14orf142
			ARF1	KNSTRN
			ARF1	KIF4B
			ARF1	FAM72B
			ARF1	AUNIP
			ARF1	FAM72D
			ARF1	FAM72A
			ARF1	KNOP1
			ARF1	KIF18A
			ARF1	CTXN1
			ARF1	CLEC5A
			ARF1	CENPU
			ARF1	CAMK2N2
			ARF1	RIPPLY3
			ARF1	PAGR1
			ARF1	P3H4
			ARF1	NABP2
			ARF1	MMP11
			ARF1	HAGHL
			ARF1	CNIH2
			ARF1	CILP2
			ARF1	CEMIP
			ARF1	ATP6AP1
			X9-Mar	ARF1
			ARF1	GJB2
			ARF1	DCAF13
			ARF1	FBN2
			ARF1	RNFT2
			ARF1	ISG20L2
			ARF1	UBQLN4
			ARF1	PPME1
			ARF1	ALDH18A1
			ARF1	PYCR1
			ARF1	HMGB3
			ARF1	CCNF
			ARF1	TMEM9
			ARF1	CENPL
			ARF1	TMEM63B
			ARF1	KIF26B
			ARF1	ESM1
			ARF1	MMP1
			ARF1	FAM111B
			ARF1	C1orf74
			ARF1	RAVER1
			ARF1	CANT1
			ARF1	PAQR4
			ARF1	GPRIN1
			ARF1	NACC1
			ARF1	PIGM
			ARF1	CCDC64
			ARF1	HN1L
			ARF1	PSRC1
			ARF1	NUDT16L1
			ARF1	TMEM79
			ARF1	TRAF7
			ARF1	FAM110A
			ARF1	FAM83D
			ARF1	PDRG1
			ARF1	SLC25A22
			ARF1	E2F8
			ARF1	SNRNP25
			ARF1	MBOAT7
			ARF1	TOR3A
			ARF1	NCAPG
			ARF1	CLSPN
			ARF1	TRIB3
			ARF1	POGK
			ARF1	KIF15
			ARF1	SLC50A1
			ARF1	PBK
			ARF1	DHTKD1
			ARF1	MCM10
			ARF1	LRRC59
			ARF1	STRBP
			ARF1	NDE1
			ARF1	FAM64A
			ARF1	KCTD5
			ARF1	ANAPC7
			ARF1	CERS2
			ARF1	MRPL42
			ARF1	TOR2A
			ARF1	EIF2AK1
			ARF1	TBL2
			ARF1	LSM4
			ARF1	KIF4A
			ARF1	RUSC1
			ARF1	ORC6
			ARF1	COG2
			ARF1	MRPL3
			ARF1	ZWINT
			ARF1	KIF2C
			ARF1	BPNT1
			ARF1	GINS1
			ARF1	SLC25A44
			ARF1	H2AFY
			ARF1	CCNE2
			ARF1	TIMELESS
			ARF1	LAGE3
			ARF1	SLC35A2
			ARF1	UBE2I
			ARF1	STX1A
			ARF1	RFC2
			ARF1	RABIF
			ARF1	PTBP1
			ARF1	PMM2
			ARF1	PIK3R2
			ARF1	P4HB
			ARF1	RAB8A
			ARF1	MAZ
			ARF1	HNRNPF
			ARF1	HNRNPAB
			ARF1	H2AFX
			ARF1	GSK3A
			ARF1	FANCF
			ARF1	FANCA
			ARF1	ELAVL1
			ARF1	CYB561
			ARF1	AP1S1
			ARF1	CENPA
			ARF1	RPUSD1
			ARF1	DSN1
			ARF1	DCTPP1
			ARF1	SRPRB
			ARF1	DEPDC1B
			ARF1	CEP55
			ANLN	ARF1
			ARF1	GINS2
			ARF1	TIMM17A
			ARF1	SLC9A3R1
			ARF1	CBX4
			ARF1	GPR68
			ARF1	TOP2A
			ARF1	PITX1
			ARF1	INHBA
			ARF1	FKBP4
			ARF1	APITD1
			ARF1	SKA3
			ARF1	SKA1
			ARF1	ESCO2
			ARF1	SGOL1
			ARF1	CKAP2L
			ARF1	EME1
			ARF1	LRRC15
			ARF1	RMI2
			ARF1	CDCA5
			ARF1	CDT1
			ARF1	TRIM11
			ARF1	SHCBP1
			ARF1	OTUB2
			ARF1	CENPK
			ARF1	MRPL17
			ARF1	SPC25
			ARF1	PRR11
			ARF1	DEPDC1
			ARF1	HJURP
			ARF1	CDCA8
			ARF1	ZWILCH
			ARF1	C21orf58
			ARF1	GTSE1
			ARF1	NUSAP1
			ARF1	CBX3
			ARF1	RAD51AP1
			ARF1	KIAA0101
			ARF1	TRIP13
			ARF1	BUB3
			ARF1	PRC1
			ARF1	TK1
			ARF1	AURKA
			ARF1	SRSF1
			ARF1	PFKFB4
			ARF1	ODF2
			ARF1	NEK2
			ARF1	MKI67
			ARF1	METTL1
			ARF1	MCM4
			ARF1	MCM2
			ARF1	LMNB1
			ARF1	KIF11
			ARF1	HNRNPA2B1
			ARF1	GRM8
			ARF1	GRM4
			ARF1	FOXM1
			ARF1	FEN1
			ARF1	HAPLN1
			ARF1	CDK1
			ARF1	CCNB1
			ARF1	ASF1B
			ARF1	RAD51
			ARF1	E2F1
			ARF1	RACGAP1
			ARF1	MMP13
			ARF1	BIRC5
			ARF1	BMP8A
			ARF1	KIF24
			ARF1	TRIM59
			ARF1	RTKN2
			ARF1	UNC5B
			ARF1	SLC39A11
			ARF1	RNF187
			ARF1	MANEAL
			ARF1	E2F7
			ADAMTS14	ARF1
			ARF1	MBOAT2
			ARF1	IQGAP3
			ARF1	MSI2
			ARF1	PYGO2
			ARF1	EPT1
			ARF1	DIAPH3
			ARF1	HM13
			ARF1	RMI1
			ARF1	DBNDD1
			ARF1	SPATS2
			ARF1	FANCI
			ARF1	DARS2
			ARF1	DTL
			ARF1	ADIPOR1
			ARF1	SEC61A1
			ARF1	UHRF1
			ARF1	FLVCR1
			ARF1	ABHD12
			ARF1	POC1A
			ARF1	NCAPH
			ARF1	PDXDC1
			ARF1	TPX2
			ARF1	WDHD1
			ARF1	CIT
			ARF1	MTHFD2
			ARF1	KDM5B
			ARF1	POLQ
			ARF1	PAICS
			ARF1	SMC4
			AMMECR1	ARF1
			ARF1	KIF14
			ARF1	UBAP2L
			ARF1	SMG7
			ARF1	ARHGAP11A
			ARF1	ECE2
			ARF1	MORF4L2
			ARF1	MAPKAPK2
			ARF1	GPRC5A
			ARF1	WISP1
			ARF1	B4GALT3
			ARF1	CDC7
			ARF1	TUFT1
			ARF1	TOP1
			ARF1	SRP9
			ARF1	SOX12
			ARF1	SORD
			ARF1	SNRPE
			ARF1	SLC20A1
			ARF1	STIL
			ARF1	RRM2
			ARF1	PHKG2
			ARF1	PARN
			ARF1	MAD2L1
			ARF1	IBSP
			ARF1	HNRNPU
			ARF1	HNRNPC
			ARF1	HMMR
			ARF1	HDGF
			ARF1	ECT2
			ARF1	DNMT3A
			ARF1	COPA
			ARF1	COL11A1
			ARF1	COL10A1
			ARF1	CENPF
			ARF1	CDC6
			ARF1	CCNA2
			ARF1	BCL9
			TMEM241	ARF3
			SHTN1	ARF3
			ALDH18A1	ARF3
			CCDC64	ARF3
			FAM110A	ARF3
			SLC25A22	ARF3
			MBOAT7	ARF3
			TRIB3	ARF3
			SEC23B	ARF3
			PDIA4	ARF3
			PTBP1	ARF3
			RAB8A	ARF3
			AP1S1	ARF3
			RCC2	ARF3
			SLC9A3R1	ARF3
			ARF3	OTUB2
			SPC25	ARF3
			ODF2	ARF3
			ASF1B	ARF3
			TRIM59	ARF3
			KDM5B	ARF3
			TOP1	ARF3
			FANCD2	ARF3
			BCL9	PKM
			BCL9	MRGBP
			BCL9	FAM72B
			BCL9	AUNIP
			BCL9	FAM72D
			BCL9	FAM72A
			BCL9	TMEM241
			BCL9	SPATA33
			BCL9	SHTN1
			BCL9	KNOP1
			BCL9	KIF18A
			BCL9	CTXN1
			BCL9	CLEC5A
			BCL9	CENPU
			BCL9	CAMK2N2
			BCL9	RIPPLY3
			BCL9	PAGR1
			BCL9	P3H4
			BCL9	NABP2
			BCL9	MMP11
			BCL9	HAGHL
			BCL9	CNIH2
			BCL9	CILP2
			BCL9	CEMIP
			ATP6AP1	BCL9
			X9-Mar	BCL9
			BCL9	OLR1
			BCL9	GJB2
			BCL9	FBN2
			BCL9	FBXO45
			BCL9	ISG20L2
			BCL9	UBQLN4
			BCL9	PPME1
			BCL9	ZNF544
			BCL9	ALDH18A1
			BCL9	PYCR1
			BCL9	PVRL2
			BCL9	HMGB3
			BCL9	CCNF
			BCL9	TMEM9
			BCL9	CENPL
			BCL9	TMEM63B
			BCL9	KIF26B
			BCL9	ESM1
			BCL9	MMP1
			BCL9	FAM111B
			BCL9	KCTD13
			BCL9	LSM14B
			BCL9	C1orf74
			BCL9	PRRC1
			BCL9	RAVER1
			BCL9	CANT1
			BCL9	PAQR4
			BCL9	GPRIN1
			BCL9	NACC1
			BCL9	PIGM
			BCL9	CCDC64
			BCL9	HN1L
			BCL9	ZNF468
			BCL9	PSRC1
			BCL9	NUDT16L1
			BCL9	TMEM79
			BCL9	TRAF7
			BCL9	FAM110A
			BCL9	CABLES2
			BCL9	FAM83D
			BCL9	PDRG1
			BCL9	FOXRED2
			BCL9	GEMIN7
			BCL9	SLC25A22
			BCL9	E2F8
			BCL9	MBOAT7
			BCL9	TSEN34
			BCL9	PYCRL
			BCL9	NCAPG
			BCL9	CLSPN
			BCL9	TRIB3
			BCL9	POGK
			BCL9	KIF15
			BCL9	DIABLO
			BCL9	SLC50A1
			BCL9	PBK
			BCL9	ZFP64
			BCL9	STRBP
			BCL9	TMEM206
			BCL9	NDE1
			BCL9	FAM64A
			BCL9	KCTD5
			BCL9	APH1A
			BCL9	CERS2
			BCL9	MRPL42
			BCL9	TOR2A
			BCL9	EIF2AK1
			BCL9	TBL2
			BCL9	LSM4
			BCL9	KIF4A
			BCL9	RUSC1
			BCL9	ORC6
			BCL9	COG2
			BCL9	MRPL3
			BCL9	ZWINT
			BCL9	KIF2C
			BCL9	SEC23B
			BCL9	BPNT1
			BCL9	GINS1
			BCL9	PDIA4
			BCL9	H2AFY
			BCL9	CCNE2
			BCL9	TIMELESS
			BCL9	LAGE3
			BCL9	SLC35A2
			BCL9	UBE2I
			BCL9	STX1A
			BCL9	RFC2
			BCL9	RABIF
			BCL9	PTBP1
			BCL9	PMM2
			BCL9	PIK3R2
			BCL9	P4HB
			BCL9	NONO
			BCL9	RAB8A
			BCL9	MAZ
			BCL9	HNRNPF
			BCL9	HNRNPAB
			BCL9	H2AFX
			BCL9	FANCF
			BCL9	FANCA
			BCL9	ELAVL1
			BCL9	CELSR3
			BCL9	CYB561
			BCL9	AP1S1
			BCL9	CENPA
			BCL9	RPUSD1
			BCL9	DCTPP1
			BCL9	SRPRB
			BCL9	RCC2
			BCL9	DEPDC1B
			BCL9	CEP55
			ANLN	BCL9
			BCL9	GINS2
			BCL9	NUP210
			BCL9	SEPHS2
			BCL9	TIMM17A
			BCL9	SLC9A3R1
			BCL9	DPM2
			BCL9	CBX4
			BCL9	GPR68
			BCL9	TOP2A
			BCL9	PITX1
			BCL9	INHBA
			BCL9	HOXC13
			BCL9	FKBP4
			BCL9	APITD1
			BCL9	SKA3
			BCL9	SKA1
			BCL9	ESCO2
			BCL9	SGOL1
			BCL9	CKAP2L
			BCL9	EME1
			BCL9	LRRC15
			BCL9	RMI2
			BCL9	CDCA5
			BCL9	BRIP1
			BCL9	CDT1
			BCL9	TRIM11
			BCL9	SHCBP1
			BCL9	OTUB2
			BCL9	CENPK
			BCL9	MRPL17
			BCL9	SLC4A5
			BCL9	SPC25
			BCL9	DEPDC1
			BCL9	HJURP
			BCL9	CDCA8
			BCL9	ZWILCH
			BCL9	C21orf58
			BCL9	GTSE1
			BCL9	NUSAP1
			BCL9	CBX3
			BCL9	RAD51AP1
			BCL9	KIAA0101
			BCL9	TRIP13
			BCL9	BUB3
			BCL9	PRC1
			BCL9	XRCC2
			BCL9	TK1
			AURKA	BCL9
			BCL9	SRSF1
			BCL9	PFKFB4
			BCL9	ODF2
			BCL9	NEK2
			BCL9	MKI67
			BCL9	METTL1
			BCL9	MCM4
			BCL9	MCM2
			BCL9	LMNB1
			BCL9	KIF11
			BCL9	HNRNPA2B1
			BCL9	GRM8
			BCL9	GRM4
			BCL9	FOXM1
			BCL9	FEN1
			BCL9	CSTF3
			BCL9	CDK1
			BCL9	CCNB1
			BCL9	ACTG1
			ASF1B	BCL9
			BCL9	RAD51
			BCL9	E2F1
			BCL9	RACGAP1
			BCL9	MMP13
			BCL9	BIRC5
			BCL9	BMP8A
			BCL9	KIF24
			BCL9	TRIM59
			BCL9	NPNT
			BCL9	RTKN2
			BCL9	UNC5B
			BCL9	SLC39A11
			BCL9	RNF187
			BCL9	MANEAL
			BCL9	E2F7
			ADAMTS14	BCL9
			BCL9	MBOAT2
			BCL9	IQGAP3
			BCL9	MSI2
			BCL9	EPT1
			BCL9	VANGL1
			BCL9	DIAPH3
			BCL9	HM13
			BCL9	RMI1
			BCL9	AAGAB
			BCL9	BRCC3
			BCL9	DBNDD1
			BCL9	SPATS2
			BCL9	KIAA1211
			BCL9	CDC42SE1
			BCL9	FANCI
			BCL9	DTL
			BCL9	SEC61A1
			BCL9	UHRF1
			BCL9	FLVCR1
			BCL9	POC1A
			BCL9	NCAPH
			BCL9	ADNP
			BCL9	PDXDC1
			BCL9	TPX2
			BCL9	WDHD1
			BCL9	CIT
			BCL9	MTHFD2
			BCL9	KDM5B
			BCL9	POLQ
			BCL9	CORIN
			BCL9	PAICS
			BCL9	SMC4
			BCL9	DOPEY2
			BCL9	RBM8A
			BCL9	KIF14
			BCL9	UBAP2L
			BCL9	SMG7
			BCL9	ECE2
			BCL9	MORF4L2
			BCL9	MAPKAPK2
			BCL9	GPRC5A
			BCL9	WISP1
			BCL9	B4GALT3
			BCL9	CDC7
			BCL9	VAV2
			BCL9	TUFT1
			BCL9	TOP1
			BCL9	SOX12
			BCL9	SORD
			BCL9	SNRPE
			BCL9	SLC20A1
			BCL9	STIL
			BCL9	SFPQ
			BCL9	RRM2
			BCL9	PRIM2
			BCL9	PHKG2
			BCL9	PARN
			BCL9	MAD2L1
			BCL9	IBSP
			BCL9	HSPA5
			BCL9	HNRNPU
			BCL9	HNRNPC
			BCL9	HMMR
			BCL9	HDGF
			BCL9	FANCD2
			BCL9	ECT2
			BCL9	COPA
			BCL9	COL11A1
			BCL9	COL10A1
			BCL9	RCC1
			BCL9	CENPF
			BCL9	CDC6
			BCL9	CCNA2
			CCNA2	PKM
			CCNA2	NDUFAF6
			CCNA2	C14orf142
			CCNA2	KNSTRN
			CCNA2	KIF4B
			CCNA2	FAM72B
			CCNA2	AUNIP
			CCNA2	FAM72D
			CCNA2	FAM72A
			CCNA2	TMEM241
			CCNA2	KNOP1
			CCNA2	KIF18A
			CCNA2	CTXN1
			CCNA2	CLEC5A
			CCNA2	CENPU
			CAMK2N2	CCNA2
			RIPPLY3	CCNA2
			PAGR1	CCNA2
			P3H4	CCNA2
			NABP2	CCNA2
			MMP11	CCNA2
			HAGHL	CCNA2
			CNIH2	CCNA2
			CILP2	CCNA2
			CEMIP	CCNA2
			ATP6AP1	CCNA2
			GJB2	CCNA2
			CCNA2	DCAF13
			CCNA2	FBN2
			CCNA2	FBXO45
			CCNA2	ISG20L2
			CCNA2	UBQLN4
			CCNA2	PPME1
			ALDH18A1	CCNA2
			PYCR1	CCNA2
			HMGB3	CCNA2
			CCNA2	CCNF
			TMEM9	CCNA2
			CCNA2	CENPL
			CCNA2	TMEM63B
			CCNA2	KIF26B
			ESM1	CCNA2
			MMP1	CCNA2
			CCNA2	FAM111B
			CCNA2	KCTD13
			CCNA2	LSM14B
			C1orf74	CCNA2
			CANT1	CCNA2
			CCNA2	PAQR4
			CCNA2	GPRIN1
			CCNA2	NACC1
			CCNA2	PIGM
			CCDC64	CCNA2
			HN1L	CCNA2
			CCNA2	PSRC1
			CCNA2	TMEM79
			FAM110A	CCNA2
			CABLES2	CCNA2
			FAM83D	CCNA2
			PDRG1	CCNA2
			CCNA2	FOXRED2
			CCNA2	GEMIN7
			SLC25A22	CCNA2
			CCNA2	E2F8
			CCNA2	SNRNP25
			MBOAT7	CCNA2
			CCNA2	TOR3A
			NCAPG	CCNA2
			CLSPN	CCNA2
			TRIB3	CCNA2
			CCNA2	POGK
			CCNA2	KIF15
			SLC50A1	CCNA2
			CCNA2	PBK
			CCNA2	MCM10
			LRRC59	CCNA2
			CCNA2	STRBP
			CCNA2	TMEM206
			CCNA2	NDE1
			CCNA2	FAM64A
			CCNA2	KCTD5
			CCNA2	ANAPC7
			APH1A	CCNA2
			CCNA2	MRPL42
			CCNA2	TOR2A
			EIF2AK1	CCNA2
			CCNA2	TBL2
			LSM4	CCNA2
			KIF4A	CCNA2
			RUSC1	CCNA2
			CCNA2	ORC6
			CCNA2	MRPL3
			CCNA2	ZWINT
			CCNA2	KIF2C
			BPNT1	CCNA2
			CCNA2	GINS1
			CCNA2	SLC25A44
			CCNA2	PDIA4
			H2AFY	CCNA2
			CCNE2	CCNA2
			TIMELESS	CCNA2
			LAGE3	CCNA2
			SLC35A2	CCNA2
			STX1A	CCNA2
			CCNA2	SNRPD1
			CCNA2	RFC2
			RABIF	CCNA2
			CCNA2	PTBP1
			CCNA2	PMM2
			PIK3R2	CCNA2
			CCNA2	P4HB
			CCNA2	NONO
			RAB8A	CCNA2
			CCNA2	MAZ
			HNRNPF	CCNA2
			CCNA2	HNRNPAB
			H2AFX	CCNA2
			CCNA2	FANCF
			CCNA2	FANCA
			CCNA2	ELAVL1
			CCNA2	CELSR3
			CYB561	CCNA2
			CCNA2	AP1S1
			CCNA2	CENPA
			CCNA2	DSN1
			CCNA2	DCTPP1
			CCNA2	SRPRB
			CCNA2	RCC2
			CCNA2	DEPDC1B
			CEP55	CCNA2
			ANLN	CCNA2
			CCNA2	GINS2
			CCNA2	NUP210
			CCNA2	SEPHS2
			TIMM17A	CCNA2
			SLC9A3R1	CCNA2
			CBX4	CCNA2
			CCNA2	TOP2A
			PITX1	CCNA2
			INHBA	CCNA2
			FKBP4	CCNA2
			APITD1	CCNA2
			CCNA2	SKA3
			SKA1	CCNA2
			CCNA2	ESCO2
			CCNA2	SGOL1
			CKAP2L	CCNA2
			CCNA2	EME1
			LRRC15	CCNA2
			CCNA2	RMI2
			CCNA2	CDCA5
			BRIP1	CCNA2
			TRIM11	CCNA2
			SHCBP1	CCNA2
			CCNA2	OTUB2
			CCNA2	CENPK
			MRPL17	CCNA2
			CCNA2	SLC4A5
			SPC25	CCNA2
			CCNA2	PRR11
			CCNA2	DEPDC1
			HJURP	CCNA2
			CCNA2	CDCA8
			CCNA2	ZWILCH
			C21orf58	CCNA2
			CCNA2	GTSE1
			NUSAP1	CCNA2
			CCNA2	ATAD2
			CBX3	CCNA2
			CCNA2	PLK4
			CCNA2	RAD51AP1
			KIAA0101	CCNA2
			CCNA2	TRIP13
			CCNA2	BUB3
			CCNA2	PRC1
			CCNA2	XRCC2
			TK1	CCNA2
			AURKA	CCNA2
			SRSF1	CCNA2
			CCNA2	ODF2
			NEK2	CCNA2
			CCNA2	MKI67
			CCNA2	METTL1
			CCNA2	MCM4
			CCNA2	MCM2
			CCNA2	LMNB1
			CCNA2	KIF11
			HNRNPA2B1	CCNA2
			CCNA2	GRM8
			GRM4	CCNA2
			FOXM1	CCNA2
			CCNA2	FEN1
			CCNA2	HAPLN1
			CCNA2	CCNB1
			ASF1B	CCNA2
			CCNA2	RAD51
			CCNA2	RACGAP1
			MMP13	CCNA2
			BIRC5	CCNA2
			BMP8A	CCNA2
			CCNA2	KIF24
			TRIM59	CCNA2
			CCNA2	RTKN2
			SLC39A11	CCNA2
			RNF187	CCNA2
			CCNA2	MANEAL
			E2F7	CCNA2
			CCNA2	MBOAT2
			CCNA2	IQGAP3
			CCNA2	MSI2
			PYGO2	CCNA2
			EPT1	CCNA2
			CCNA2	DIAPH3
			HM13	CCNA2
			CCNA2	RMI1
			AAGAB	CCNA2
			CCNA2	DBNDD1
			CCNA2	SPATS2
			CCNA2	FANCI
			CCNA2	DARS2
			CCNA2	DTL
			CCNA2	ADIPOR1
			CCNA2	SEC61A1
			CCNA2	UHRF1
			CCNA2	FLVCR1
			CCNA2	POC1A
			CCNA2	NCAPH
			CCNA2	PDXDC1
			TPX2	CCNA2
			CCNA2	WDHD1
			CCNA2	CIT
			MTHFD2	CCNA2
			KDM5B	CCNA2
			CCNA2	POLQ
			CCNA2	PAICS
			CCNA2	SMC4
			CCNA2	DOPEY2
			CCNA2	RBM8A
			CCNA2	KIF14
			CCNA2	UBAP2L
			CCNA2	SMG7
			CCNA2	ARHGAP11A
			CCNA2	ECE2
			MORF4L2	CCNA2
			MAPKAPK2	CCNA2
			WISP1	CCNA2
			B4GALT3	CCNA2
			CCNA2	CDC7
			CCNA2	VAV2
			TUFT1	CCNA2
			CCNA2	TOP1
			SRP9	CCNA2
			SOX12	CCNA2
			SORD	CCNA2
			SNRPE	CCNA2
			SLC20A1	CCNA2
			CCNA2	STIL
			CCNA2	SFPQ
			RRM2	CCNA2
			CCNA2	PHKG2
			CCNA2	MAD2L1
			IBSP	CCNA2
			HNRNPU	CCNA2
			HNRNPC	CCNA2
			HMMR	CCNA2
			HDGF	CCNA2
			CCNA2	ECT2
			CCNA2	DNMT3A
			CCNA2	COPA
			COL11A1	CCNA2
			COL10A1	CCNA2
			CCNA2	RCC1
			CCNA2	CENPF
			CDC6	SUCO
			CDC6	PKM
			CDC6	FAM72B
			CDC6	AUNIP
			CDC6	FAM72D
			CDC6	FAM72A
			CDC6	TMEM241
			CDC6	SPATA33
			CDC6	SHTN1
			CDC6	KNOP1
			CDC6	KIF18A
			CDC6	CTXN1
			CDC6	CLEC5A
			CDC6	CENPU
			CDC6	CAMK2N2
			CDC6	RIPPLY3
			CDC6	PAGR1
			CDC6	P3H4
			CDC6	MMP11
			CDC6	HAGHL
			CDC6	CNIH2
			CDC6	CILP2
			CDC6	CEMIP
			ATP6AP1	CDC6
			X9-Mar	CDC6
			CDC6	OLR1
			CDC6	GJB2
			CDC6	ISG20L2
			CDC6	UBQLN4
			CDC6	PPME1
			CDC6	ZNF544
			CDC6	ALDH18A1
			CDC6	PYCR1
			CDC6	HMGB3
			CDC6	CCNF
			CDC6	TMEM9
			CDC6	CENPL
			CDC6	TMEM63B
			CDC6	KIF26B
			CDC6	ESM1
			CDC6	MMP1
			CDC6	FAM111B
			CDC6	KCTD13
			CDC6	C1orf74
			CDC6	RAVER1
			CDC6	CANT1
			CDC6	PAQR4
			CDC6	GPRIN1
			CDC6	NACC1
			CDC6	PIGM
			CCDC64	CDC6
			CDC6	HN1L
			CDC6	ZNF468
			CDC6	PSRC1
			CDC6	TMEM79
			CDC6	FAM110A
			CDC6	CABLES2
			CDC6	FAM83D
			CDC6	FOXRED2
			CDC6	SLC25A22
			CDC6	E2F8
			CDC6	MBOAT7
			CDC6	TSEN34
			CDC6	PYCRL
			CDC6	NCAPG
			CDC6	CLSPN
			CDC6	TRIB3
			CDC6	POGK
			CDC6	KIF15
			CDC6	DIABLO
			CDC6	SLC50A1
			CDC6	PBK
			CDC6	ZFP64
			CDC6	LRRC59
			CDC6	STRBP
			CDC6	TMEM206
			CDC6	NDE1
			CDC6	FAM64A
			CDC6	KCTD5
			CDC6	APH1A
			CDC6	MRPL42
			CDC6	TOR2A
			CDC6	EIF2AK1
			CDC6	LSM4
			CDC6	KIF4A
			CDC6	RUSC1
			CDC6	ORC6
			CDC6	MRPL3
			CDC6	ZWINT
			CDC6	KIF2C
			CDC6	SEC23B
			CDC6	BPNT1
			CDC6	GINS1
			CDC6	PDIA4
			CDC6	H2AFY
			CCNE2	CDC6
			CDC6	TIMELESS
			CDC6	LAGE3
			CDC6	SLC35A2
			CDC6	SNRPD1
			CDC6	RFC2
			CDC6	RABIF
			CDC6	PTBP1
			CDC6	PMM2
			CDC6	PIK3R2
			CDC6	RAB8A
			CDC6	MAZ
			CDC6	HNRNPF
			CDC6	H2AFX
			CDC6	FANCF
			CDC6	FANCA
			CDC6	ELAVL1
			CDC6	CYB561
			CDC6	AP1S1
			CDC6	CENPA
			CDC6	DCTPP1
			CDC6	SRPRB
			CDC6	RCC2
			CDC6	DEPDC1B
			CDC6	CEP55
			ANLN	CDC6
			CDC6	GINS2
			CDC6	NUP210
			CDC6	SEPHS2
			CDC6	TIMM17A
			CDC6	SLC9A3R1
			CDC6	DPM2
			CBX4	CDC6
			CDC6	TOP2A
			CDC6	PITX1
			CDC6	INHBA
			CDC6	HOXC11
			CDC6	FKBP4
			CDC6	APITD1
			CDC6	SKA3
			CDC6	SKA1
			CDC6	ESCO2
			CDC6	SGOL1
			CDC6	CKAP2L
			CDC6	EME1
			CDC6	LRRC15
			CDC6	RMI2
			CDC6	CDCA5
			CDC6	BRIP1
			CDC6	TRIM11
			CDC6	SHCBP1
			CDC6	OTUB2
			CDC6	CENPK
			CDC6	MRPL17
			CDC6	SLC4A5
			CDC6	SPC25
			CDC6	DOLPP1
			CDC6	PRR11
			CDC6	DEPDC1
			CDC6	HJURP
			CDC6	CDCA8
			CDC6	ZWILCH
			CDC6	C21orf58
			CDC6	GTSE1
			CDC6	NUSAP1
			CDC6	CBX3
			CDC6	PLK4
			CDC6	RAD51AP1
			CDC6	KIAA0101
			CDC6	TRIP13
			CDC6	PRC1
			CDC6	XRCC2
			CDC6	TK1
			AURKA	CDC6
			CDC6	SRSF1
			CDC6	PFKFB4
			CDC6	ODF2
			CDC6	NEK2
			CDC6	MKI67
			CDC6	METTL1
			CDC6	MCM4
			CDC6	LMNB1
			CDC6	KIF11
			CDC6	HNRNPA2B1
			CDC6	GRM8
			CDC6	GRM4
			CDC6	FOXM1
			CDC6	FEN1
			CDC6	CSTF3
			CDC6	HAPLN1
			CDC6	CDK1
			CDC6	CCNB1
			CDC6	ACTG1
			ASF1B	CDC6
			CDC6	RAD51
			CDC6	E2F1
			CDC6	RACGAP1
			CDC6	MMP13
			CDC6	BIRC5
			BMP8A	CDC6
			CDC6	KIF24
			CDC6	TRIM59
			CDC6	RTKN2
			CDC6	UNC5B
			CDC6	SLC39A11
			CDC6	MANEAL
			CDC6	E2F7
			CDC6	MBOAT2
			CDC6	IQGAP3
			CDC6	MSI2
			CDC6	PYGO2
			CDC6	EPT1
			CDC6	DIAPH3
			CDC6	HM13
			CDC6	RMI1
			CDC6	AAGAB
			CDC6	DBNDD1
			CDC6	SPATS2
			CDC6	KIAA1211
			CDC6	FANCI
			CDC6	DTL
			CDC6	SEC61A1
			CDC6	UHRF1
			CDC6	FLVCR1
			CDC6	POC1A
			CDC6	NCAPH
			CDC6	PDXDC1
			CDC6	TPX2
			CDC6	WDHD1
			CDC6	CIT
			CDC6	MTHFD2
			CDC6	KDM5B
			CDC6	POLQ
			CDC6	CORIN
			CDC6	PAICS
			CDC6	SMC4
			AMMECR1	CDC6
			CDC6	RBM8A
			CDC6	KIF14
			CDC6	UBAP2L
			CDC6	SMG7
			CDC6	ARHGAP11A
			CDC6	ECE2
			CDC6	MORF4L2
			CDC6	WISP1
			CDC6	B4GALT3
			CDC6	CDC7
			CDC6	VAV2
			CDC6	TUFT1
			CDC6	TOP1
			CDC6	SOX12
			CDC6	SORD
			CDC6	SNRPE
			CDC6	SLC20A1
			CDC6	STIL
			CDC6	SFPQ
			CDC6	RRM2
			CDC6	PRIM2
			CDC6	PHKG2
			CDC6	MAD2L1
			CDC6	IBSP
			CDC6	HSPA5
			CDC6	HNRNPU
			CDC6	HNRNPC
			CDC6	HMMR
			CDC6	HDGF
			CDC6	FANCD2
			CDC6	ECT2
			CDC6	DNMT3A
			CDC6	COL11A1
			CDC6	COL10A1
			CDC6	RCC1
			CDC6	CENPF
			CENPF	PKM
			CENPF	NDUFAF6
			CENPF	MRGBP
			CENPF	C14orf142
			CENPF	KNSTRN
			CENPF	KIF4B
			CENPF	FAM72B
			CENPF	AUNIP
			CENPF	FAM72D
			CENPF	FAM72A
			CENPF	TMEM241
			CENPF	SPATA33
			CENPF	SHTN1
			CENPF	KNOP1
			CENPF	KIF18A
			CENPF	CTXN1
			CENPF	CLEC5A
			CENPF	CENPU
			CAMK2N2	CENPF
			RIPPLY3	CENPF
			PAGR1	CENPF
			P3H4	CENPF
			NABP2	CENPF
			MMP11	CENPF
			HAGHL	CENPF
			CNIH2	CENPF
			CILP2	CENPF
			CEMIP	CENPF
			ATP6AP1	CENPF
			CENPF	OLR1
			GJB2	CENPF
			CENPF	DCAF13
			CENPF	FBN2
			CENPF	FBXO45
			CENPF	ISG20L2
			CENPF	UBQLN4
			CENPF	PPME1
			CENPF	ZNF544
			ALDH18A1	CENPF
			PYCR1	CENPF
			HMGB3	CENPF
			CENPF	CCNF
			TMEM9	CENPF
			CENPF	CENPL
			CENPF	TMEM63B
			CENPF	KIF26B
			ESM1	CENPF
			MMP1	CENPF
			CENPF	FAM111B
			CENPF	KCTD13
			CENPF	LSM14B
			C1orf74	CENPF
			CENPF	PRRC1
			CENPF	RAVER1
			CANT1	CENPF
			CENPF	PAQR4
			CENPF	GPRIN1
			CENPF	NACC1
			CENPF	PIGM
			CCDC64	CENPF
			HN1L	CENPF
			CENPF	ZNF468
			CENPF	PSRC1
			NUDT16L1	CENPF
			CENPF	TMEM79
			CENPF	TRAF7
			FAM110A	CENPF
			CABLES2	CENPF
			FAM83D	CENPF
			PDRG1	CENPF
			CENPF	FOXRED2
			CENPF	GEMIN7
			SLC25A22	CENPF
			CENPF	E2F8
			CENPF	SNRNP25
			MBOAT7	CENPF
			CENPF	TSEN34
			CENPF	PYCRL
			CENPF	TOR3A
			NCAPG	CENPF
			CLSPN	CENPF
			TRIB3	CENPF
			CENPF	POGK
			CENPF	KIF15
			CENPF	DIABLO
			SLC50A1	CENPF
			CENPF	PBK
			CENPF	ZFP64
			CENPF	MCM10
			LRRC59	CENPF
			CENPF	STRBP
			CENPF	TMEM206
			CENPF	NDE1
			CENPF	FAM64A
			CENPF	KCTD5
			CENPF	ANAPC7
			APH1A	CENPF
			CENPF	MRPL42
			CENPF	TOR2A
			EIF2AK1	CENPF
			CENPF	TBL2
			LSM4	CENPF
			KIF4A	CENPF
			RUSC1	CENPF
			CENPF	ORC6
			CENPF	MRPL3
			CENPF	ZWINT
			CENPF	KIF2C
			CENPF	SEC23B
			BPNT1	CENPF
			CENPF	GINS1
			CENPF	PDIA4
			H2AFY	CENPF
			CCNE2	CENPF
			TIMELESS	CENPF
			LAGE3	CENPF
			SLC35A2	CENPF
			CENPF	UBE2I
			STX1A	CENPF
			CENPF	SNRPD1
			CENPF	RFC2
			RABIF	CENPF
			CENPF	PTBP1
			CENPF	PMM2
			PIK3R2	CENPF
			CENPF	P4HB
			CENPF	NONO
			RAB8A	CENPF
			CENPF	MAZ
			HNRNPF	CENPF
			CENPF	HNRNPAB
			H2AFX	CENPF
			CENPF	FANCF
			CENPF	FANCA
			CENPF	ELAVL1
			CENPF	CELSR3
			CYB561	CENPF
			CENPF	AP1S1
			CENPF	CENPA
			CENPF	RPUSD1
			CENPF	DSN1
			CENPF	DCTPP1
			CENPF	SRPRB
			CENPF	RCC2
			CENPF	DEPDC1B
			CEP55	CENPF
			ANLN	CENPF
			CENPF	GINS2
			CENPF	NUP210
			CENPF	SEPHS2
			TIMM17A	CENPF
			SLC9A3R1	CENPF
			CENPF	DPM2
			CBX4	CENPF
			CENPF	TOP2A
			PITX1	CENPF
			INHBA	CENPF
			CENPF	HOXC13
			FKBP4	CENPF
			APITD1	CENPF
			CENPF	SKA3
			SKA1	CENPF
			CENPF	ESCO2
			CENPF	SGOL1
			CKAP2L	CENPF
			CENPF	EME1
			LRRC15	CENPF
			CENPF	RMI2
			CDCA5	CENPF
			BRIP1	CENPF
			CDT1	CENPF
			TRIM11	CENPF
			SHCBP1	CENPF
			CENPF	OTUB2
			CENPF	CENPK
			MRPL17	CENPF
			CENPF	SLC4A5
			SPC25	CENPF
			CENPF	PRR11
			CENPF	DEPDC1
			HJURP	CENPF
			CDCA8	CENPF
			CENPF	ZWILCH
			C21orf58	CENPF
			CENPF	GTSE1
			NUSAP1	CENPF
			CENPF	ATAD2
			CBX3	CENPF
			CENPF	PLK4
			CENPF	RAD51AP1
			KIAA0101	CENPF
			CENPF	TRIP13
			CENPF	BUB3
			CENPF	PRC1
			CENPF	XRCC2
			TK1	CENPF
			AURKA	CENPF
			SRSF1	CENPF
			CENPF	PFKFB4
			CENPF	ODF2
			NEK2	CENPF
			CENPF	MKI67
			CENPF	METTL1
			CENPF	MCM4
			CENPF	MCM2
			CENPF	LMNB1
			CENPF	KIF11
			HNRNPA2B1	CENPF
			CENPF	GRM8
			GRM4	CENPF
			FOXM1	CENPF
			CENPF	FEN1
			CENPF	CSTF3
			CENPF	HAPLN1
			CDK1	CENPF
			CCNB1	CENPF
			CENPF	ACTG1
			ASF1B	CENPF
			CENPF	RAD51
			CENPF	E2F1
			CENPF	RACGAP1
			MMP13	CENPF
			BIRC5	CENPF
			BMP8A	CENPF
			CENPF	KIF24
			TRIM59	CENPF
			CENPF	NPNT
			CENPF	RTKN2
			UNC5B	CENPF
			SLC39A11	CENPF
			RNF187	CENPF
			CENPF	MANEAL
			E2F7	CENPF
			CENPF	MBOAT2
			CENPF	IQGAP3
			CENPF	MSI2
			PYGO2	CENPF
			EPT1	CENPF
			CENPF	PHF6
			CENPF	VANGL1
			CENPF	DIAPH3
			HM13	CENPF
			CENPF	RMI1
			AAGAB	CENPF
			CENPF	BRCC3
			CENPF	DBNDD1
			CENPF	SPATS2
			CENPF	KIAA1211
			CENPF	CDC42SE1
			CENPF	FANCI
			CENPF	DARS2
			CENPF	DTL
			CENPF	ADIPOR1
			CENPF	SEC61A1
			CENPF	UHRF1
			CENPF	FLVCR1
			CENPF	ABHD12
			CENPF	POC1A
			CENPF	NCAPH
			CENPF	PDXDC1
			TPX2	CENPF
			CENPF	WDHD1
			CENPF	CIT
			MTHFD2	CENPF
			KDM5B	CENPF
			CENPF	POLQ
			CENPF	CORIN
			CENPF	PAICS
			CENPF	SMC4
			CENPF	DOPEY2
			AMMECR1	CENPF
			CENPF	RBM8A
			CENPF	KIF14
			CENPF	UBAP2L
			CENPF	SMG7
			CENPF	ARHGAP11A
			CENPF	ECE2
			MORF4L2	CENPF
			MAPKAPK2	CENPF
			CENPF	GPRC5A
			WISP1	CENPF
			B4GALT3	CENPF
			CENPF	CDC7
			CENPF	VAV2
			TUFT1	CENPF
			CENPF	TOP1
			SRP9	CENPF
			SOX12	CENPF
			SORD	CENPF
			SNRPE	CENPF
			SLC20A1	CENPF
			CENPF	STIL
			CENPF	SFPQ
			RRM2	CENPF
			CENPF	PRIM2
			CENPF	PHKG2
			CENPF	PARN
			CENPF	MAD2L1
			IBSP	CENPF
			CENPF	HSPA5
			HNRNPU	CENPF
			HNRNPC	CENPF
			HMMR	CENPF
			HDGF	CENPF
			CENPF	FANCD2
			CENPF	ECT2
			CENPF	DNMT3A
			CENPF	COPA
			COL11A1	CENPF
			COL10A1	CENPF
			CENPF	RCC1
			RCC1	TMEM241
			RCC1	SPATA33
			RCC1	SHTN1
			KNOP1	RCC1
			KIF18A	RCC1
			CTXN1	RCC1
			CLEC5A	RCC1
			CENPU	RCC1
			CAMK2N2	RCC1
			PAGR1	RCC1
			P3H4	RCC1
			MMP11	RCC1
			HAGHL	RCC1
			CNIH2	RCC1
			CILP2	RCC1
			CEMIP	RCC1
			ATP6AP1	RCC1
			RCC1	OLR1
			GJB2	RCC1
			RCC1	ISG20L2
			RCC1	ZNF544
			ALDH18A1	RCC1
			PYCR1	RCC1
			TMEM9	RCC1
			RCC1	TMEM63B
			KIF26B	RCC1
			ESM1	RCC1
			FAM111B	RCC1
			KCTD13	RCC1
			C1orf74	RCC1
			RCC1	RAVER1
			CANT1	RCC1
			PAQR4	RCC1
			CCDC64	RCC1
			HN1L	RCC1
			RCC1	ZNF468
			PSRC1	RCC1
			RCC1	TMEM79
			FAM110A	RCC1
			CABLES2	RCC1
			SLC25A22	RCC1
			MBOAT7	RCC1
			RCC1	TSEN34
			RCC1	PYCRL
			NCAPG	RCC1
			TRIB3	RCC1
			POGK	RCC1
			RCC1	DIABLO
			SLC50A1	RCC1
			PBK	RCC1
			RCC1	ZFP64
			RCC1	STRBP
			RCC1	NDE1
			FAM64A	RCC1
[truncated: 35,953 more rows]

## Sheet: Module-specific
Module-specific miRNA sponge interactions (154424)
2016-03-04	ANLN
2016-03-04	ARF1
2016-03-04	ASF1B
2016-03-04	ATP6AP1
2016-03-04	AURKA
2016-03-04	BCL9
2016-03-04	BMP8A
2016-03-04	CBX4
2016-03-04	CCDC64
2016-03-04	CCNE2
2016-03-04	CDK1
2016-03-04	CEMIP
2016-03-04	CEP55
2016-03-04	CILP2
2016-03-04	CKAP2L
2016-03-04	CLSPN
2016-03-04	CNIH2
2016-03-04	COL10A1
2016-03-04	COL11A1
2016-03-04	CYB561
2016-03-04	E2F7
2016-03-04	EIF2AK1
2016-03-04	ESM1
2016-03-04	FAM110A
2016-03-04	FAM83D
2016-03-04	FKBP4
2016-03-04	FOXM1
2016-03-04	GJB2
2016-03-04	GRM4
2016-03-04	H2AFX
2016-03-04	H2AFY
2016-03-04	HAGHL
2016-03-04	HDGF
2016-03-04	HJURP
2016-03-04	HM13
2016-03-04	HMGB3
2016-03-04	HMMR
2016-03-04	HN1L
2016-03-04	HNRNPA2B1
2016-03-04	HNRNPC
2016-03-04	HNRNPF
2016-03-04	HNRNPU
2016-03-04	IBSP
2016-03-04	INHBA
2016-03-04	KDM5B
2016-03-04	KIAA0101
2016-03-04	KIF4A
2016-03-04	LAGE3
2016-03-04	LRRC15
2016-03-04	LSM4
2016-03-04	MBOAT7
2016-03-04	MMP1
2016-03-04	MMP11
2016-03-04	MMP13
2016-03-04	MRPL17
2016-03-04	MTHFD2
2016-03-04	NABP2
2016-03-04	NCAPG
2016-03-04	NEK2
2016-03-04	NUSAP1
2016-03-04	P3H4
2016-03-04	PAGR1
2016-03-04	PARP1
2016-03-04	PDRG1
2016-03-04	PIK3R2
2016-03-04	PITX1
2016-03-04	PYCR1
2016-03-04	PYGO2
2016-03-04	RAB8A
2016-03-04	RABIF
2016-03-04	RIPPLY3
2016-03-04	RNF187
2016-03-04	RRM2
2016-03-04	RUSC1
2016-03-04	SHCBP1
2016-03-04	SKA1
2016-03-04	SLC20A1
2016-03-04	SLC35A2
2016-03-04	SLC39A11
2016-03-04	SLC50A1
2016-03-04	SLC9A3R1
2016-03-04	SORD
2016-03-04	SOX12
2016-03-04	SPC25
2016-03-04	SRSF1
2016-03-04	STX1A
2016-03-04	TIMELESS
2016-03-04	TIMM17A
2016-03-04	TK1
2016-03-04	TMEM9
2016-03-04	TPX2
2016-03-04	TRIB3
2016-03-04	TRIM11
2016-03-04	TRIM59
2016-03-04	TUFT1
2016-03-04	WISP1
2016-03-04	ALDH18A1
2016-03-04	BIRC5
2016-03-04	BPNT1
2016-03-04	C21orf58
2016-03-04	CAMK2N2
2016-03-04	CBX3
2016-03-04	CCNA2
2016-03-04	CCNB1
2016-03-04	CDCA5
2016-03-04	CDCA8
2016-03-04	CENPF
2016-03-04	CENPK
2016-03-04	CENPU
2016-03-04	CLEC5A
2016-03-04	DBNDD1
2016-03-04	DCTPP1
2016-03-04	DEPDC1
2016-03-04	DEPDC1B
2016-03-04	DTL
2016-03-04	ECT2
2016-03-04	EME1
2016-03-04	ESCO2
2016-03-04	FAM111B
2016-03-04	FAM64A
2016-03-04	FANCI
2016-03-04	GINS1
2016-03-04	GINS2
2016-03-04	GTSE1
2016-03-04	IQGAP3
2016-03-04	KCTD5
2016-03-04	KIF11
2016-03-04	KIF14
2016-03-04	KIF18A
2016-03-04	KIF26B
2016-03-04	KIF2C
2016-03-04	KNOP1
2016-03-04	LMNB1
2016-03-04	MAZ
2016-03-04	MBOAT2
2016-03-04	MCM2
2016-03-04	MCM4
2016-03-04	MKI67
2016-03-04	MRPL42
2016-03-04	NCAPH
2016-03-04	ODF2
2016-03-04	PAICS
2016-03-04	PAQR4
2016-03-04	PBK
2016-03-04	PMM2
2016-03-04	POC1A
2016-03-04	POGK
2016-03-04	POLQ
2016-03-04	PRC1
2016-03-04	PSRC1
2016-03-04	RAD51
2016-03-04	RAD51AP1
2016-03-04	RMI1
2016-03-04	RMI2
2016-03-04	SGOL1
2016-03-04	SKA3
2016-03-04	SMC4
2016-03-04	SPATS2
2016-03-04	STIL
2016-03-04	STRBP
2016-03-04	TMEM63B
2016-03-04	TOP1
2016-03-04	TOP2A
2016-03-04	UBAP2L
2016-03-04	UHRF1
2016-03-04	ZWINT
2016-03-04	CENPL
2016-03-04	FAM72A
2016-03-04	FAM72D
2016-03-04	GPRIN1
2016-03-04	HAPLN1
2016-03-04	UBQLN4
2016-03-04	AP1S1
2016-03-04	ARHGAP11A
2016-03-04	CCNF
2016-03-04	CDC7
2016-03-04	CENPA
2016-03-04	CIT
2016-03-04	DIAPH3
2016-03-04	DSN1
2016-03-04	E2F1
2016-03-04	ELAVL1
2016-03-04	FAM72B
2016-03-04	FEN1
2016-03-04	GRM8
2016-03-04	HNRNPAB
2016-03-04	KIF15
2016-03-04	MCM10
2016-03-04	MRPL3
2016-03-04	RACGAP1
2016-03-04	RFC2
2016-03-04	SNRNP25
2016-03-04	LSM14B
2016-03-04	NACC1
2016-03-04	CELSR3
2016-03-04	DOPEY2
2016-03-04	ECE2
2016-03-04	GEMIN7
2016-03-04	METTL1
2016-03-04	NDE1
2016-03-04	NONO
2016-03-04	OTUB2
2016-03-04	PHKG2
2016-03-04	PPME1
2016-03-04	SEC61A1
2016-03-04	SEPHS2
2016-03-04	WDHD1
2016-03-04	DCAF13
2016-03-04	C14orf142
2016-03-04	TPD52
2016-03-04	SLC2A1
2016-03-04	SAE1
2016-03-04	RAB26
2016-03-04	POSTN
2016-03-04	PIP4K2C
2016-03-04	PAK4
2016-03-04	MATN3
2016-03-04	KIF23
2016-03-04	IPPK
2016-03-04	HSF2BP
2016-03-04	HN1
2016-03-04	FAM102A
2016-03-04	ENTPD7
2016-03-04	CDCA4
2016-03-04	C1QTNF6
2016-03-09	MIPOL1
2016-03-09	HMGA1
2016-03-09	FN1
2016-03-09	CCNE1
2016-03-09	ARL3
2016-09-10	ZFAND5
2016-09-10	VAMP3
2016-09-10	TTC7B
2016-09-10	STX7
2016-09-10	STX11
2016-09-10	SH3GLB1
2016-09-10	SBDS
2016-09-10	RRAGD
2016-09-10	PNPLA2
2016-09-10	NAT8L
2016-09-10	MYLK
2016-09-10	KAT2B
2016-09-10	ITSN1
2016-09-10	FBXW7
2016-09-10	ESYT1
2016-09-10	EIF4E3
2016-09-10	EHBP1
2016-09-10	DCUN1D3
2016-09-10	CRTAP
2016-09-10	COL4A3BP
2016-09-10	CNN1
2016-09-10	CFL2
2016-09-10	C2CD2
2016-09-10	C22orf39
2016-09-10	C19orf12
2016-09-10	ACO1
2016-09-10	TYRO3
2016-09-10	TMEM170B
2016-09-10	STBD1
2016-09-10	RHOQ
2016-09-10	PTPRQ
2016-09-10	PPP2R1B
2016-09-10	PGM1
2016-09-10	PDP2
2016-09-10	HADH
2016-09-10	EIF4EBP2
2016-09-10	DYNC1LI2
2016-09-10	CPM
2016-09-10	ADCK3
2016-09-10	ACSL1
AAED1	TCF4
AAED1	CYB5R3
AAED1	ABCA1
AAED1	FOXN2
AAED1	CEBPA
AAGAB	ZNRF2
AAGAB	ZBTB9
AAGAB	VWA9
AAGAB	VAV3
AAGAB	TRIM62
AAGAB	TRAF4
AAGAB	TOMM34
AAGAB	TMEM184A
AAGAB	TMEM125
AAGAB	TMED3
AAGAB	TFAP2A
AAGAB	ST14
AAGAB	SSX2IP
AAGAB	SPINT2
AAGAB	SPINT1
AAGAB	SLC37A1
AAGAB	SLC12A8
AAGAB	SIPA1L3
AAGAB	SHROOM2
AAGAB	SEMA4B
AAGAB	SEMA4A
AAGAB	SDC1
AAGAB	SBK1
AAGAB	SAPCD2
AAGAB	S100A14
AAGAB	RHPN1
AAGAB	RBM47
AAGAB	RBBP8NL
AAGAB	RASSF7
AAGAB	RASL11B
AAGAB	RAB17
AAGAB	RAB11FIP4
AAGAB	PVRL4
AAGAB	PTK6
AAGAB	PRSS8
AAGAB	PRRG2
AAGAB	PRR15L
AAGAB	PROM2
AAGAB	OVOL1
AAGAB	NIPSNAP1
AAGAB	NCOA5
AAGAB	NAT14
AAGAB	MYO5B
AAGAB	MARK2
AAGAB	MARCKSL1
AAGAB	MAPK13
AAGAB	MAP7
AAGAB	LRRC8E
AAGAB	LRRC56
AAGAB	LRRC1
AAGAB	LPAR2
AAGAB	LEF1
AAGAB	LAMP5
AAGAB	KDF1
AAGAB	IRX5
AAGAB	ILDR1
AAGAB	HMGN1
AAGAB	GRHL2
AAGAB	GALNT7
AAGAB	FXYD3
AAGAB	FUS
AAGAB	FBXL19
AAGAB	FAM83H
AAGAB	EZR
AAGAB	ESRP2
AAGAB	ESRP1
AAGAB	ERBB3
AAGAB	EPN3
AAGAB	EFNA4
AAGAB	DLG3
AAGAB	DHX34
AAGAB	DDR1
AAGAB	CRB3
AAGAB	CORO2A
AAGAB	CDS1
AAGAB	CCDC120
AAGAB	CARD14
AAGAB	CACFD1
AAGAB	C2orf15
AAGAB	C10orf35
AAGAB	BAIAP2L1
AAGAB	ATP8B1
AAGAB	ARHGAP39
AAGAB	AP1S3
AAGAB	ANKRD22
AAGAB	AFTPH
AAGAB	ADM2
AAGAB	ABHD17C
AASS	ZFP2
AASS	ZCCHC24
AASS	VCL
AASS	TMEM55A
AASS	TMEM140
AASS	STARD13
AASS	SMIM3
AASS	RBPMS2
AASS	RASA3
AASS	PTPRG
AASS	PLCL2
AASS	NRP1
AASS	NOVA1
AASS	NGFR
AASS	NCOA1
AASS	MTMR9
AASS	MKNK1
AASS	MITF
AASS	KY
AASS	KIAA1456
AASS	KALRN
AASS	JAZF1
AASS	HOXA10
AASS	HIPK3
AASS	HBP1
AASS	FBXO33
AASS	FAM196B
AASS	EPHB1
AASS	EPDR1
AASS	EGR3
AASS	EFNB2
AASS	DMXL1
AASS	CSF1
AASS	CDC42EP2
AASS	C1QTNF1
AASS	BHLHE41
AASS	ATP2B4
AASS	ANGPTL5
AASS	ADM
AASS	CYB5R3
AASS	ABCA1
AASS	ZFAND5
AASS	VAMP3
AASS	TTC7B
AASS	STX7
AASS	STX11
AASS	SH3GLB1
AASS	SBDS
AASS	RRAGD
AASS	PNPLA2
AASS	NAT8L
AASS	MYLK
AASS	KAT2B
AASS	ITSN1
AASS	FBXW7
AASS	ESYT1
AASS	EIF4E3
AASS	EHBP1
AASS	DCUN1D3
AASS	CRTAP
AASS	COL4A3BP
AASS	CNN1
AASS	CFL2
AASS	C2CD2
AASS	C22orf39
AASS	C19orf12
AASS	ACO1
AASS	ZNF540
AASS	SOS1
AASS	SGCB
AASS	SAMD5
AASS	OPTN
AASS	KLF3
AASS	KIT
AASS	GRIA4
AASS	EPM2A
AASS	EFCAB1
AASS	EDN3
AASS	CLDN19
AASS	BACH2
AASS	ATXN3
AASS	ARRDC3
AASS	FOXN2
AASS	CEBPA
AASS	TYRO3
AASS	TMEM170B
AASS	STBD1
AASS	RHOQ
AASS	PTPRQ
AASS	PPP2R1B
AASS	PGM1
AASS	PDP2
AASS	HADH
AASS	EIF4EBP2
AASS	DYNC1LI2
AASS	CPM
AASS	ADCK3
AASS	ACSL1
ABCA1	ACSL4
ABCA1	ADGRD1
ABCA1	ARHGAP31
ABCA1	CALB2
ABCA1	CARD6
ABCA1	CLIC2
ABCA1	CYP26B1
ABCA1	FAM212B
ABCA1	IGF1
ABCA1	LRRC8C
ABCA1	MYCBP2
ABCA1	PRRG1
ABCA1	PTGER4
ABCA1	PXDC1
ABCA1	RBMS1
ABCA1	SCN9A
ABCA1	SLC9A9
ABCA1	STON1
ABCA1	TLR4
ABCA1	TNFRSF8
ABCA1	ZEB2
ABCA1	ABI3BP
ABCA1	ACVRL1
ABCA1	ADAMTS18
ABCA1	ADAMTS3
ABCA1	ADD3
ABCA1	ADGRA2
ABCA1	ADH4
ABCA1	AGO4
ABCA1	ANGPTL2
ABCA1	ARHGAP23
ABCA1	ARHGAP6
ABCA1	ARHGEF4
ABCA1	ARRB1
ABCA1	ATP8B4
ABCA1	AVPR1A
ABCA1	BLCAP
ABCA1	CADM3
ABCA1	CCDC36
ABCA1	CCND2
ABCA1	CD209
ABCA1	CDH13
ABCA1	CDH23
ABCA1	CHST3
ABCA1	CNRIP1
ABCA1	CPEB1
ABCA1	CPNE8
ABCA1	CTIF
ABCA1	CYGB
ABCA1	DAB2IP
ABCA1	DENND5A
ABCA1	DLC1
ABCA1	DLL1
ABCA1	DMRT3
ABCA1	DPYD
ABCA1	DUSP1
ABCA1	EFEMP1
ABCA1	EMILIN2
ABCA1	ESAM
ABCA1	ETS2
ABCA1	EVI5
ABCA1	FAM43A
ABCA1	FAT4
ABCA1	FEZ1
ABCA1	FGL2
ABCA1	FLI1
ABCA1	FMNL2
ABCA1	FNDC4
ABCA1	FXYD6
ABCA1	GAB3
ABCA1	GALNT8
ABCA1	GAS1
ABCA1	GFRA2
ABCA1	GIMAP4
ABCA1	GIMAP5
ABCA1	GRASP
ABCA1	GRK5
ABCA1	H6PD
ABCA1	HCAR3
ABCA1	HDAC4
ABCA1	HOOK3
ABCA1	HRCT1
ABCA1	HSD17B11
ABCA1	HSPA12B
ABCA1	ID1
ABCA1	IL15RA
ABCA1	IQSEC1
ABCA1	IRAK2
ABCA1	KCNJ2
ABCA1	KCNJ8
ABCA1	KCNT2
ABCA1	KIAA1614
ABCA1	KIF17
ABCA1	KIF26A
ABCA1	KLF13
ABCA1	KLF2
ABCA1	KLF6
ABCA1	KSR1
ABCA1	LATS2
ABCA1	LCN10
ABCA1	LEPROT
ABCA1	LPIN1
ABCA1	LRCH1
ABCA1	LRCH2
ABCA1	LRP1
ABCA1	LRP4
ABCA1	LRRN3
ABCA1	LUZP1
ABCA1	LYNX1
ABCA1	MAF
ABCA1	MAN2A2
ABCA1	MAP3K3
ABCA1	MAP3K5
ABCA1	MBNL2
ABCA1	MCTP1
ABCA1	MECOM
ABCA1	MEDAG
ABCA1	MFNG
ABCA1	MPPED2
ABCA1	MTFR1L
ABCA1	MYL9
ABCA1	NFIB
ABCA1	NLRP1
ABCA1	NOD1
ABCA1	P2RY14
ABCA1	PAFAH1B1
ABCA1	PCDH18
ABCA1	PCDH19
ABCA1	PCDHGA3
ABCA1	PCGF5
ABCA1	PCSK5
ABCA1	PDE1B
ABCA1	PECAM1
ABCA1	PHF24
ABCA1	PHLDB1
ABCA1	PKD2
ABCA1	PLEKHM1
ABCA1	PM20D1
ABCA1	PRDM16
ABCA1	PRDM8
ABCA1	PRIMA1
ABCA1	PRKCA
ABCA1	PRNP
ABCA1	PROX1
ABCA1	PRUNE2
ABCA1	PTGIS
ABCA1	PTPN14
ABCA1	PTPRM
ABCA1	RAB6B
ABCA1	RBFOX2
ABCA1	RGMA
ABCA1	RND3
ABCA1	RNF217
ABCA1	RNF38
ABCA1	SCARF1
ABCA1	SECISBP2L
ABCA1	SEMA3D
ABCA1	SIRPA
ABCA1	SKAP2
ABCA1	SLC12A4
ABCA1	SLC9A6
ABCA1	SLCO3A1
ABCA1	SLITRK2
ABCA1	SMOC1
ABCA1	SOD2
ABCA1	SOX6
ABCA1	STARD8
ABCA1	SYT15
ABCA1	TANGO6
ABCA1	TBC1D2B
ABCA1	TCF15
ABCA1	TCF21
ABCA1	TCF7L2
ABCA1	TM4SF18
ABCA1	TMEM43
ABCA1	TPPP
ABCA1	TRPM6
ABCA1	TWIST2
ABCA1	VGLL3
ABCA1	WSCD2
ABCA1	ZBTB20
ABCA1	ZDBF2
ABCA1	ZDHHC2
ABCA1	ADD1
ABCA1	ADPRH
ABCA1	ANO3
ABCA1	C6
ABCA1	CCDC152
ABCA1	CXCR2
ABCA1	CYP46A1
ABCA1	DCN
ABCA1	DDIT4L
ABCA1	DMTN
ABCA1	DOCK4
ABCA1	DSEL
ABCA1	FLNC
ABCA1	FOS
ABCA1	GABRA2
ABCA1	GLYCTK
ABCA1	GYPE
ABCA1	HOGA1
ABCA1	HTR4
ABCA1	ITM2B
ABCA1	KDR
ABCA1	KIF13A
ABCA1	KLHL30
ABCA1	LRP1B
ABCA1	MBNL3
ABCA1	MECP2
ABCA1	MLYCD
ABCA1	MRC1
ABCA1	NEK9
ABCA1	NYAP1
ABCA1	OAF
ABCA1	OLFML1
ABCA1	OSBPL1A
ABCA1	PCDHGB6
ABCA1	PDE1A
ABCA1	PDZRN3
ABCA1	PEAK1
ABCA1	PHLDB2
ABCA1	PIGZ
ABCA1	PLPP7
ABCA1	PPP1R3G
ABCA1	PROK1
ABCA1	RASD1
ABCA1	RBPMS
ABCA1	SBF2
ABCA1	SH3BP5
ABCA1	SLC1A7
ABCA1	SLC26A7
ABCA1	SLC29A4
ABCA1	SLCO1C1
ABCA1	SRL
ABCA1	TCN2
ABCA1	THSD7A
ABCA1	TNFRSF1B
ABCA1	TRDN
ABCA1	UACA
ABCA1	VLDLR
ABCA1	ZFP36
ABCA1	CITED2
ABCA1	EPHA2
ABCA1	GPER1
ABCA1	HADHA
ABCA1	IL17D
ABCA1	MEST
ABCA1	MYRIP
ABCA1	NEXN
ABCA1	PALM
ABCA1	PINK1
ABCA1	PLS3
ABCA1	RCAN2
ABCA1	RFTN2
ABCA1	SCHIP1
ABCA1	SESN1
ABCA1	TTC33
ABCA1	WFIKKN2
ABCA1	WNT11
ABCA1	FAM168B
ABCA1	CYTH3
ABCA1	IMMP2L
ABCA1	JUN
ABCA1	RPS6KA2
ABCA1	RUSC2
ABCA1	CLCN4
ABCA1	GFOD1
ABCA1	IFNGR1
ABCA1	PLEKHF1
ABCA1	ZNF423
ABCA1	ZFP36L1
ABCA1	WNT10B
ABCA1	WNT1
ABCA1	VSTM4
ABCA1	USP25
ABCA1	TSC1
ABCA1	TNIP1
ABCA1	SYDE1
ABCA1	SUCLA2
ABCA1	SLC16A2
ABCA1	SKIDA1
ABCA1	SERINC1
ABCA1	RIMKLB
ABCA1	RASSF8
ABCA1	PTEN
ABCA1	PROCR
ABCA1	PRKAR2B
ABCA1	PRICKLE2
ABCA1	PJA1
ABCA1	PHACTR2
ABCA1	PCYOX1
ABCA1	NDNF
ABCA1	MSX1
ABCA1	LPAR1
ABCA1	LMX1A
ABCA1	LMO3
ABCA1	LDB3
ABCA1	LAMC1
ABCA1	LAMA4
ABCA1	KATNAL1
ABCA1	KANK2
ABCA1	JAK1
ABCA1	INPP5K
ABCA1	HSPA12A
ABCA1	HCFC2
ABCA1	GIT2
ABCA1	GATA6
ABCA1	FYCO1
ABCA1	FLT1
ABCA1	FILIP1
ABCA1	FBXL5
ABCA1	FBXL17
ABCA1	FAM69A
ABCA1	ERAP1
ABCA1	EPS8
ABCA1	EPS15
ABCA1	EMX2
ABCA1	ELK3
ABCA1	DUSP3
ABCA1	DSE
ABCA1	DLL4
ABCA1	DIAPH2
ABCA1	CLASP1
ABCA1	CD99L2
ABCA1	CD93
ABCA1	CCDC80
ABCA1	C1orf123
ABCA1	ATG14
ABCA1	ADRA1B
ABCA1	ABHD6
ABCA1	ZCCHC24
ABCA1	TMEM55A
ABCA1	TMEM140
ABCA1	STARD13
ABCA1	SMIM3
ABCA1	RBPMS2
ABCA1	RASA3
ABCA1	PTPRG
ABCA1	PLCL2
ABCA1	NRP1
ABCA1	NOVA1
ABCA1	MTMR9
ABCA1	MKNK1
ABCA1	MITF
ABCA1	JAZF1
ABCA1	HOXA10
ABCA1	HIPK3
ABCA1	FBXO33
ABCA1	EPDR1
ABCA1	EGR3
ABCA1	EFNB2
ABCA1	DMXL1
ABCA1	CSF1
ABCA1	CDC42EP2
ABCA1	C1QTNF1
ABCA1	BHLHE41
ABCA1	ATP2B4
ABCA1	ANGPTL5
ABCA1	ADM
ABCA1	TCF4
ABCA1	CYB5R3
ABCA10	TSPYL2
ABCA10	TSC22D1
ABCA10	TOM1L2
ABCA10	THRSP
ABCA10	SOCS5
ABCA10	RIMS3
ABCA10	PRKAA1
ABCA10	PELI1
ABCA10	INHBB
ABCA10	HBEGF
ABCA10	CBX6
ABCA10	BTBD7
ABCA10	BMPR2
ABCA10	ZNF423
ABCA10	ZFP36L1
ABCA10	WNT1
ABCA10	VSTM4
ABCA10	USP25
ABCA10	TSC1
ABCA10	TNIP1
ABCA10	SUCLA2
ABCA10	SKIDA1
ABCA10	RASSF8
ABCA10	PTEN
ABCA10	PROCR
ABCA10	PRKAR2B
ABCA10	PRICKLE2
ABCA10	PJA1
ABCA10	PHACTR2
ABCA10	PCYOX1
ABCA10	MSX1
ABCA10	LMX1A
ABCA10	LMO3
ABCA10	LAMC1
ABCA10	LAMA4
ABCA10	KATNAL1
ABCA10	KANK2
ABCA10	JAK1
ABCA10	INPP5K
ABCA10	HCFC2
ABCA10	GATA6
ABCA10	FYCO1
ABCA10	EPS8
ABCA10	EPS15
ABCA10	EMX2
ABCA10	ELK3
ABCA10	DIAPH2
ABCA10	CD99L2
ABCA10	ATG14
ABCA10	ABHD6
ABCA10	ZFP2
ABCA10	ZCCHC24
ABCA10	VCL
ABCA10	TMEM55A
ABCA10	TMEM140
ABCA10	STARD13
ABCA10	SMIM3
ABCA10	RBPMS2
ABCA10	RASA3
ABCA10	PTPRG
ABCA10	PLCL2
ABCA10	NRP1
ABCA10	NOVA1
ABCA10	NGFR
ABCA10	NCOA1
ABCA10	MTMR9
ABCA10	MKNK1
ABCA10	MITF
ABCA10	KIAA1456
ABCA10	KALRN
ABCA10	JAZF1
ABCA10	HOXA10
ABCA10	HIPK3
ABCA10	HBP1
ABCA10	FBXO33
ABCA10	FAM196B
ABCA10	EPHB1
ABCA10	EPDR1
ABCA10	EGR3
ABCA10	EFNB2
ABCA10	DMXL1
ABCA10	CSF1
ABCA10	CDC42EP2
ABCA10	C1QTNF1
ABCA10	BHLHE41
ABCA10	ATP2B4
ABCA10	ANGPTL5
ABCA10	ADM
ABCA10	TCF4
ABCA10	CYB5R3
ABCA10	ABCA1
ABCA10	ZFAND5
ABCA10	VAMP3
ABCA10	TTC7B
ABCA10	STX7
ABCA10	STX11
ABCA10	SH3GLB1
ABCA10	SBDS
ABCA10	RRAGD
ABCA10	PNPLA2
ABCA10	NAT8L
ABCA10	MYLK
ABCA10	KAT2B
ABCA10	ITSN1
ABCA10	FBXW7
ABCA10	ESYT1
ABCA10	EIF4E3
ABCA10	EHBP1
ABCA10	DCUN1D3
ABCA10	CRTAP
ABCA10	COL4A3BP
ABCA10	CNN1
ABCA10	CFL2
ABCA10	C2CD2
ABCA10	C22orf39
ABCA10	C19orf12
ABCA10	ACO1
ABCA10	WDFY2
ABCA10	TSPAN18
ABCA10	TFE3
ABCA10	SOSTDC1
ABCA10	SOS2
ABCA10	SNTA1
ABCA10	SLC13A2
ABCA10	SLAIN1
ABCA10	SH3KBP1
ABCA10	REV1
ABCA10	RETSAT
ABCA10	RBM33
ABCA10	PDE8A
ABCA10	PACRG
ABCA10	NRBF2
ABCA10	MMGT1
ABCA10	HS3ST4
ABCA10	GTDC1
ABCA10	ENPP6
ABCA10	DSG1
ABCA10	CADM2
ABCA10	ZNF540
ABCA10	SOS1
ABCA10	SGCB
ABCA10	SAMD5
ABCA10	OPTN
ABCA10	KLF3
ABCA10	KIT
ABCA10	GRIA4
ABCA10	EPM2A
ABCA10	EFCAB1
ABCA10	EDN3
ABCA10	CLDN19
ABCA10	BACH2
ABCA10	ATXN3
ABCA10	ARRDC3
ABCA10	FOXN2
ABCA10	CEBPA
ABCA10	TYRO3
ABCA10	TMEM170B
ABCA10	STBD1
ABCA10	RHOQ
ABCA10	PTPRQ
ABCA10	PPP2R1B
ABCA10	PGM1
ABCA10	PDP2
ABCA10	HADH
ABCA10	EIF4EBP2
ABCA10	DYNC1LI2
ABCA10	CPM
ABCA10	ADCK3
ABCA10	ACSL1
ABCA5	ZCCHC24
ABCA5	VCL
ABCA5	TMEM55A
ABCA5	TMEM140
ABCA5	SMIM3
ABCA5	RBPMS2
ABCA5	RASA3
ABCA5	PTPRG
ABCA5	PLCL2
ABCA5	NRP1
ABCA5	NOVA1
ABCA5	MKNK1
ABCA5	JAZF1
ABCA5	HOXA10
ABCA5	FBXO33
ABCA5	EPDR1
ABCA5	EGR3
ABCA5	CDC42EP2
ABCA5	C1QTNF1
ABCA5	ANGPTL5
ABCA5	ADM
ABCA5	CYB5R3
ABCA5	ABCA1
ABCA5	ZFAND5
ABCA5	VAMP3
ABCA5	TTC7B
ABCA5	STX7
ABCA5	STX11
ABCA5	SH3GLB1
ABCA5	SBDS
ABCA5	RRAGD
ABCA5	PNPLA2
ABCA5	NAT8L
ABCA5	MYLK
ABCA5	KAT2B
ABCA5	ITSN1
ABCA5	FBXW7
ABCA5	ESYT1
ABCA5	EIF4E3
ABCA5	EHBP1
ABCA5	DCUN1D3
ABCA5	CRTAP
ABCA5	COL4A3BP
ABCA5	CFL2
ABCA5	C2CD2
ABCA5	C22orf39
ABCA5	C19orf12
ABCA5	ACO1
ABCA5	SOS1
ABCA5	OPTN
ABCA5	EPM2A
ABCA5	ATXN3
ABCA5	ARRDC3
ABCA5	FOXN2
ABCA5	CEBPA
ABCA5	TYRO3
ABCA5	TMEM170B
ABCA5	STBD1
ABCA5	RHOQ
ABCA5	PTPRQ
ABCA5	PPP2R1B
ABCA5	PGM1
ABCA5	PDP2
ABCA5	HADH
ABCA5	EIF4EBP2
ABCA5	DYNC1LI2
ABCA5	CPM
ABCA5	ADCK3
ABCA5	ACSL1
ABCA8	FNIP2
ABCA8	THRSP
ABCA8	ZNF423
ABCA8	ZFP36L1
ABCA8	VSTM4
ABCA8	USP25
ABCA8	TSC1
ABCA8	TNIP1
ABCA8	SUCLA2
ABCA8	SERINC1
ABCA8	PTEN
ABCA8	PROCR
ABCA8	PRKAR2B
ABCA8	PJA1
ABCA8	PHACTR2
ABCA8	PCYOX1
ABCA8	NDNF
ABCA8	MSX1
ABCA8	LMX1A
ABCA8	LMO3
ABCA8	LDB3
ABCA8	LAMC1
ABCA8	LAMA4
ABCA8	KATNAL1
ABCA8	KANK2
ABCA8	JAK1
ABCA8	INPP5K
ABCA8	HSPA12A
ABCA8	GIT2
ABCA8	GATA6
ABCA8	FYCO1
ABCA8	FLT1
ABCA8	FILIP1
ABCA8	FBXL5
ABCA8	ERAP1
ABCA8	EPS8
ABCA8	EMX2
ABCA8	ELK3
ABCA8	DUSP3
ABCA8	DSE
ABCA8	DIAPH2
ABCA8	CD99L2
ABCA8	CD93
ABCA8	CCDC80
ABCA8	C1orf123
ABCA8	ADRA1B
ABCA8	ABHD6
ABCA8	ZCCHC24
ABCA8	VCL
ABCA8	TMEM55A
ABCA8	TMEM140
ABCA8	STARD13
ABCA8	SMIM3
ABCA8	RBPMS2
ABCA8	RASA3
ABCA8	PTPRG
ABCA8	PLCL2
ABCA8	NRP1
ABCA8	NOVA1
ABCA8	MKNK1
ABCA8	MITF
ABCA8	JAZF1
ABCA8	HOXA10
ABCA8	HIPK3
ABCA8	FBXO33
ABCA8	EPDR1
ABCA8	EGR3
ABCA8	EFNB2
ABCA8	CDC42EP2
ABCA8	C1QTNF1
ABCA8	BHLHE41
ABCA8	ATP2B4
ABCA8	ANGPTL5
ABCA8	ADM
ABCA8	TCF4
ABCA8	CYB5R3
ABCA8	ABCA1
ABCA8	ZFAND5
ABCA8	VAMP3
ABCA8	TTC7B
ABCA8	STX7
ABCA8	STX11
ABCA8	SH3GLB1
ABCA8	SBDS
ABCA8	RRAGD
ABCA8	PNPLA2
ABCA8	NAT8L
ABCA8	MYLK
ABCA8	KAT2B
ABCA8	ITSN1
ABCA8	FBXW7
ABCA8	ESYT1
ABCA8	EIF4E3
ABCA8	EHBP1
ABCA8	DCUN1D3
ABCA8	CRTAP
ABCA8	COL4A3BP
ABCA8	CNN1
ABCA8	CFL2
ABCA8	C2CD2
ABCA8	C22orf39
ABCA8	C19orf12
ABCA8	ACO1
ABCA8	ZFHX4
ABCA8	TUBA8
ABCA8	TOB2
ABCA8	SYPL2
ABCA8	RNF157
ABCA8	PLN
ABCA8	PAX3
ABCA8	NEGR1
ABCA8	MSN
ABCA8	KIAA1462
ABCA8	INPP5A
ABCA8	FSTL1
ABCA8	FNDC5
ABCA8	FBXO40
ABCA8	FBLN2
ABCA8	DLST
ABCA8	DHDDS
ABCA8	CSDE1
ABCA8	AGPAT2
ABCA8	ACKR3
ABCA8	TSPAN18
ABCA8	TFE3
ABCA8	SNTA1
ABCA8	SH3KBP1
ABCA8	REV1
ABCA8	RETSAT
ABCA8	PDE8A
ABCA8	GTDC1
ABCA8	CADM2
ABCA8	SOS1
ABCA8	SGCB
ABCA8	SAMD5
ABCA8	OPTN
ABCA8	EPM2A
ABCA8	BACH2
ABCA8	ATXN3
ABCA8	ARRDC3
ABCA8	FOXN2
ABCA8	CEBPA
ABCA8	TYRO3
ABCA8	TMEM170B
ABCA8	STBD1
ABCA8	RHOQ
ABCA8	PTPRQ
ABCA8	PPP2R1B
ABCA8	PGM1
ABCA8	PDP2
ABCA8	HADH
ABCA8	EIF4EBP2
ABCA8	DYNC1LI2
ABCA8	CPM
ABCA8	ADCK3
ABCA8	ACSL1
ABCA9	FNIP2
ABCA9	THRSP
ABCA9	ZNF423
ABCA9	ZFP36L1
ABCA9	WNT10B
ABCA9	VSTM4
ABCA9	USP25
ABCA9	TSC1
ABCA9	TNIP1
ABCA9	SUCLA2
ABCA9	SERINC1
ABCA9	RASSF8
ABCA9	PTEN
ABCA9	PROCR
ABCA9	PRKAR2B
ABCA9	PJA1
ABCA9	PHACTR2
ABCA9	PCYOX1
ABCA9	NDNF
ABCA9	MSX1
ABCA9	LMX1A
ABCA9	LMO3
ABCA9	LDB3
ABCA9	LAMC1
ABCA9	LAMA4
ABCA9	KATNAL1
ABCA9	KANK2
ABCA9	JAK1
ABCA9	INPP5K
ABCA9	HSPA12A
ABCA9	HCFC2
ABCA9	GIT2
ABCA9	GATA6
ABCA9	FYCO1
ABCA9	FLT1
ABCA9	FILIP1
ABCA9	FBXL5
ABCA9	ERAP1
ABCA9	EPS8
ABCA9	EPS15
ABCA9	EMX2
ABCA9	ELK3
ABCA9	DUSP3
ABCA9	DSE
ABCA9	DIAPH2
ABCA9	CD99L2
ABCA9	CD93
ABCA9	CCDC80
ABCA9	C1orf123
ABCA9	ADRA1B
ABCA9	ABHD6
ABCA9	ZCCHC24
ABCA9	VCL
ABCA9	TMEM55A
ABCA9	TMEM140
ABCA9	STARD13
ABCA9	SMIM3
ABCA9	RBPMS2
ABCA9	RASA3
ABCA9	PTPRG
ABCA9	PLCL2
ABCA9	NRP1
ABCA9	NOVA1
ABCA9	NCOA1
ABCA9	MTMR9
ABCA9	MKNK1
ABCA9	MITF
ABCA9	KALRN
ABCA9	JAZF1
ABCA9	HOXA10
ABCA9	HIPK3
ABCA9	HBP1
ABCA9	FBXO33
ABCA9	FAM196B
ABCA9	EPDR1
ABCA9	EGR3
ABCA9	EFNB2
ABCA9	DMXL1
ABCA9	CSF1
ABCA9	CDC42EP2
ABCA9	C1QTNF1
ABCA9	BHLHE41
ABCA9	ATP2B4
ABCA9	ANGPTL5
ABCA9	ADM
ABCA9	TCF4
ABCA9	CYB5R3
ABCA9	ABCA1
ABCA9	ZFAND5
ABCA9	VAMP3
ABCA9	TTC7B
ABCA9	STX7
ABCA9	STX11
ABCA9	SH3GLB1
ABCA9	SBDS
ABCA9	RRAGD
ABCA9	PNPLA2
ABCA9	NAT8L
ABCA9	MYLK
ABCA9	KAT2B
ABCA9	ITSN1
ABCA9	FBXW7
ABCA9	ESYT1
ABCA9	EIF4E3
ABCA9	EHBP1
ABCA9	DCUN1D3
ABCA9	CRTAP
ABCA9	COL4A3BP
ABCA9	CNN1
ABCA9	CFL2
ABCA9	C2CD2
ABCA9	C22orf39
ABCA9	C19orf12
ABCA9	ACO1
ABCA9	ZFHX4
ABCA9	TUBA8
ABCA9	TOB2
ABCA9	SYPL2
ABCA9	RNF157
ABCA9	PLN
ABCA9	PAX3
ABCA9	NEGR1
ABCA9	MSN
ABCA9	KIAA1462
ABCA9	INPP5A
ABCA9	FSTL1
ABCA9	FNDC5
ABCA9	FBXO40
ABCA9	FBLN2
ABCA9	DLST
ABCA9	DHDDS
ABCA9	CSDE1
ABCA9	AGPAT2
ABCA9	ACKR3
ABCA9	TSPAN18
ABCA9	TFE3
ABCA9	SNTA1
ABCA9	SH3KBP1
ABCA9	REV1
ABCA9	RETSAT
ABCA9	PDE8A
ABCA9	NRBF2
ABCA9	GTDC1
ABCA9	CADM2
ABCA9	SOS1
ABCA9	SGCB
ABCA9	SAMD5
ABCA9	OPTN
ABCA9	KLF3
ABCA9	EPM2A
ABCA9	BACH2
ABCA9	ATXN3
ABCA9	ARRDC3
ABCA9	FOXN2
ABCA9	CEBPA
ABCA9	TYRO3
ABCA9	TMEM170B
ABCA9	STBD1
ABCA9	RHOQ
ABCA9	PTPRQ
ABCA9	PPP2R1B
ABCA9	PGM1
ABCA9	PDP2
ABCA9	HADH
ABCA9	EIF4EBP2
ABCA9	DYNC1LI2
ABCA9	CPM
ABCA9	ADCK3
ABCA9	ACSL1
ABCB1	ZFP2
ABCB1	NGFR
ABCB1	KIAA1456
ABCB1	EPHB1
ABCB1	SOSTDC1
ABCB1	PACRG
ABCB1	HS3ST4
ABCB1	DSG1
ABCB1	ZNF540
ABCB1	SAMD5
ABCB1	GRIA4
ABCB1	EFCAB1
ABCB1	EDN3
ABCB1	CLDN19
ABCB5	ZFP36L1
ABCB5	ZCCHC24
ABCB5	VCL
ABCB5	TMEM55A
ABCB5	TMEM140
ABCB5	SMIM3
ABCB5	RBPMS2
ABCB5	RASA3
ABCB5	PLCL2
ABCB5	NRP1
ABCB5	MKNK1
ABCB5	JAZF1
ABCB5	HOXA10
ABCB5	EPDR1
ABCB5	EGR3
ABCB5	CDC42EP2
ABCB5	C1QTNF1
ABCB5	ANGPTL5
ABCB5	ADM
ABCB5	CYB5R3
ABCB5	ABCA1
ABCB5	ZFAND5
ABCB5	VAMP3
ABCB5	TTC7B
ABCB5	STX7
ABCB5	STX11
ABCB5	SH3GLB1
ABCB5	SBDS
ABCB5	RRAGD
ABCB5	PNPLA2
ABCB5	NAT8L
ABCB5	MYLK
ABCB5	KAT2B
ABCB5	ITSN1
ABCB5	FBXW7
ABCB5	ESYT1
ABCB5	EIF4E3
ABCB5	EHBP1
ABCB5	DCUN1D3
ABCB5	CRTAP
ABCB5	COL4A3BP
ABCB5	CNN1
ABCB5	CFL2
ABCB5	C2CD2
ABCB5	C22orf39
ABCB5	C19orf12
ABCB5	ACO1
ABCB5	SOS1
ABCB5	SAMD5
ABCB5	OPTN
ABCB5	EPM2A
ABCB5	BACH2
ABCB5	FOXN2
ABCB5	CEBPA
ABCB5	TYRO3
ABCB5	TMEM170B
ABCB5	STBD1
ABCB5	RHOQ
ABCB5	PTPRQ
ABCB5	PPP2R1B
ABCB5	PGM1
ABCB5	PDP2
ABCB5	HADH
ABCB5	EIF4EBP2
ABCB5	DYNC1LI2
ABCB5	CPM
ABCB5	ADCK3
ABCB5	ACSL1
ABCC9	THRSP
ABCC9	ZNF423
ABCC9	WNT10B
ABCC9	VSTM4
ABCC9	USP25
ABCC9	TNIP1
ABCC9	SYDE1
ABCC9	SUCLA2
ABCC9	SLC16A2
ABCC9	SERINC1
ABCC9	RIMKLB
ABCC9	RASSF8
ABCC9	PTEN
ABCC9	PROCR
ABCC9	PRKAR2B
ABCC9	PJA1
ABCC9	PHACTR2
ABCC9	PCYOX1
ABCC9	NDNF
ABCC9	MSX1
ABCC9	LPAR1
ABCC9	LMX1A
ABCC9	LMO3
ABCC9	LDB3
ABCC9	LAMC1
ABCC9	LAMA4
ABCC9	KATNAL1
ABCC9	KANK2
ABCC9	JAK1
ABCC9	INPP5K
ABCC9	HSPA12A
ABCC9	HCFC2
ABCC9	GIT2
ABCC9	GATA6
ABCC9	FYCO1
ABCC9	FLT1
ABCC9	FILIP1
ABCC9	FBXL5
ABCC9	FBXL17
ABCC9	FAM69A
ABCC9	ERAP1
ABCC9	EPS8
ABCC9	EPS15
ABCC9	EMX2
ABCC9	ELK3
ABCC9	DUSP3
ABCC9	DSE
ABCC9	DLL4
ABCC9	DIAPH2
ABCC9	CLASP1
ABCC9	CD99L2
ABCC9	CD93
ABCC9	CCDC80
ABCC9	C1orf123
ABCC9	ADRA1B
ABCC9	ABHD6
ABCC9	ZCCHC24
ABCC9	VCL
ABCC9	TMEM55A
ABCC9	TMEM140
ABCC9	STARD13
ABCC9	SMIM3
ABCC9	RBPMS2
ABCC9	RASA3
ABCC9	PTPRG
ABCC9	PLCL2
ABCC9	NRP1
ABCC9	NOVA1
ABCC9	MKNK1
ABCC9	MITF
ABCC9	JAZF1
ABCC9	HOXA10
ABCC9	HIPK3
ABCC9	FBXO33
ABCC9	EPDR1
ABCC9	EGR3
ABCC9	EFNB2
ABCC9	DMXL1
ABCC9	CDC42EP2
ABCC9	C1QTNF1
ABCC9	BHLHE41
ABCC9	ATP2B4
ABCC9	ANGPTL5
ABCC9	ADM
ABCC9	TCF4
ABCC9	CYB5R3
ABCC9	ABCA1
ABCC9	ZFAND5
ABCC9	VAMP3
ABCC9	TTC7B
ABCC9	STX7
ABCC9	STX11
ABCC9	SH3GLB1
ABCC9	SBDS
ABCC9	RRAGD
ABCC9	PNPLA2
ABCC9	NAT8L
ABCC9	KAT2B
ABCC9	ITSN1
ABCC9	FBXW7
ABCC9	ESYT1
ABCC9	EIF4E3
ABCC9	EHBP1
ABCC9	DCUN1D3
ABCC9	CRTAP
ABCC9	COL4A3BP
ABCC9	CFL2
ABCC9	C2CD2
ABCC9	C22orf39
ABCC9	C19orf12
ABCC9	ACO1
ABCC9	SIK1
ABCC9	PKIA
ABCC9	ZFHX4
ABCC9	TUBA8
ABCC9	SYPL2
ABCC9	RNF157
ABCC9	PLN
ABCC9	NEGR1
ABCC9	MSN
ABCC9	KIAA1462
ABCC9	INPP5A
ABCC9	FSTL1
ABCC9	FNDC5
ABCC9	FBXO40
ABCC9	FBLN2
ABCC9	DLST
ABCC9	DHDDS
ABCC9	CSDE1
ABCC9	AGPAT2
ABCC9	ACKR3
ABCC9	TSPAN18
ABCC9	TFE3
ABCC9	SNTA1
ABCC9	SH3KBP1
ABCC9	REV1
ABCC9	RETSAT
ABCC9	PDE8A
ABCC9	GTDC1
ABCC9	CADM2
ABCC9	SOS1
ABCC9	SGCB
ABCC9	OPTN
ABCC9	EPM2A
ABCC9	BACH2
ABCC9	ARRDC3
ABCC9	FOXN2
ABCC9	CEBPA
ABCC9	TYRO3
ABCC9	TMEM170B
ABCC9	STBD1
ABCC9	RHOQ
ABCC9	PTPRQ
ABCC9	PPP2R1B
ABCC9	PGM1
ABCC9	PDP2
ABCC9	HADH
ABCC9	EIF4EBP2
ABCC9	DYNC1LI2
ABCC9	CPM
ABCC9	ADCK3
ABCC9	ACSL1
ABCD2	MAP1LC3B
ABCD2	THRSP
ABCD2	ZNF423
ABCD2	VSTM4
ABCD2	USP25
ABCD2	TNIP1
ABCD2	SYDE1
ABCD2	SUCLA2
ABCD2	SLC16A2
ABCD2	SERINC1
ABCD2	RIMKLB
ABCD2	PTEN
ABCD2	PROCR
ABCD2	PRKAR2B
ABCD2	PJA1
ABCD2	PHACTR2
ABCD2	PCYOX1
ABCD2	NDNF
ABCD2	MSX1
ABCD2	LPAR1
ABCD2	LMX1A
ABCD2	LMO3
ABCD2	LDB3
ABCD2	LAMC1
ABCD2	LAMA4
ABCD2	KATNAL1
ABCD2	KANK2
ABCD2	JAK1
ABCD2	INPP5K
ABCD2	HSPA12A
ABCD2	HCFC2
ABCD2	GIT2
ABCD2	GATA6
ABCD2	FYCO1
ABCD2	FLT1
ABCD2	FILIP1
ABCD2	FBXL5
ABCD2	FBXL17
ABCD2	FAM69A
ABCD2	ERAP1
ABCD2	EPS8
ABCD2	EMX2
ABCD2	ELK3
ABCD2	DUSP3
ABCD2	DSE
ABCD2	DIAPH2
ABCD2	CLASP1
ABCD2	CD99L2
ABCD2	CD93
ABCD2	CCDC80
ABCD2	C1orf123
ABCD2	ADRA1B
ABCD2	ABHD6
ABCD2	ZCCHC24
ABCD2	VCL
ABCD2	TMEM55A
ABCD2	TMEM140
ABCD2	STARD13
ABCD2	SMIM3
ABCD2	RBPMS2
ABCD2	RASA3
ABCD2	PTPRG
ABCD2	PLCL2
ABCD2	NRP1
ABCD2	NOVA1
ABCD2	MKNK1
ABCD2	MITF
ABCD2	JAZF1
ABCD2	HOXA10
ABCD2	HIPK3
ABCD2	FBXO33
ABCD2	EPDR1
ABCD2	EGR3
ABCD2	EFNB2
ABCD2	CDC42EP2
ABCD2	C1QTNF1
ABCD2	ATP2B4
ABCD2	ANGPTL5
ABCD2	ADM
ABCD2	TCF4
ABCD2	CYB5R3
ABCD2	ABCA1
ABCD2	ZFAND5
ABCD2	VAMP3
ABCD2	TTC7B
ABCD2	STX7
ABCD2	STX11
ABCD2	SH3GLB1
ABCD2	SBDS
ABCD2	RRAGD
ABCD2	PNPLA2
ABCD2	NAT8L
ABCD2	KAT2B
ABCD2	ITSN1
ABCD2	FBXW7
ABCD2	ESYT1
ABCD2	EIF4E3
ABCD2	EHBP1
ABCD2	DCUN1D3
ABCD2	CRTAP
ABCD2	COL4A3BP
ABCD2	CFL2
ABCD2	C2CD2
ABCD2	C22orf39
ABCD2	C19orf12
ABCD2	ACO1
ABCD2	HCN1
ABCD2	PKIA
ABCD2	ZFHX4
ABCD2	TUBA8
ABCD2	SYPL2
ABCD2	RNF157
ABCD2	PLN
ABCD2	NEGR1
ABCD2	MSN
ABCD2	KIAA1462
ABCD2	INPP5A
ABCD2	FSTL1
ABCD2	FNDC5
ABCD2	FBXO40
ABCD2	FBLN2
ABCD2	DLST
ABCD2	DHDDS
ABCD2	CSDE1
ABCD2	AGPAT2
ABCD2	ACKR3
ABCD2	TSPAN18
ABCD2	TFE3
ABCD2	SNTA1
ABCD2	SH3KBP1
ABCD2	REV1
ABCD2	RETSAT
ABCD2	PDE8A
ABCD2	GTDC1
ABCD2	CADM2
ABCD2	SOS1
ABCD2	SGCB
ABCD2	OPTN
ABCD2	EPM2A
ABCD2	BACH2
ABCD2	FOXN2
ABCD2	CEBPA
ABCD2	TYRO3
ABCD2	TMEM170B
ABCD2	STBD1
ABCD2	RHOQ
ABCD2	PTPRQ
ABCD2	PPP2R1B
ABCD2	PGM1
ABCD2	PDP2
ABCD2	HADH
ABCD2	EIF4EBP2
ABCD2	DYNC1LI2
ABCD2	CPM
ABCD2	ADCK3
ABCD2	ACSL1
ABHD12	TPM3
ABHD12	SRXN1
ABHD12	RAB10
ABHD12	PGP
ABHD12	C20orf24
ABHD12	C1orf43
ABHD17C	ADSS
ABHD17C	APH1A
ABHD17C	APITD1
ABHD17C	B4GALT3
ABHD17C	BRIP1
ABHD17C	C1orf74
ABHD17C	CABLES2
ABHD17C	CANT1
ABHD17C	CDT1
ABHD17C	CSTF3
ABHD17C	CTXN1
ABHD17C	DPM2
ABHD17C	FANCA
ABHD17C	FANCD2
ABHD17C	FANCF
ABHD17C	FLVCR1
ABHD17C	KCTD13
ABHD17C	KIF24
ABHD17C	MANEAL
ABHD17C	MSI2
ABHD17C	NUP210
ABHD17C	ORC6
ABHD17C	PDIA4
ABHD17C	PTBP1
ABHD17C	RCC1
ABHD17C	RCC2
ABHD17C	RTKN2
ABHD17C	SEC23B
ABHD17C	SFPQ
ABHD17C	SHTN1
ABHD17C	SLC4A5
ABHD17C	SPATA33
ABHD17C	TMEM241
ABHD17C	TOR2A
ABHD17C	VAV2
ABHD17C	XRCC2
ABHD17C	ZWILCH
ABHD17C	ACTG1
ABHD17C	HSPA5
ABHD17C	MAD2L1
ABHD17C	CDC42SE1
ABHD17C	HOXC13
ABHD17C	OLR1
ABHD17C	PIGM
ABHD17C	TMEM79
ABHD17C	AHCY
ABHD17C	ARF3
ABHD17C	CORIN
ABHD17C	DIABLO
ABHD17C	E2F8
ABHD17C	FOXP3
ABHD17C	ISG20L2
ABHD17C	KIAA1211
ABHD17C	MAL2
ABHD17C	NPNT
ABHD17C	PFKFB4
ABHD17C	PRIM2
ABHD17C	PYCRL
ABHD17C	RAVER1
ABHD17C	TSEN34
ABHD17C	ZFP64
ABHD17C	ZNF468
ABHD17C	ZNF544
ABHD17C	BRCC3
ABHD17C	MRGBP
ABHD17C	TMEM206
ABHD17C	TRIP13
ABHD17C	VANGL1
ABHD17C	ZNF93
ABHD17C	TTC9
ABHD17C	TRIM46
ABHD17C	TET3
ABHD17C	SOX4
ABHD17C	SLC52A3
ABHD17C	SAMD10
ABHD17C	PRRG4
ABHD17C	HPRT1
ABHD17C	GOLM1
ABHD17C	FBXO46
ABHD17C	EFNA3
ABHD17C	CACNB3
ABHD17C	BSPRY
ABHD17C	ZNRF2
ABHD17C	ZBTB9
ABHD17C	VWA9
ABHD17C	VAV3
ABHD17C	TRIM62
ABHD17C	TRAF4
ABHD17C	TOMM34
ABHD17C	TMEM184A
ABHD17C	TMEM125
ABHD17C	TMED3
ABHD17C	TFAP2A
ABHD17C	ST14
ABHD17C	SSX2IP
ABHD17C	SPINT2
ABHD17C	SPINT1
ABHD17C	SLC37A1
ABHD17C	SLC12A8
ABHD17C	SIPA1L3
ABHD17C	SHROOM2
ABHD17C	SEMA4B
ABHD17C	SEMA4A
ABHD17C	SDC1
ABHD17C	SBK1
ABHD17C	SAPCD2
ABHD17C	S100A14
ABHD17C	RHPN1
ABHD17C	RBM47
ABHD17C	RBBP8NL
ABHD17C	RASSF7
ABHD17C	RASL11B
ABHD17C	RAB17
ABHD17C	RAB11FIP4
ABHD17C	PVRL4
ABHD17C	PTK6
ABHD17C	PRSS8
ABHD17C	PRRG2
ABHD17C	PRR15L
ABHD17C	PROM2
ABHD17C	OVOL1
ABHD17C	NIPSNAP1
ABHD17C	NCOA5
ABHD17C	NAT14
ABHD17C	MYO5B
ABHD17C	MARK2
ABHD17C	MARCKSL1
ABHD17C	MAPK13
ABHD17C	MAP7
ABHD17C	LRRC8E
ABHD17C	LRRC1
ABHD17C	LPAR2
ABHD17C	LEF1
ABHD17C	LAMP5
ABHD17C	KDF1
ABHD17C	IRX5
ABHD17C	ILDR1
ABHD17C	HMGN1
ABHD17C	GRHL2
ABHD17C	GALNT7
ABHD17C	FXYD3
ABHD17C	FUS
ABHD17C	FBXL19
ABHD17C	FAM83H
ABHD17C	EZR
ABHD17C	ESRP2
ABHD17C	ESRP1
ABHD17C	ERBB3
ABHD17C	EPN3
ABHD17C	EFNA4
ABHD17C	DLG3
ABHD17C	DHX34
ABHD17C	DDR1
ABHD17C	CRB3
ABHD17C	CORO2A
ABHD17C	CDS1
ABHD17C	CCDC120
ABHD17C	CARD14
ABHD17C	CACFD1
ABHD17C	C2orf15
ABHD17C	C10orf35
ABHD17C	BAIAP2L1
ABHD17C	ARHGAP39
ABHD17C	AP1S3
ABHD17C	ANKRD22
ABHD17C	AFTPH
ABHD17C	ADM2
ABHD6	ADD1
ABHD6	ANO3
ABHD6	C6
ABHD6	CCDC152
ABHD6	CXCR2
ABHD6	CYP46A1
ABHD6	DCN
ABHD6	DDIT4L
ABHD6	DMTN
ABHD6	DOCK4
ABHD6	DSEL
ABHD6	ETS1
ABHD6	FLNC
ABHD6	FOS
ABHD6	GABRA2
ABHD6	GLYCTK
ABHD6	GYPE
ABHD6	HOGA1
ABHD6	HTR4
ABHD6	ITM2B
ABHD6	KDR
ABHD6	KLHL30
ABHD6	LRP1B
ABHD6	MBNL3
ABHD6	MLYCD
ABHD6	MRC1
ABHD6	NEK9
ABHD6	OAF
ABHD6	OLFML1
ABHD6	OSBPL1A
ABHD6	PCDHGB6
ABHD6	PDE1A
ABHD6	PDZRN3
ABHD6	PEAK1
ABHD6	PHLDB2
ABHD6	PIGZ
ABHD6	PLPP7
ABHD6	PPP1R3G
ABHD6	PROK1
ABHD6	SLC1A7
ABHD6	SLC29A4
[truncated: 152,425 more rows]
