# Supplementary material for: Identifying miRNA sponge modules using biclustering and regulatory scores
Source: BMC Bioinformatics. 2017 Mar 14;18(Suppl 3):44. doi: 10.1186/s12859-017-1467-5 (PMC5374547; doi:10.1186/s12859-017-1467-5)
Supplement: Supplementary file 2 — GO terms and related genes associated with 10 hallmarks of cancer. There are 40 unique GO terms associated with 10 hallmarks of cancer. Only 5 cancer hallmarks (Self Sufficiency in Growth Signals, Insensitivity to Antigrowth Signals, Evading Apoptosis, Tissue Invasion and Metastasis, and Genome Instability and Mutation) have related gene sets in more than half associated GO terms. (XLSX 72 kb) [file 12859_2017_1467_MOESM2_ESM.xlsx]

## Sheet: Hallmark genes
GO Terms and related genes associated with 10 Hallmarks of Cancer
GO Terms	Self Sufficiency in Growth Signals	#Related genes
GO:0009967	Positive regulation of signal transduction	126	RPL17	SLC44A2	VAPA	TBK1	TSPAN6	TLR6	CITED2	IL31RA	MYD88	TMEM9B	CDKN2B	MIER1	ABRA	BUD31	GPR89A	BCL10	BST2	IL29	GOLT1B	RELA	FADD	CD40	TRAT1	IL20	TRIM38	VOPP1	ATP2C1	MIB2	RIPK2	NEK6	PPP5C	LITAF	UBE2V1	AFAP1L2	CXXC5	TAB2	ADRB3	RAC1	TRAF7	EGF	TRAF6	TRAF5	CFLAR	CARD9	TAOK2	LGALS1	TAOK3
GO:0030307	Positive regulation of cell growth	46	DLC1	DCBLD2	BMP10	DERL2	BCAR1	PML	OSGIN1	CDHR2	PPT1	TGFB1	TGFB2	ACVR1B	TSPYL2	CDKN2A	FAM107A	CDKN2C	CDK11A	CDKN2D	PRSS2	CDK11B	SERTAD3	CDA	BCL6	NDUFS3	ENO1	IP6K2	SERTAD2	NOL8	SPHK1	TP53	SMAD4	NDUFA13	SMAD3	RB1	CAPRIN2	RERG	INHBA	PPP1R9B	PLCE1	CDKN1A	CDKN1B	CDKN2AIP	APBB2	APBB1	ALOX12	IL2
GO:0008284	Positive regulation of cell proliferation	149	FGF18	PGF	PDGFA	IL18	BTC	EDN1	FGF10	TTK	TNFSF13	IL15	TNFSF12	VIPR1	IL31RA	IL11	TGFB2	CXCL10	SSR1	CUL3	CD47	HTR1A	DDX11	TDGF1	S1PR3	CHRNA7	GLP2R	S1PR2	EBI3	MATK	EGFR	CAPNS1	CD3E	TBRG4	IL21	MARK4	VEGFB	PTHLH	NME2	SIRPG	NME1	FGFR1OP	VEGFA	MST1R	LAMC1	MCTS1	DERL2	ERBB2	TIPIN
GO:0045787	Positive regulation of cell cycle	16	TBX3	SPHK1	NUSAP1	HCFC1	BIRC5	ASNS	CITED2	TGFB2	CCND1	EREG	CCND3	EPGN	CCND2	TGFA	EGF	CD28
GO:0007165	Signal transduction	1634	IL9R	OSMR	BTK	MAP3K7	MAP3K6	MAP3K5	MAP3K4	DIRAS3	MAP3K9	OGT	QRFP	ROS1	BSG	GEM	MARK4	MARK1	BRAP	MARK2	THY1	ROR1	ROR2	EIF2AK3	OSTF1	NFKBIB	DUSP10	FOXH1	DUSP16	GUCY2F	TAOK2	TAOK3	DUSP22	ATR	GUCY2C	GAS6	ATM	GUCY2D	GH1	CDC42BPG	RGS1	RGS2	RGS3	RGS4	RGS5	CDC42BPA	RGS9	CDC42BPB	SIRPB1
GO Terms	Insensitivity to Antigrowth Signals	#Related genes
GO:0009968	Negative regulation of signal transduction	37	EID2	SNX6	ZNF675	PTEN	ADRB3	PEG10	OTUD7B	VWC2	ARAP3	RHOH	MDFI	PTPRC	CARD8	NF2	SLA2	NLK	TAOK3	SOCS1	NF1	CIDEA	CBY1	FRZB	TAX1BP3	BRAP	THY1	SIGIRR	AMBP	MFN2	CBLC	ADRB2	SOST	TSC1	NLRP12	HGS	SMURF1	TNFAIP3	ACVR1
GO:0030308	Negative regulation of cell growth	46	DLC1	DCBLD2	BMP10	DERL2	BCAR1	PML	OSGIN1	CDHR2	PPT1	TGFB1	TGFB2	ACVR1B	TSPYL2	CDKN2A	FAM107A	CDKN2C	CDK11A	CDKN2D	PRSS2	CDK11B	SERTAD3	CDA	BCL6	NDUFS3	ENO1	IP6K2	SERTAD2	NOL8	SPHK1	TP53	SMAD4	NDUFA13	SMAD3	RB1	CAPRIN2	RERG	INHBA	PPP1R9B	PLCE1	CDKN1A	CDKN1B	CDKN2AIP	APBB2	APBB1	ALOX12	IL2
GO:0008285	Negative regulation of cell proliferation	156	RARRES3	RARRES1	CNOT8	AIF1	TNFSF15	FOXO4	MXI1	TGFB2	MAGED1	CUL2	CUL5	CDKN2A	CDKN2B	CDKN2C	CDKN2D	IL1B	ODZ1	CUL1	IL1A	GTPBP4	CGRRF1	IL29	SSTR4	PTHLH	SSTR5	SSTR2	NME2	SIRPG	SSTR3	ADAMTS8	NME1	SSTR1	ALOX15B	CD33	TBRG1	MNT	ADAMTS1	ATPIF1	TGFB1I1	EMP3	EIF2AK2	ENPP7	LST1	IFITM1	UMOD	CHEK1	SESN1
GO:0045786	Negative regulation of cell cycle	79	NBN	ZAK	AIF1	RPRM	FOXO4	LATS1	TGFB1	LATS2	CUL3	CUL2	CUL5	CDKN2A	CDKN2B	CDKN2C	PCBP4	CDKN2D	RHOB	CDK5RAP1	MYC	CUL1	MAP2K6	DLG1	KHDRBS1	TP53	TBRG4	INHA	JMY	MFN2	PPM1G	INHBA	DHRS2	EIF4G2	PA2G4	CHMP1A	ALOX15B	BTG4	TBRG1	BTG3	ERN1	FOXC1	GADD45A	PPP1R15A	ING4	PPP2R3B	STK11	IFNW1	ZBTB17
GO:0007165	Signal transduction	1634	IL9R	OSMR	BTK	MAP3K7	MAP3K6	MAP3K5	MAP3K4	DIRAS3	MAP3K9	OGT	QRFP	ROS1	BSG	GEM	MARK4	MARK1	BRAP	MARK2	THY1	ROR1	ROR2	EIF2AK3	OSTF1	NFKBIB	DUSP10	FOXH1	DUSP16	GUCY2F	TAOK2	TAOK3	DUSP22	ATR	GUCY2C	GAS6	ATM	GUCY2D	GH1	CDC42BPG	RGS1	RGS2	RGS3	RGS4	RGS5	CDC42BPA	RGS9	CDC42BPB	SIRPB1
GO Terms	Evading Apoptosis	#Related genes
GO:0043069	Negative regulation of apoptosis	150	SNCA	CBX4	FOXO1	TNFSF18	GDNF	CIAPIN1	CDKN2D	TDGF1	TPT1	FAS	DDAH2	API5	IL1A	BCL10	OPA1	BRAF	SOCS2	CRYAA	DFFA	SOCS3	CRYAB	RELA	BCL2A1	PIM1	HRK	HBXIP	BCL2L10	NME5	TMX1	NME2	KRT18	CD40LG	TXNDC5	VEGFA	TNFAIP8	HSPB1	MAPK8	ERC1	MYO18A	TNFRSF6B	HMGB1	GCLC	CCL2	MCL1	BCL2L2	PPT1	HSPA1B
GO:0043066	Positive regulation of anti-apoptosis	/
GO:0045768	Negative regualtion of programmed cell death	151	SNCA	CBX4	FOXO1	TNFSF18	GDNF	CIAPIN1	CDKN2D	TDGF1	TPT1	FAS	DDAH2	IL1A	API5	BCL10	OPA1	BRAF	SOCS2	CRYAA	CRYAB	SOCS3	DFFA	RELA	BCL2A1	HRK	PIM1	HBXIP	BCL2L10	NME5	NME2	TMX1	KRT18	CD40LG	TXNDC5	TNFAIP8	VEGFA	HSPB1	MAPK8	ERC1	MYO18A	TNFRSF6B	HMGB1	GCLC	CCL2	MCL1	BCL2L2	PPT1	BCL2L1
GO Terms	Limitless Replicative Potential	#Related genes
GO:0001302	Replicative cell aging	/
GO:0032206	Positive regualtion of telomere maintenance	/
GO:0090398	Cellular senescence	/
GO Terms	Sustained Angiogenesis	#Related genes
GO:0045765	Positive regulation of angiogenesis	10	AGGF1	BTG1	SPHK1	AMOT	RHOB	CHRNA7	TNFSF12	ANGPTL3	RUNX1	ANGPTL4
GO:0045766	Regulation of angiogenesis	26	HTATIP2	PML	RNH1	PF4	TNFSF12	FOXO4	SPINK5	AGGF1	IL17F	RHOB	CHRNA7	ANGPTL3	RUNX1	ANGPTL4	COL4A3	COL4A2	NF1	SPHK1	NPR1	TNNI3	PLG	SERPINF1	BTG1	STAB1	AMOT	NPPB
GO:0030949	Positive regulation of vascular endothelial growth factor receptor signaling pathway	/
GO:0001570	Vasculogenesis	/
GO Terms	Tissue Invasion and Metastasis	#Related genes
GO:0042060	Wound healing	54	F2RL2	F2RL3	ACVRL1	F13A1	GNA12	MMRN1	TGFB2	GP9	SERPINE1	APOA5	KNG1	F12	L3MBTL4	F10	F8	F9	F7	WAS	PROC	CD36	THBD	EREG	HNF4A	F5	GNAQ	CD40LG	F2	TFPI	SPRR3	PROS1	GGCX	DCBLD2	RTN4RL1	ADORA2A	PABPC4	PF4	ITGB3	LMAN1	MAGI2-IT1	F13B	MIA3	GP1BA	RTN4RL2	ENTPD1	PLAT	KLK8	NF1
GO:0007162	Negative regulation of cell adhesion	18	KNG1	ARHGDIG	GTPBP4	ADAM10	ACVRL1	NF2	PTEN	MAGI2-IT1	CDH13	MIA3	CDKN2A	RND1	TGFBI	B4GALNT2	RASA1	SPN	ARHGDIA	ARHGDIB
GO:0033631	Cell-cell adhesion mediated by integrin	/
GO:0044331	Cell-cell adhesion mediated by cadherin	/
GO:0001837	Epithelial to mesenchymal transition	10	HNRNPAB	S100A4	BMP2	TRIM28	TGFB3	HGF	BMP7	TGFB1	TGFB2	CTNNB1
GO:0016477	Cell migration	96	RTN4	NRP2	BMP10	NRTN	NRP1	ACVRL1	HMGCR	BCAR1	TNFSF12	ENPEP	GLI2	CD2AP	GDNF	PTEN	SHH	IL10	TGFB2	VCL	WNT1	SAA1	ANG	TDGF1	SEMA3B	UNC5C	SPON2	SYK	S100A2	EGFR	GTPBP4	CCDC88A	NRXN3	MDGA1	OTX2	NRD1	NRXN1	MYH9	NEXN	SLIT1	SLIT2	THY1	VEGFC	CD34	CLIC4	ALOX15B	SEMA4F	ITGB1BP1	IL12A
GO:0048870	Cell motility	/
GO:0007155	Cell adhesion	86	CLDN8	CLDN7	CADM3	MPZL2	CLDN9	ACVRL1	CADM1	CLDN4	CLDN3	CLDN6	LMO4	CLDN5	CDSN	PTEN	APOA4	REG3A	CD47	CDKN2A	CD93	ROBO1	ROBO2	COL11A1	ALX1	DLG1	SYK	EGFR	BCL10	GTPBP4	VANGL2	MGP	CD164	CERCAM	CTNNA3	THY1	AMIGO1	CD84	AMIGO2	NCAM2	AMIGO3	SIRPG	CD34	ATP2C1	NPTN	CLDN1	CLDN2	CNTN4	CLDN16
GO Terms	Genome Instability and Mutation	#Related genes
GO:0051276	Chromosome organization	10	UBE2N	SET	PIF1	TLK1	TLK2	TERF2IP	PPARGC1A	ERCC4	TERF2	ERCC1
GO:0045005	Maintenance of fidelity involved in DNA-dependent DNA replication	56	NBN	MLH1	GLI2	PMS2P1	CDT1	GLI1	PRIM1	MUTYH	ORC4	PRIM2	PMS2	POLG2	PMS1	CDC6	GTPBP4	CCDC88A	PRKCG	RAD9A	POLB	MCM3	ORC1	CDK2	RAD51	PURA	RFC3	RFC4	RPAIN	RFC1	EREG	CDK2AP1	ORC5	RAD17	REV3L	ENPP7	HMGB2	WRNIP1	POLA1	TIPIN	RPA4	RPA1	TFAM	RPA2	ORC2	CDC45	TSPYL2	EXO1	MSH6
GO:0006281	DNA repair	125	MMS19	XRCC4	RAD51C	XRCC3	XRCC2	XRCC6	SETX	IGHMBP2	MUTYH	RAD21	CDKN2D	PMS2	PMS1	CIB1	POLL	POLI	POLH	POLG	LIG1	POLE	LIG3	RAD9A	LIG4	KAT5	RAD1	PNKP	RFC3	RPAIN	RAD17	HMGB1	RAD23B	HMGB2	BLM	MRE11A	RAD23A	HUS1	UBE2V1	UBE2V2	XAB2	POLE2	RAD51B	POLQ	NTHL1	ASF1A	RECQL4	HMGB1P10	RECQL5
GO Terms	Tumor Promoting Inflammation	#Related genes
GO:0002419	T-cell mediated cytotoxicity directed against tumor cell target	/
GO:0002420	Natural killer cell mediated cytotoxicity directed against tumor cell target	/
GO:0002857	Positive regualtion of natural killer cell mediated immune response to tumor cell	/
GO:0002842	Positive regualtion of T-cell mediated immune response to tumor cell	/
GO:0002367	Cytokine production involved in immune response	/
GO:0050776	Regulation of immune response	33	TRAF2	MBL2	CADM1	BCAR1	SPINK5	TLR8	TGFB2	MAP3K7	CFHR1	KRT1	C2	IFNK	TRAF6	IL4	PTPRC	CRTAM	IL29	SLA2	MALT1	NFAM1	FOXP3	NCR1	TRAT1	CD1D	THY1	UBE2N	LAT2	EREG	FYN	IKBKG	IL12A	IL12B	CD79A
GO Terms	Reprogramming Energy Metabolism	#Related genes
GO:0006096	Glycolysis	/
GO:0071456	Cellular response to hypoxia	/
GO Terms	Evading Immune Detection	#Related genes
GO:0002837	Regulation of immune response to tumor cell	/
GO:0002418	Immune response to tumor cells	/
GO:0002367	Cytokine production involved in immune response	/
GO:0050776	Regulation of immune response	33	TRAF2	MBL2	CADM1	BCAR1	SPINK5	TLR8	TGFB2	MAP3K7	CFHR1	KRT1	C2	IFNK	TRAF6	IL4	PTPRC	CRTAM	IL29	SLA2	MALT1	NFAM1	FOXP3	NCR1	TRAT1	CD1D	THY1	UBE2N	LAT2	EREG	FYN	IKBKG	IL12A	IL12B	CD79A
[truncated: 1,587 more columns]
