# Supplementary material for: Identifying miRNA sponge modules using biclustering and regulatory scores
Source: BMC Bioinformatics. 2017 Mar 14;18(Suppl 3):44. doi: 10.1186/s12859-017-1467-5 (PMC5374547; doi:10.1186/s12859-017-1467-5)
Supplement: Supplementary file 4 — Differentially expressed miRNAs and mRNAs in BRCA dataset. The p-values are adjusted by Benjamini-Hochberg (BH) method. We identify 278 miRNAs (adjusted p-value <0.01), and 5602 mRNAs (adjusted p-value <1E-04) to be differentially expressed at significant level. (XLSX 1 mb) [file 12859_2017_1467_MOESM4_ESM.xlsx]

## Sheet: Differential miRNAs
miRNAs	logFC	AveExpr	t	P.Value	adj.P.Val	B
hsa-miR-183	3.0486	12.1038	18.6833	7.81471e-41	3.54006e-38	82.3744
hsa-miR-139	-2.96416	6.92029	-17.8441	8.91537e-39	1.34622e-36	77.6597
hsa-miR-21	2.38302	16.3936	17.8961	6.63078e-39	1.34622e-36	77.9544
hsa-miR-96	3.30235	3.12807	16.3514	4.97871e-35	5.63839e-33	69.0698
hsa-miR-182	2.3622	13.7502	15.7115	2.16345e-33	1.96009e-31	65.3141
hsa-miR-10b	-1.81564	16.8842	-15.1534	5.99679e-32	4.52758e-30	62.0059
hsa-miR-204	-3.18448	2.70494	-14.6694	1.09352e-30	7.07664e-29	59.1147
hsa-miR-140	-1.37913	9.72167	-14.6353	1.34293e-30	7.60436e-29	58.9101
hsa-miR-99a	-1.99682	10.6921	-14.4995	3.04402e-30	1.53216e-28	58.0953
hsa-miR-145	-2.09665	11.4084	-13.9335	9.35918e-29	4.23971e-27	54.6841
hsa-miR-143	-1.46289	16.3468	-13.3238	3.82915e-27	1.57691e-25	50.9891
hsa-miR-486	-3.82683	7.21696	-13.2088	7.7319e-27	2.91879e-25	50.2895
hsa-miR-100	-1.8067	13.174	-13.0645	1.86724e-26	6.5066e-25	49.4119
hsa-let-7c	-1.8173	11.8657	-12.9633	3.4673e-26	1.12192e-24	48.7958
hsa-miR-125b-2	-1.818	4.97017	-12.6266	2.72512e-25	8.22987e-24	46.7438
hsa-miR-195	-1.33563	6.25139	-12.2421	2.87974e-24	8.15327e-23	44.3976
hsa-miR-381	-1.63074	6.22581	-12.1809	4.19067e-24	1.11669e-22	44.0243
hsa-miR-148b	1.24948	8.31171	12.0088	1.20482e-23	3.03212e-22	42.9737
hsa-miR-378	-1.96861	7.43079	-11.9556	1.66927e-23	3.9799e-22	42.6493
hsa-miR-1301	2.03728	3.11355	11.8929	2.45244e-23	5.55478e-22	42.2666
hsa-miR-141	2.93742	9.10474	11.3635	6.29979e-22	1.29718e-20	39.0383
hsa-miR-497	-1.30907	6.31362	-11.3658	6.20867e-22	1.29718e-20	39.0528
hsa-miR-210	3.06369	7.3217	11.3079	8.85532e-22	1.74411e-20	38.6997
hsa-miR-190b	3.16849	1.9864	11.1503	2.32308e-21	4.38482e-20	37.7408
hsa-miR-451	-3.19412	8.07109	-11.1193	2.80879e-21	5.08953e-20	37.5521
hsa-miR-33b	2.26407	1.43003	11.0849	3.46649e-21	6.03969e-20	37.3429
hsa-miR-125b-1	-1.41273	10.3416	-10.9231	9.31879e-21	1.56349e-19	36.36
hsa-miR-144	-2.9047	6.05336	-10.9132	9.89648e-21	1.60111e-19	36.3002
hsa-miR-92b	1.63579	6.54817	10.8593	1.37569e-20	2.14893e-19	35.9729
hsa-miR-192	1.66538	7.9701	10.7938	2.05103e-20	3.01062e-19	35.576
hsa-miR-429	2.8865	4.8792	10.7931	2.06025e-20	3.01062e-19	35.5715
hsa-miR-1258	-1.95531	1.38664	-10.5433	9.43556e-20	1.29524e-18	34.0596
hsa-miR-671	1.23709	2.70675	10.5468	9.23702e-20	1.29524e-18	34.0807
hsa-miR-584	-1.69654	6.2075	-10.4931	1.28064e-19	1.70627e-18	33.7561
hsa-miR-1247	-2.3047	5.34023	-10.2435	5.82353e-19	7.53732e-18	32.2518
hsa-miR-592	2.1637	0.533573	10.2338	6.17729e-19	7.77309e-18	32.1932
hsa-miR-3677	2.16158	2.45409	10.1683	9.18643e-19	1.12472e-17	31.7992
hsa-miR-130b	1.68168	3.69922	10.0769	1.59627e-18	1.90292e-17	31.2506
hsa-miR-142	2.12375	10.0133	10.0387	2.01117e-18	2.33605e-17	31.0212
hsa-miR-340	1.1027	4.07304	9.96686	3.10178e-18	3.51277e-17	30.5911
hsa-miR-454	1.74326	2.65035	9.77654	9.7554e-18	1.07785e-16	29.4538
hsa-miR-200a	2.70795	8.2444	9.75491	1.1109e-17	1.19819e-16	29.3248
hsa-miR-493	1.8015	2.803	9.7222	1.35201e-17	1.42432e-16	29.1299
hsa-miR-342	1.81019	7.88068	9.66574	1.89709e-17	1.90973e-16	28.7938
hsa-miR-452	-2.34865	5.71645	-9.66626	1.89118e-17	1.90973e-16	28.7969
hsa-miR-3199-2	-1.27449	0.0232196	-9.51423	4.69832e-17	4.62682e-16	27.8942
hsa-miR-196a-1	2.70348	7.13897	9.40719	8.89942e-17	8.57753e-16	27.2606
hsa-miR-331	1.39219	5.17377	9.38086	1.04106e-16	9.82499e-16	27.1051
hsa-miR-335	-1.89006	6.9115	-9.23413	2.49065e-16	2.30258e-15	26.2402
hsa-miR-4326	1.75136	1.8595	9.20328	2.9907e-16	2.70958e-15	26.0588
hsa-miR-196a-2	2.11128	0.380931	9.12507	4.75244e-16	4.22128e-15	25.5997
hsa-miR-760	2.02099	1.2441	9.09566	5.65526e-16	4.9266e-15	25.4273
hsa-miR-379	-1.24783	9.7735	-9.04313	7.712e-16	6.59158e-15	25.1199
hsa-miR-32	1.44918	3.79327	8.99545	1.02162e-15	8.57027e-15	24.8413
hsa-miR-1307	1.28211	9.81327	8.8617	2.24336e-15	1.82664e-14	24.062
hsa-miR-937	1.89901	0.364997	8.86058	2.2581e-15	1.82664e-14	24.0555
hsa-miR-511-2	-1.98035	2.40528	-8.79548	3.30746e-15	2.62856e-14	23.6775
hsa-miR-3127	1.21646	2.49493	8.63527	8.43001e-15	6.58413e-14	22.751
hsa-miR-3613	1.1411	3.05311	8.60569	1.00137e-14	7.68847e-14	22.5806
hsa-miR-940	1.97779	1.88433	8.56333	1.28099e-14	9.67149e-14	22.3368
hsa-miR-191	1.3659	9.33159	8.55038	1.38106e-14	1.02561e-13	22.2624
hsa-miR-200c	2.2072	12.0249	8.54162	1.45304e-14	1.06166e-13	22.2121
hsa-miR-337	-1.47861	5.98753	-8.48745	1.98931e-14	1.43041e-13	21.9012
hsa-miR-188	1.62185	0.830004	8.41485	3.02748e-14	2.14289e-13	21.4857
hsa-miR-147b	1.55403	-0.105424	8.36477	4.04179e-14	2.81681e-13	21.1998
hsa-miR-511-1	-1.92696	2.37198	-8.28006	6.58104e-14	4.51699e-13	20.7176
hsa-miR-769	0.876008	4.47159	8.2563	7.54316e-14	5.10008e-13	20.5826
hsa-miR-301a	2.02124	2.84756	8.25003	7.81944e-14	5.20913e-13	20.5471
hsa-miR-184	2.85468	2.00107	8.1681	1.25019e-13	8.2078e-13	20.083
hsa-miR-181b-1	1.09734	8.17669	8.10925	1.74955e-13	1.13221e-12	19.7508
hsa-miR-375	2.55185	12.3842	7.9279	4.90078e-13	3.12684e-12	18.7329
hsa-miR-3610	1.2957	-0.706243	7.86102	7.14972e-13	4.49836e-12	18.3598
hsa-miR-215	-1.49988	2.1651	-7.84205	7.95675e-13	4.93755e-12	18.2542
hsa-miR-383	-1.89846	0.573921	-7.83295	8.3748e-13	5.12674e-12	18.2036
hsa-miR-503	1.82402	2.75124	7.81472	9.27965e-13	5.60491e-12	18.1023
hsa-miR-495	-1.32658	3.12323	-7.79722	1.02392e-12	6.10311e-12	18.0051
hsa-miR-1277	1.38084	-0.284284	7.78322	1.10773e-12	6.51692e-12	17.9274
hsa-miR-181b-2	1.59194	0.92155	7.76831	1.2044e-12	6.99481e-12	17.8448
hsa-miR-218-2	-0.958743	5.86406	-7.66279	2.17402e-12	1.24662e-11	17.2618
hsa-miR-133a-1	-2.10405	2.12832	-7.62767	2.64441e-12	1.4974e-11	17.0685
hsa-miR-330	0.813883	5.24439	7.61503	2.83725e-12	1.58676e-11	16.999
hsa-miR-200b	2.08189	8.001	7.59422	3.18549e-12	1.75979e-11	16.8848
hsa-miR-7-1	1.17392	4.61274	7.55244	4.0178e-12	2.19285e-11	16.6558
hsa-miR-590	1.25249	3.3399	7.48946	5.695e-12	3.07123e-11	16.3117
hsa-miR-659	1.23921	0.2915	7.48042	5.98677e-12	3.19059e-11	16.2624
hsa-miR-203	1.99394	10.8685	7.4603	6.69051e-12	3.52419e-11	16.1528
hsa-miR-483	-1.51592	3.213	-7.36771	1.11392e-11	5.80005e-11	15.6501
hsa-miR-432	-1.20726	3.12219	-7.22867	2.38262e-11	1.22651e-10	14.9008
hsa-miR-98	0.726617	5.69178	7.21785	2.52706e-11	1.28625e-10	14.8428
hsa-miR-484	0.980525	6.41575	7.17065	3.26592e-11	1.64385e-10	14.5902
hsa-miR-766	0.966178	3.09069	7.15157	3.62201e-11	1.80305e-10	14.4883
hsa-miR-449a	2.10298	0.0219999	7.14303	3.79343e-11	1.86785e-10	14.4427
hsa-miR-551b	-1.7593	2.14685	-7.12293	4.22938e-11	2.06012e-10	14.3356
hsa-miR-676	-1.10238	0.393682	-7.09546	4.90633e-11	2.36443e-10	14.1894
hsa-miR-33a	1.58254	3.20738	7.09213	4.99543e-11	2.38203e-10	14.1717
hsa-miR-155	1.20774	7.80046	7.07057	5.61169e-11	2.64802e-10	14.0572
hsa-miR-3170	1.30604	0.414714	7.04909	6.30011e-11	2.92266e-10	13.9432
hsa-miR-93	0.866135	11.4152	7.04842	6.32275e-11	2.92266e-10	13.9397
hsa-miR-128-2	0.708308	5.30491	7.03974	6.62501e-11	3.02966e-10	13.8937
hsa-miR-99b	0.882854	15.1282	7.03799	6.68798e-11	3.02966e-10	13.8844
hsa-miR-15a	0.792089	6.41882	7.0152	7.55924e-11	3.39043e-10	13.7639
hsa-miR-1468	-1.24166	2.75228	-6.99408	8.46705e-11	3.76036e-10	13.6523
hsa-miR-28	-0.594644	12.3855	-6.80685	2.29671e-10	1.0101e-09	12.6707
hsa-miR-128-1	0.648534	5.60725	6.68365	4.39693e-10	1.9152e-09	12.0325
hsa-miR-301b	1.39504	-0.285844	6.62531	5.968e-10	2.57477e-09	11.7324
hsa-miR-365-2	-1.06736	6.13703	-6.58917	7.20621e-10	3.07964e-09	11.5472
hsa-miR-103-2	1.17862	1.96547	6.56088	8.34921e-10	3.53476e-09	11.4027
hsa-miR-421	0.998008	0.941423	6.48467	1.23943e-09	5.19871e-09	11.0149
hsa-miR-365-1	-1.04298	6.14074	-6.43196	1.62655e-09	6.75987e-09	10.7483
hsa-miR-629	0.74595	6.64503	6.4278	1.66176e-09	6.84341e-09	10.7272
hsa-miR-29a	-0.728798	12.216	-6.37203	2.21249e-09	9.02936e-09	10.4465
hsa-miR-193a	-0.777997	9.19421	-6.36247	2.32342e-09	9.39741e-09	10.3985
hsa-miR-433	-1.06466	0.602392	-6.30641	3.0932e-09	1.24002e-08	10.118
hsa-miR-877	1.31371	0.328133	6.30347	3.13986e-09	1.24768e-08	10.1033
hsa-miR-3607	1.15538	5.86756	6.29311	3.30991e-09	1.30382e-08	10.0516
hsa-miR-1269	2.84294	1.75452	6.28343	3.47678e-09	1.35774e-08	10.0034
hsa-miR-411	-1.06508	2.81759	-6.27828	3.5691e-09	1.38188e-08	9.97775
hsa-miR-223	-1.06987	6.95803	-6.27422	3.64334e-09	1.39867e-08	9.95758
hsa-miR-326	-1.18851	6.99925	-6.22226	4.74087e-09	1.80472e-08	9.69959
hsa-miR-654	-1.04171	4.94255	-6.22012	4.79259e-09	1.8092e-08	9.68896
hsa-miR-345	1.22161	4.05661	6.20432	5.19077e-09	1.94332e-08	9.61079
hsa-miR-1-2	-1.67119	2.54348	-6.20103	5.27761e-09	1.95964e-08	9.59454
hsa-miR-299	-1.03602	1.92044	-6.19062	5.56209e-09	2.04848e-08	9.54312
hsa-miR-101-2	-1.04584	0.90107	-6.11103	8.29684e-09	3.03102e-08	9.1516
hsa-miR-378c	-1.11377	0.207874	-6.06198	1.06008e-08	3.84172e-08	8.91179
hsa-miR-376c	-1.04047	2.25024	-6.04723	1.14089e-08	4.10176e-08	8.83992
hsa-miR-708	0.859367	6.41434	6.04274	1.16663e-08	4.16128e-08	8.81809
hsa-miR-3928	1.09013	0.663905	6.01944	1.3099e-08	4.63583e-08	8.70478
hsa-miR-3065	1.33291	3.77418	6.01139	1.36328e-08	4.78732e-08	8.66572
hsa-miR-377	-0.985155	1.83742	-5.96472	1.71758e-08	5.9851e-08	8.43981
hsa-miR-455	1.20084	7.39526	5.929	2.04839e-08	7.08337e-08	8.26763
hsa-miR-148a	0.948907	15.2576	5.85217	2.98569e-08	1.02464e-07	7.8995
hsa-miR-3664	1.06989	-0.595981	5.765	4.56285e-08	1.55411e-07	7.48539
hsa-miR-450b	1.08515	3.58834	5.72764	5.4661e-08	1.84787e-07	7.30913
hsa-miR-1266	0.805826	4.09074	5.69927	6.26672e-08	2.10283e-07	7.17579
hsa-miR-15b	1.00972	7.05243	5.65901	7.60308e-08	2.53249e-07	6.98727
hsa-miR-585	-1.0806	0.100713	-5.63439	8.55386e-08	2.82839e-07	6.87239
hsa-miR-26a-2	-0.504103	10.875	-5.61483	9.3909e-08	3.08266e-07	6.78139
hsa-miR-224	-1.72438	4.90095	-5.58622	1.07617e-07	3.50723e-07	6.6486
hsa-miR-3199-1	-0.833516	-0.000270754	-5.54895	1.28434e-07	4.15575e-07	6.47633
hsa-miR-758	-0.869266	4.4465	-5.5473	1.2944e-07	4.15861e-07	6.46872
hsa-miR-3150b	1.33555	0.234661	5.53091	1.39876e-07	4.46223e-07	6.39321
hsa-miR-3200	1.3497	1.33262	5.51922	1.47822e-07	4.68275e-07	6.3394
hsa-miR-425	1.05067	7.78536	5.49411	1.66394e-07	5.23448e-07	6.22417
hsa-miR-1976	0.704407	3.18715	5.44149	2.13007e-07	6.65464e-07	5.98381
hsa-miR-181a-1	0.601121	10.5976	5.42919	2.25619e-07	7.00036e-07	5.92784
hsa-miR-2114	1.13053	-0.664399	5.40344	2.54423e-07	7.84037e-07	5.81097
hsa-miR-431	-0.790646	3.78271	-5.32987	3.5795e-07	1.09562e-06	5.47906
hsa-miR-133b	-1.50242	0.533703	-5.29763	4.15346e-07	1.26276e-06	5.33455
hsa-miR-410	-0.905685	2.7569	-5.20324	6.3982e-07	1.93226e-06	4.91503
hsa-miR-323b	1.37512	1.61516	5.1638	7.65293e-07	2.28077e-06	4.74129
hsa-miR-423	0.649888	7.35155	5.16407	7.64344e-07	2.28077e-06	4.7425
hsa-miR-615	1.19077	2.85194	5.16033	7.77404e-07	2.30172e-06	4.72606
hsa-miR-3687	0.889781	-0.771327	5.14193	8.44868e-07	2.48523e-06	4.64536
hsa-miR-3913-1	0.639222	1.59089	5.13592	8.68148e-07	2.53723e-06	4.619
hsa-miR-3940	0.853999	-0.419404	5.09385	1.04919e-06	3.04668e-06	4.43539
hsa-miR-185	0.620245	5.31501	5.09055	1.06483e-06	3.0724e-06	4.42105
hsa-miR-129-1	-1.14975	0.566763	-5.07402	1.14678e-06	3.28791e-06	4.34921
hsa-miR-1229	1.15172	-0.233866	5.0673	1.18183e-06	3.36709e-06	4.32004
hsa-miR-103-1	0.478058	13.5093	5.01953	1.46261e-06	4.14102e-06	4.11359
hsa-miR-665	-0.815274	-0.0622803	-4.99097	1.66041e-06	4.67183e-06	3.9908
hsa-miR-2277	0.89142	0.0720434	4.97942	1.74754e-06	4.88663e-06	3.94131
hsa-miR-3934	0.88515	-0.062261	4.95679	1.93132e-06	5.3674e-06	3.84456
hsa-miR-891a	-1.26217	0.925486	-4.93721	2.10536e-06	5.81542e-06	3.7611
hsa-miR-19a	0.912415	3.62617	4.9227	2.24409e-06	6.16105e-06	3.69938
hsa-miR-324	0.63676	5.50074	4.89455	2.53897e-06	6.92862e-06	3.58003
hsa-miR-3117	0.638488	-0.982547	4.87804	2.72895e-06	7.40247e-06	3.51029
hsa-miR-651	0.759642	0.672906	4.86983	2.82849e-06	7.62683e-06	3.47567
hsa-miR-3648	1.1997	0.372365	4.85088	3.07198e-06	8.23437e-06	3.39589
hsa-miR-29b-1	0.673116	7.72162	4.81664	3.56417e-06	9.49747e-06	3.25237
hsa-miR-1224	1.10694	-0.370104	4.81112	3.65035e-06	9.67023e-06	3.22931
hsa-miR-107	0.461065	10.6208	4.79513	3.91161e-06	1.03021e-05	3.16258
hsa-miR-129-2	-1.14891	0.774393	-4.77034	4.35287e-06	1.1398e-05	3.05943
hsa-miR-1254	0.82584	-0.6688	4.76164	4.5189e-06	1.17647e-05	3.02332
hsa-miR-130a	-0.733851	6.43524	-4.75865	4.57729e-06	1.18486e-05	3.01093
hsa-miR-3187	0.764591	-0.951294	4.75673	4.61512e-06	1.18787e-05	3.00299
hsa-miR-3191	0.675415	-0.940159	4.68246	6.33871e-06	1.62228e-05	2.69705
hsa-miR-29b-2	0.623849	8.05179	4.6765	6.50126e-06	1.65453e-05	2.67265
hsa-let-7f-1	0.476522	3.93732	4.6734	6.58756e-06	1.66713e-05	2.65995
hsa-miR-655	-0.729102	1.34058	-4.65425	7.14468e-06	1.79808e-05	2.58175
hsa-miR-514-1	0.84777	-0.864531	4.65117	7.2382e-06	1.81155e-05	2.56922
hsa-miR-127	-0.583472	10.3268	-4.64866	7.31573e-06	1.82089e-05	2.55896
hsa-miR-934	-1.39306	0.910937	-4.64171	7.5336e-06	1.86487e-05	2.5307
hsa-miR-3678	0.731634	-0.765768	4.63241	7.83559e-06	1.92909e-05	2.49286
hsa-miR-190	-0.647963	2.1756	-4.62034	8.24457e-06	2.0188e-05	2.44388
hsa-miR-194-2	0.526187	5.88071	4.60431	8.8197e-06	2.14802e-05	2.37898
hsa-miR-3652	0.709715	-0.863185	4.50072	1.35863e-05	3.29124e-05	1.96355
hsa-miR-16-1	0.678917	8.67341	4.47452	1.51386e-05	3.64776e-05	1.85965
hsa-miR-1226	0.827281	1.25668	4.46287	1.5883e-05	3.80688e-05	1.81357
hsa-miR-656	-0.671704	-0.28096	-4.45653	1.63024e-05	3.88683e-05	1.78855
hsa-miR-944	-1.16629	1.26038	-4.40493	2.01376e-05	4.7761e-05	1.58584
hsa-miR-1262	-0.74629	-0.083837	-4.3785	2.24246e-05	5.29081e-05	1.48272
hsa-miR-30a	-0.782291	15.5969	-4.36484	2.3702e-05	5.56321e-05	1.42962
hsa-miR-3074	0.769612	3.23344	4.3338	2.6871e-05	6.27452e-05	1.30941
hsa-miR-545	0.759707	-0.840319	4.26275	3.57289e-05	8.3001e-05	1.03675
hsa-miR-939	0.71746	-0.00786469	4.20837	4.43347e-05	0.000102468	0.83049
hsa-miR-889	-0.679031	3.11948	-4.18243	4.91092e-05	0.000112926	0.732818
hsa-miR-1295	-0.82923	0.421514	-4.09253	6.97599e-05	0.000159602	0.398032
hsa-let-7e	0.457575	10.0668	4.07191	7.55524e-05	0.000171986	0.322046
hsa-miR-20b	1.08074	3.9094	4.0478	8.29081e-05	0.000187787	0.233588
hsa-miR-616	0.877581	1.19606	4.02917	8.90529e-05	0.000200701	0.16555
hsa-miR-487b	-0.678479	2.37542	-4.02225	9.14444e-05	0.000205071	0.140338
hsa-miR-424	0.961383	6.69438	4.01229	9.49961e-05	0.000211986	0.104095
hsa-miR-194-1	0.453204	5.80604	3.99029	0.000103308	0.000229404	0.0243465
hsa-miR-19b-1	0.666888	1.96661	3.98402	0.000105804	0.000231996	0.00165626
hsa-miR-3190	0.67983	-0.856168	3.98412	0.000105763	0.000231996	0.00202408
hsa-miR-501	0.50912	5.27091	3.9835	0.000106012	0.000231996	-0.000210884
hsa-miR-485	-0.651596	2.44683	-3.97573	0.000109187	0.000237796	-0.028253
hsa-miR-106a	0.705895	3.39524	3.96651	0.000113072	0.00024508	-0.0614776
hsa-miR-628	0.877609	4.58811	3.96229	0.000114897	0.000247848	-0.0766817
hsa-miR-643	0.597706	-0.829752	3.91261	0.000138565	0.000297488	-0.254494
hsa-miR-27a	0.417098	9.88597	3.88649	0.0001528	0.000326501	-0.347235
hsa-miR-17	0.552573	8.56337	3.878	0.00015772	0.000335432	-0.377278
hsa-miR-1292	0.578176	-1.01509	3.86941	0.000162851	0.000344726	-0.40762
hsa-miR-1237	0.544165	-0.980855	3.86792	0.000163755	0.000345028	-0.412867
hsa-miR-92a-2	-0.477645	13.4918	-3.86165	0.000167621	0.000351539	-0.434976
hsa-miR-18a	0.786583	2.32091	3.85641	0.000170916	0.000356797	-0.453417
hsa-miR-494	-0.727854	0.913009	-3.85226	0.000173568	0.000360671	-0.468003
hsa-miR-126	-0.628048	12.0496	-3.8269	0.000190662	0.000394383	-0.55695
hsa-miR-581	0.600689	-0.818488	3.81493	0.00019927	0.000410315	-0.598743
hsa-miR-675	-0.886728	5.49547	-3.79232	0.000216548	0.000443874	-0.677401
hsa-miR-636	0.574072	-1.06526	3.78234	0.000224623	0.000458353	-0.71202
hsa-miR-187	1.39178	2.71353	3.78005	0.000226514	0.000460138	-0.719943
hsa-miR-296	-0.732289	2.6455	-3.7461	0.000256395	0.000518514	-0.837032
hsa-miR-376b	-0.657955	0.504161	-3.66405	0.00034476	0.000694117	-1.11638
hsa-miR-548v	0.692552	0.0541251	3.64022	0.000375396	0.000752454	-1.19656
hsa-miR-3651	0.664568	-0.459598	3.63269	0.000385602	0.000769505	-1.22181
hsa-miR-3136	0.578381	-0.909622	3.61088	0.000416636	0.000827789	-1.29465
hsa-miR-10a	-0.576986	14.7864	-3.59724	0.00043724	0.000864934	-1.34005
hsa-miR-579	0.606426	-0.754787	3.59122	0.00044663	0.000879667	-1.36002
hsa-miR-487a	-0.596979	0.692183	-3.55069	0.000514998	0.00100993	-1.49383
hsa-miR-217	-0.61814	3.62765	-3.54886	0.000518312	0.00101205	-1.49985
hsa-miR-3614	0.791861	1.42665	3.52915	0.000555233	0.00107949	-1.56443
hsa-miR-9-1	1.16159	8.37346	3.50328	0.000607466	0.00117599	-1.64874
hsa-miR-9-2	1.1496	8.37025	3.45577	0.000715589	0.00137941	-1.80216
hsa-miR-370	-0.514697	3.60496	-3.43833	0.000759644	0.00145813	-1.85806
hsa-miR-101-1	-0.351641	13.5111	-3.43234	0.000775343	0.00148198	-1.87719
hsa-miR-576	0.545528	3.31563	3.42016	0.000808243	0.00153838	-1.91604
hsa-let-7g	0.339501	9.09274	3.4101	0.000836369	0.00157865	-1.948
hsa-miR-1296	-0.479565	3.15277	-3.4105	0.000835239	0.00157865	-1.94674
hsa-miR-514-3	0.674208	-0.809715	3.39872	0.000869318	0.00163403	-1.98409
hsa-miR-3917	0.581032	-0.118434	3.36391	0.000977747	0.00183025	-2.0938
hsa-let-7b	-0.385393	14.7567	-3.3508	0.00102179	0.00190395	-2.13488
hsa-miR-30d	-0.334611	12.5058	-3.34971	0.00102553	0.00190395	-2.13829
hsa-miR-376a-2	-0.506412	-0.625793	-3.33039	0.00109401	0.00201457	-2.19852
hsa-miR-450a-2	0.677333	1.99773	3.33136	0.00109049	0.00201457	-2.19552
hsa-miR-153-1	0.76165	0.458597	3.2863	0.00126667	0.00232308	-2.33491
hsa-miR-3620	0.544757	-0.699432	3.24161	0.00146734	0.00267382	-2.47155
hsa-miR-582	0.495477	6.82801	3.24112	0.00146972	0.00267382	-2.47305
hsa-miR-491	-0.474812	2.22427	-3.23943	0.00147788	0.00267793	-2.47819
hsa-miR-202	-0.571624	0.117576	-3.23609	0.00149409	0.0026965	-2.48831
hsa-miR-3682	0.555342	-0.607226	3.2198	0.00157571	0.00283253	-2.53766
hsa-miR-134	-0.431396	8.97473	-3.2116	0.00161831	0.00289761	-2.56239
hsa-miR-329-1	-0.468245	-0.564964	-3.19241	0.00172233	0.00307172	-2.62012
hsa-miR-3615	0.597296	1.53183	3.18723	0.00175141	0.00311133	-2.63563
hsa-miR-328	-0.530247	6.48873	-3.16966	0.00185359	0.00327999	-2.68812
hsa-miR-589	0.351241	5.40084	3.15592	0.00193736	0.00341488	-2.72902
hsa-miR-199a-2	0.361286	11.7934	3.14736	0.00199128	0.00349632	-2.7544
hsa-miR-221	-0.42842	6.78742	-3.10028	0.00231357	0.00404651	-2.89294
hsa-miR-181c	0.391277	6.20399	3.09222	0.00237338	0.00413517	-2.91648
hsa-miR-374a	0.328467	9.22547	3.08761	0.00240821	0.00417976	-2.92992
hsa-miR-509-1	0.551345	0.0672003	3.07306	0.00252126	0.00435927	-2.9722
hsa-miR-146b	0.518946	8.61353	3.06427	0.00259197	0.0044645	-2.99768
hsa-miR-450a-1	0.622163	1.99896	3.03519	0.00283902	0.0048715	-3.08147
hsa-miR-639	0.43942	-0.918833	2.9989	0.00317775	0.00543215	-3.18504
hsa-miR-509-3	0.521205	0.0473874	2.98841	0.00328235	0.00558987	-3.21477
hsa-miR-199a-1	0.332254	11.0456	2.9624	0.00355563	0.00603259	-3.2881
hsa-miR-556	0.514769	-0.869765	2.94949	0.00369885	0.00625216	-3.32428
hsa-miR-1306	0.517717	3.1702	2.93935	0.00381504	0.00642458	-3.35259
hsa-miR-2115	0.695305	-0.312956	2.92423	0.00399455	0.00670197	-3.39466
hsa-miR-542	0.532585	7.4636	2.91841	0.00406572	0.00679621	-3.41081
hsa-miR-196b	0.58241	8.17528	2.90942	0.00417793	0.00690731	-3.4357
hsa-miR-369	-0.426828	3.22702	-2.91067	0.00416206	0.00690731	-3.43222
hsa-miR-605	-0.416954	-0.347045	-2.90997	0.00417091	0.00690731	-3.43416
hsa-miR-219-1	0.460822	0.55919	2.89978	0.00430129	0.0070854	-3.46228
hsa-miR-150	-0.686992	9.27112	-2.87785	0.00459458	0.0075411	-3.52249
hsa-miR-16-2	0.570364	2.74418	2.86955	0.00471031	0.00770314	-3.54518
hsa-miR-374b	-0.30519	5.73598	-2.81352	0.00556374	0.0090661	-3.69678
hsa-miR-3922	0.459717	-0.906998	2.77825	0.00617104	0.0100196	-3.79085
hsa-miR-3676	-0.485253	3.55962	-2.7615	0.00647999	0.0104837	-3.83514
hsa-miR-548s	0.425535	-1.07237	2.72693	0.00716252	0.0115467	-3.92578
hsa-miR-329-2	-0.432196	-0.653464	-2.69779	0.00778779	0.0125102	-4.00139
hsa-miR-887	0.544813	2.67333	2.67417	0.00833027	0.0133343	-4.06212
hsa-miR-744	0.331417	5.43723	2.659	0.00869657	0.0138716	-4.10088
hsa-miR-3157	-0.355516	-0.87729	-2.63655	0.00926533	0.014727	-4.15787
hsa-miR-374c	0.459792	-1.00714	2.62296	0.00962585	0.0152465	-4.19217
hsa-miR-1180	0.443512	3.50044	2.60437	0.0101391	0.0160036	-4.2388
hsa-miR-193b	0.446363	6.90143	2.59267	0.0104748	0.016419	-4.268
hsa-miR-30e	-0.206538	14.1605	-2.59274	0.0104728	0.016419	-4.26783
hsa-miR-153-2	0.783168	4.16727	2.58337	0.0107487	0.0167902	-4.29112
hsa-miR-3605	0.551253	1.81384	2.57319	0.0110558	0.0172106	-4.31634
hsa-miR-1288	0.418136	-0.978147	2.55376	0.011664	0.0180952	-4.36424
hsa-miR-2110	0.368891	0.82897	2.50465	0.0133367	0.0206195	-4.48378
hsa-miR-199b	0.292874	12.1953	2.4947	0.0137008	0.0211104	-4.50775
hsa-miR-642a	0.632927	1.77466	2.43717	0.015984	0.024545	-4.64458
hsa-miR-625	0.304545	7.80297	2.41128	0.0171177	0.026197	-4.70521
hsa-miR-3158-2	0.360286	-0.952613	2.39053	0.0180768	0.0275716	-4.75335
hsa-miR-151	0.202672	11.002	2.36479	0.0193328	0.0292901	-4.81255
hsa-miR-320c-1	-0.354691	-0.777016	-2.3655	0.0192972	0.0292901	-4.81093
hsa-miR-3653	0.345467	3.11601	2.34414	0.0203954	0.0307971	-4.85961
hsa-miR-526b	-0.503692	0.211026	-2.34068	0.0205784	0.0309702	-4.86745
hsa-miR-30b	-0.31405	8.69807	-2.2962	0.023063	0.0345944	-4.96738
hsa-miR-3690	0.381086	-0.906305	2.27502	0.0243357	0.0363831	-5.01433
hsa-miR-539	-0.447835	3.37895	-2.27115	0.0245746	0.0366193	-5.02286
hsa-miR-154	-0.347606	2.91209	-2.26749	0.0248029	0.0367181	-5.03093
hsa-miR-22	-0.26185	16.1509	-2.26855	0.0247366	0.0367181	-5.02859
hsa-miR-1255a	0.353377	-0.690816	2.25529	0.025576	0.0377392	-5.05769
hsa-miR-514-2	0.465876	-0.805114	2.25266	0.0257457	0.0378663	-5.06346
hsa-miR-136	0.370036	5.0106	2.24955	0.025947	0.0380388	-5.07024
hsa-miR-149	0.555907	6.29496	2.24013	0.0265666	0.0388215	-5.09078
hsa-miR-543	-0.373672	0.255062	-2.23618	0.0268298	0.0390801	-5.09936
hsa-miR-372	0.355271	-0.786135	2.23357	0.0270056	0.03921	-5.10504
hsa-miR-3912	0.322061	-0.617844	2.19614	0.029632	0.0428859	-5.1856
hsa-miR-320a	-0.246107	9.23032	-2.18533	0.0304312	0.0436245	-5.20864
hsa-miR-339	0.290896	4.84529	2.18536	0.0304291	0.0436245	-5.20858
hsa-miR-3647	0.334271	2.76474	2.18652	0.0303422	0.0436245	-5.20611
hsa-miR-500b	0.293122	1.66997	2.15613	0.0326831	0.0467049	-5.27033
hsa-miR-205	-0.896811	11.086	-2.15076	0.0331124	0.047127	-5.28158
hsa-miR-607	-0.341461	-0.87947	-2.14984	0.0331865	0.047127	-5.28351
hsa-let-7d	0.255346	8.90254	2.12958	0.0348546	0.0493411	-5.32574
hsa-miR-1270-2	0.438762	0.300616	2.10389	0.0370724	0.0523171	-5.37873
hsa-miR-361	-0.131237	9.0388	-2.08952	0.0383659	0.0539744	-5.40812
hsa-miR-570	0.318664	-1.08446	2.06554	0.0406089	0.056953	-5.45671
hsa-miR-3926-1	-0.366866	0.834018	-2.05309	0.0418176	0.0584673	-5.48174
hsa-miR-34a	0.251999	7.0509	2.02871	0.0442737	0.0617108	-5.53034
hsa-miR-1274b	0.386542	1.42988	2.00128	0.0471837	0.0655651	-5.58437
hsa-miR-30c-2	-0.23415	9.58779	-1.97923	0.0496384	0.0687651	-5.62728
hsa-miR-320d-2	0.320528	-0.610637	1.95263	0.0527426	0.0728427	-5.67845
hsa-miR-500a	0.217136	7.41584	1.94851	0.0532384	0.073304	-5.68632
hsa-miR-30c-1	0.285184	0.33987	1.9377	0.0545565	0.0748912	-5.70689
hsa-miR-1271	-0.321949	1.98546	-1.91109	0.0579185	0.0792661	-5.75705
hsa-miR-502	0.22457	2.69963	1.87788	0.0623577	0.0850844	-5.81873
hsa-miR-885	0.441845	-0.458486	1.83532	0.0684577	0.0931271	-5.89626
hsa-miR-1248	0.363448	-0.0924273	1.7938	0.0748794	0.101204	-5.97028
hsa-miR-24-1	0.273353	3.31566	1.79531	0.0746372	0.101204	-5.96761
hsa-miR-942	0.371817	2.22178	1.79264	0.0750654	0.101204	-5.97232
hsa-miR-19b-2	0.29544	6.48616	1.78929	0.0756049	0.101526	-5.97821
hsa-miR-664	0.227466	5.44516	1.78838	0.0757522	0.101526	-5.97981
hsa-miR-660	0.189317	4.4733	1.78205	0.076783	0.102604	-5.99091
hsa-miR-3193	0.30304	-1.09202	1.75092	0.0820234	0.109284	-6.045
hsa-miR-577	0.621491	0.854731	1.74455	0.0831315	0.110436	-6.05595
hsa-miR-320b-2	-0.218449	5.67983	-1.72	0.0875148	0.115919	-6.09781
hsa-miR-29c	-0.201286	10.4792	-1.71011	0.0893324	0.117981	-6.1145
hsa-miR-138-1	0.270694	-1.09319	1.68603	0.0938881	0.123637	-6.15477
hsa-miR-26a-1	0.439191	1.70143	1.66633	0.0977539	0.128355	-6.18731
hsa-miR-3909	0.252118	-0.938414	1.65937	0.0991514	0.129814	-6.19873
hsa-miR-146a	0.30046	6.55807	1.64022	0.103074	0.134561	-6.22987
hsa-miR-132	-0.191847	6.28884	-1.63545	0.104071	0.135472	-6.23758
hsa-miR-138-2	0.268721	-1.04434	1.63199	0.1048	0.135641	-6.24316
hsa-miR-551a	0.300649	-1.00809	1.63203	0.10479	0.135641	-6.24309
hsa-miR-505	-0.255368	5.29206	-1.62999	0.105221	0.135798	-6.24637
hsa-miR-2116	0.261917	-0.520621	1.6191	0.107547	0.138406	-6.26383
hsa-miR-181a-2	0.183808	9.37616	1.61726	0.107943	0.138522	-6.26677
hsa-miR-133a-2	-0.401364	-0.428357	-1.59258	0.113379	0.145087	-6.30585
hsa-miR-1291	0.250416	-0.649206	1.57646	0.117047	0.148939	-6.33108
hsa-miR-376a-1	-0.297929	0.485001	-1.57724	0.116866	0.148939	-6.32986
hsa-miR-3173	0.234838	-0.728302	1.56127	0.120587	0.153014	-6.35461
hsa-miR-106b	0.161291	9.14353	1.55636	0.121749	0.154057	-6.36217
hsa-miR-541	-0.251373	-0.534799	-1.53061	0.127993	0.161507	-6.40146
hsa-miR-320d-1	0.246031	-0.581301	1.51955	0.13075	0.164527	-6.41813
hsa-miR-320e	0.24389	-0.686617	1.50773	0.133747	0.167832	-6.43581
hsa-miR-206	-0.507886	0.196847	-1.50369	0.134784	0.168666	-6.44183
hsa-let-7i	-0.114788	9.94054	-1.4989	0.136022	0.169746	-6.44895
hsa-let-7a-2	-0.152363	13.9834	-1.49081	0.138132	0.171906	-6.46091
hsa-miR-1270-1	0.293855	0.330811	1.48534	0.139574	0.173225	-6.46897
hsa-miR-323	-0.331306	1.77393	-1.47788	0.141557	0.175206	-6.4799
hsa-let-7a-1	-0.148668	12.9896	-1.4628	0.145634	0.179761	-6.50184
hsa-miR-25	-0.160561	13.0978	-1.45124	0.148821	0.183195	-6.51851
hsa-miR-135b	0.418616	1.74738	1.44066	0.151786	0.186339	-6.53367
hsa-let-7a-3	-0.143921	13.0011	-1.41903	0.157984	0.193424	-6.56429
hsa-miR-548q	-0.180209	-0.984798	-1.40909	0.160899	0.196462	-6.57822
hsa-miR-550a-2	0.280558	1.32028	1.38342	0.168612	0.205326	-6.61374
hsa-miR-512-1	0.301841	-0.77786	1.36706	0.173671	0.210919	-6.63604
hsa-miR-519a-1	0.301771	-0.624264	1.35021	0.179003	0.216813	-6.65875
hsa-miR-216a	0.22114	-1.06306	1.34094	0.181985	0.219838	-6.67112
hsa-miR-18b	0.290759	-0.183284	1.31077	0.191957	0.231268	-6.71081
hsa-miR-618	0.258374	-0.850454	1.29286	0.198066	0.237994	-6.73396
hsa-miR-574	-0.178128	7.06723	-1.29121	0.198636	0.238048	-6.73608
hsa-miR-214	0.165136	5.04916	1.27142	0.205566	0.245703	-6.76126
hsa-miR-382	-0.184486	4.61737	-1.24678	0.21444	0.255635	-6.79208
hsa-miR-509-2	0.201208	0.0628681	1.23973	0.217029	0.258042	-6.80079
hsa-miR-95	-0.215553	1.7878	-1.23405	0.219134	0.259863	-6.80778
hsa-miR-20a	0.168781	7.07698	1.21389	0.226718	0.268154	-6.83231
hsa-miR-580	0.186345	-1.16687	1.17844	0.240506	0.283721	-6.87448
hsa-miR-412	-0.346267	1.80385	-1.17539	0.241719	0.284412	-6.87805
hsa-miR-517a	-0.240594	-0.759311	-1.16348	0.246499	0.289285	-6.8919
hsa-miR-3622a	-0.178918	-0.843871	-1.13828	0.256836	0.300637	-6.92077
hsa-miR-489	-0.194448	-0.587993	-1.12867	0.260857	0.304557	-6.93161
hsa-miR-24-2	-0.125814	11.0234	-1.12635	0.261834	0.304912	-6.93422
hsa-miR-488	-0.175464	-0.70083	-1.11174	0.268047	0.311347	-6.9505
hsa-miR-517b	-0.225395	-0.766911	-1.08098	0.281459	0.326089	-6.98409
hsa-miR-3941	0.147457	-1.11949	1.01324	0.312595	0.361239	-7.05479
hsa-miR-7-2	0.16504	-0.971779	0.993377	0.322142	0.371323	-7.07466
hsa-miR-627	-0.163877	0.160975	-0.973452	0.331911	0.381613	-7.0942
hsa-miR-512-2	0.158001	-0.79576	0.896764	0.371296	0.42474	-7.16579
hsa-miR-653	0.174895	3.6526	0.897394	0.370961	0.42474	-7.16522
hsa-miR-380	-0.13494	-0.547333	-0.890338	0.374724	0.427581	-7.17152
hsa-miR-520a	-0.175794	-0.632248	-0.875497	0.382717	0.435605	-7.18461
hsa-miR-222	-0.133833	5.56357	-0.860774	0.390749	0.443633	-7.19738
hsa-miR-27b	-0.0868863	9.50682	-0.851307	0.395969	0.448435	-7.20548
hsa-miR-212	0.132695	1.71371	0.836723	0.404092	0.456493	-7.21778
hsa-miR-3926-2	-0.111762	-0.882263	-0.816876	0.415307	0.467996	-7.23418
hsa-miR-23a	0.0778676	11.8472	0.812375	0.417876	0.469722	-7.23784
hsa-miR-362	-0.128483	3.00603	-0.802931	0.423297	0.473466	-7.24547
hsa-miR-548e	0.123118	-1.13184	0.803216	0.423133	0.473466	-7.24524
hsa-miR-219-2	0.103754	-1.20308	0.756193	0.450731	0.502721	-7.2819
hsa-miR-652	-0.107243	5.6852	-0.754619	0.451672	0.502721	-7.28309
hsa-miR-152	-0.0692886	8.34683	-0.724884	0.469663	0.521378	-7.3051
hsa-miR-338	-0.0980834	7.58643	-0.723132	0.470736	0.521378	-7.30637
hsa-miR-23c	0.0922551	-0.939687	0.694351	0.488547	0.539785	-7.32678
hsa-miR-218-1	-0.106777	0.159316	-0.687812	0.492644	0.542987	-7.3313
hsa-miR-26b	-0.0936083	9.57566	-0.651405	0.515791	0.56712	-7.35571
hsa-let-7f-2	0.0904439	12.5989	0.626481	0.531961	0.583483	-7.37165
hsa-miR-550a-1	0.132755	1.30428	0.617964	0.537545	0.588184	-7.37696
hsa-miR-518c	-0.0947886	-0.853451	-0.583009	0.560771	0.610647	-7.39798
hsa-miR-935	-0.139164	0.909962	-0.584627	0.559685	0.610647	-7.39704
hsa-miR-197	-0.0775902	8.37873	-0.574729	0.566344	0.614784	-7.40279
hsa-miR-363	0.124103	4.53375	0.571327	0.568641	0.614784	-7.40474
hsa-miR-624	-0.0955628	-0.043982	-0.572068	0.568141	0.614784	-7.40432
hsa-miR-181d	0.0889057	4.2341	0.559257	0.576828	0.620673	-7.41158
hsa-miR-92a-1	-0.102426	6.3209	-0.55939	0.576738	0.620673	-7.4115
hsa-miR-1245	-0.0828217	1.31797	-0.54097	0.589339	0.631136	-7.42166
hsa-miR-320c-2	0.0796956	-1.03327	0.542128	0.588543	0.631136	-7.42103
hsa-miR-1228	0.113182	0.388024	0.530734	0.596396	0.637187	-7.42715
hsa-miR-23b	-0.055861	9.85676	-0.520803	0.603279	0.641515	-7.43239
hsa-miR-504	-0.106682	0.625326	-0.522197	0.602311	0.641515	-7.43166
hsa-miR-532	0.0480857	9.2177	0.503519	0.615345	0.652814	-7.44126
hsa-miR-2355	0.0640053	5.53518	0.488332	0.626035	0.662602	-7.44881
hsa-miR-548o	-0.0629283	-0.442492	-0.478854	0.632746	0.668145	-7.4534
hsa-miR-3129	-0.0666671	-0.552748	-0.469882	0.639128	0.673314	-7.45767
hsa-miR-1304	0.100714	-0.796222	0.449744	0.65355	0.68691	-7.46696
hsa-miR-135a-1	0.118846	0.272998	0.430706	0.667307	0.698129	-7.47536
hsa-miR-3680	0.0782577	-1.14988	0.431449	0.666767	0.698129	-7.47504
hsa-miR-874	0.0464999	5.30329	0.413705	0.679687	0.709443	-7.48256
hsa-miR-125a	0.0436637	10.1983	0.395485	0.693052	0.72173	-7.48995
hsa-miR-561	-0.060777	-0.956744	-0.372028	0.710402	0.738101	-7.49898
hsa-miR-1249	-0.0582507	1.55138	-0.365238	0.715453	0.741649	-7.50149
hsa-miR-518b	-0.057103	-0.903271	-0.332311	0.740123	0.765469	-7.51301
hsa-miR-409	0.0460508	5.13489	0.30915	0.75764	0.781802	-7.52047
hsa-miR-1287	0.0351652	5.21547	0.288411	0.773434	0.796285	-7.52669
hsa-miR-496	-0.0452373	0.999396	-0.263679	0.792393	0.813954	-7.53354
hsa-miR-1185-1	-0.0410918	-1.10982	-0.23772	0.812426	0.832645	-7.54007
hsa-miR-508	0.055988	1.84635	0.233821	0.815446	0.833853	-7.54099
hsa-miR-3130-1	-0.0396398	2.07377	-0.231102	0.817554	0.834126	-7.54163
hsa-miR-186	-0.0254399	8.2157	-0.200181	0.841613	0.856743	-7.54832
hsa-miR-1294	-0.0233257	-1.01797	-0.152094	0.879319	0.892573	-7.55682
hsa-miR-346	0.0245695	-1.16109	0.150275	0.880751	0.892573	-7.5571
hsa-miR-548b	0.0219811	-0.121145	0.121287	0.903627	0.913712	-7.56105
hsa-miR-34b	0.0199033	1.06804	0.104747	0.916718	0.924884	-7.56293
hsa-miR-1227	-0.0191353	0.290828	-0.0961062	0.923566	0.929723	-7.5638
hsa-miR-34c	0.00993374	3.13403	0.0557511	0.955615	0.959853	-7.56687
hsa-miR-598	0.00342383	3.34794	0.0218034	0.982634	0.984808	-7.5682
hsa-miR-31	0.000207163	2.28509	0.000807043	0.999357	0.999357	-7.56844

## Sheet: Differential mRNAs
EntrezID	Gene symbol	logFC	AveExpr	t	P.Value	adj.P.Val	B
1300	COL10A1	7.8686	7.34581	29.0267	3.81123e-62	4.27505e-58	130.92
4320	MMP11	6.28963	9.36743	26.9195	3.76254e-58	2.11022e-54	121.861
114818	KLHL29	-3.27104	7.37039	-22.4197	6.95045e-49	2.59877e-45	100.77
2277	FIGF	-6.4791	6.03197	-22.3181	1.15771e-48	3.24651e-45	100.265
3201	HOXA4	-2.87047	5.95481	-21.7505	2.04852e-47	3.82971e-44	97.4178
11096	ADAMTS5	-3.34801	9.66182	-21.7792	1.76951e-47	3.82971e-44	97.5629
388335	TMEM220	-2.66982	6.82068	-20.7392	3.7873e-45	6.06888e-42	92.2431
4660	PPP1R12B	-2.17431	11.0145	-20.5997	7.8634e-45	1.10255e-41	91.5186
23177	CEP68	-1.29184	10.1951	-20.5675	9.30652e-45	1.1599e-41	91.3515
10253	SPRY2	-2.78535	9.0188	-20.43	1.9175e-44	2.15086e-41	90.6344
153579	BTNL9	-4.51422	8.33857	-20.2151	5.9608e-44	6.07839e-41	89.5093
1756		-3.72841	9.56082	-20.157	8.10663e-44	7.57767e-41	89.2042
8436	SDPR	-4.62303	9.19152	-20.1174	1.00032e-43	8.6312e-41	88.9957
57569	ARHGAP20	-3.25041	7.14038	-19.8399	4.37831e-43	3.50796e-40	87.5308
8840	WISP1	4.06243	6.31206	19.7674	6.45199e-43	4.71073e-40	87.146
85480	TSLP	-4.28185	4.41273	-19.7598	6.71941e-43	4.71073e-40	87.1057
4311	MME	-3.95947	10.6569	-19.6621	1.13391e-42	7.33646e-40	86.5864
146894	CD300LG	-6.91704	6.95412	-19.6551	1.17729e-42	7.33646e-40	86.5491
23336	SYNM	-4.24341	11.3774	-19.6357	1.30627e-42	7.7118e-40	86.446
1301	COL11A1	6.67388	8.02264	19.502	2.67915e-42	1.5026e-39	85.733
25891	PAMR1	-3.96782	8.19543	-19.3623	5.68835e-42	3.03839e-39	84.9857
84913	ATOH8	-4.28358	6.58898	-19.3076	7.64432e-42	3.89756e-39	84.6923
2706	GJB2	4.59473	6.98807	19.2991	8.00649e-42	3.90473e-39	84.6464
4751	NEK2	4.77589	6.27049	19.2786	8.94469e-42	4.18053e-39	84.5364
64344	HIF3A	-5.4862	5.29655	-19.163	1.67283e-41	7.50564e-39	83.9149
80760	ITIH5	-4.37126	10.0865	-19.0704	2.765e-41	1.19288e-38	83.416
25802	LMOD1	-3.01801	10.0606	-19.0565	2.98244e-41	1.23904e-38	83.3408
7355	SLC35A2	1.34076	9.39728	19.0211	3.61543e-41	1.44837e-38	83.1497
24137	KIF4A	4.49819	6.50067	18.9793	4.54006e-41	1.75607e-38	82.9236
3624	INHBA	3.46558	6.92082	18.9011	6.95375e-41	2.60001e-38	82.5003
857	CAV1	-3.31282	12.1532	-18.8522	9.08218e-41	3.28629e-38	82.2352
126668	TDRD10	-3.10451	4.04918	-18.8156	1.10924e-40	3.88823e-38	82.0367
4306	NR3C2	-2.74001	8.13862	-18.671	2.4487e-40	8.32335e-38	81.2503
4322	MMP13	7.07189	4.85054	18.5292	5.33711e-40	1.76078e-37	80.4766
57447	NDRG2	-2.94305	11.309	-18.4567	7.95461e-40	2.53291e-37	80.0803
286097	MICU3	-2.75509	6.07128	-18.4527	8.12915e-40	2.53291e-37	80.0587
345275	HSD17B13	-5.85429	3.91229	-18.4462	8.42963e-40	2.55555e-37	80.0227
5325	PLAGL1	-2.35438	8.5653	-18.4029	1.06996e-39	3.08218e-37	79.7859
55974	SLC50A1	1.90961	9.79922	18.4026	1.07163e-39	3.08218e-37	79.7843
9737	GPRASP1	-2.47024	8.03303	-18.3659	1.31246e-39	3.68048e-37	79.583
23492	CBX7	-2.0274	9.94796	-18.3177	1.7127e-39	4.68569e-37	79.3186
168002	DACT2	-4.86273	3.70435	-18.1413	4.55011e-39	1.2152e-36	78.3482
5138	PDE2A	-3.32594	8.68304	-18.1006	5.70618e-39	1.48852e-36	78.1233
22974	TPX2	3.38288	8.46282	18.0396	8.00659e-39	2.04113e-36	77.7868
641654	HEPN1	-5.53103	4.03488	-18.0117	9.35364e-39	2.33155e-36	77.6324
10349	ABCA10	-5.06244	5.94072	-17.8274	2.61315e-38	6.3721e-36	76.6118
2327	FMO2	-4.48361	9.66252	-17.8029	2.99699e-38	7.1526e-36	76.4756
858	CAV2	-2.91765	10.5427	-17.76	3.80889e-38	8.9009e-36	76.2374
768206	PRCD	-2.70675	3.20368	-17.7326	4.44043e-38	1.0165e-35	76.085
256691	MAMDC2	-3.46923	8.14732	-17.6849	5.80328e-38	1.30191e-35	75.8191
667	DST	-2.52713	13.0914	-17.6325	7.78213e-38	1.71161e-35	75.5276
115330	GPR146	-2.94363	7.6862	-17.5718	1.09459e-37	2.36116e-35	75.1887
1185	CLCN6	-1.20767	8.85328	-17.5281	1.39912e-37	2.90629e-35	74.9448
11170	FAM107A	-3.9557	8.12653	-17.529	1.39225e-37	2.90629e-35	74.9497
6330	SCN4B	-2.94038	8.4898	-17.4836	1.79724e-37	3.66539e-35	74.696
9365	KL	-2.85924	6.44485	-17.479	1.84433e-37	3.69427e-35	74.6703
10218	ANGPTL7	-5.75484	3.86914	-17.4726	1.91158e-37	3.6987e-35	74.6347
55165	CEP55	3.53891	6.70332	17.4705	1.93442e-37	3.6987e-35	74.6229
57405	SPC25	3.42575	5.12252	17.4695	1.94547e-37	3.6987e-35	74.6172
9555	H2AFY	1.1117	11.6016	17.4237	2.51851e-37	4.70836e-35	74.3607
2840	GPR17	-3.54415	2.89825	-17.3933	2.98785e-37	5.49421e-35	74.1909
2920	CXCL2	-5.2325	6.02957	-17.3385	4.07133e-37	7.36582e-35	73.8835
286133	SCARA5	-6.59492	7.11408	-17.3195	4.53224e-37	8.06954e-35	73.7769
4915	NTRK2	-4.02218	11.0449	-17.3079	4.84006e-37	8.42939e-35	73.7116
55723	ASF1B	3.10544	7.17738	17.3054	4.90701e-37	8.42939e-35	73.698
338872	C1QTNF9	-3.50449	3.49394	-17.3036	4.95979e-37	8.42939e-35	73.6873
2145	EZH1	-1.47866	10.14	-17.2798	5.67353e-37	9.4985e-35	73.5538
57658	CALCOCO1	-1.21084	11.0018	-17.1503	1.1807e-36	1.94764e-34	72.8255
374864	CCDC178	-3.94107	4.11144	-17.1471	1.20216e-36	1.9543e-34	72.8076
3977	LIFR	-2.94379	10.7272	-17.139	1.2586e-36	2.01682e-34	72.762
9079	LDB2	-2.1253	9.0842	-17.1354	1.28415e-36	2.02877e-34	72.742
10144	FAM13A	-2.49227	9.94277	-17.1272	1.3459e-36	2.06807e-34	72.6954
84668	FAM126A	-2.11681	9.46825	-17.1278	1.34101e-36	2.06807e-34	72.699
54443	ANLN	3.51141	7.79935	17.1225	1.38219e-36	2.09514e-34	72.6689
9768	KIAA0101	3.66094	6.22352	17.071	1.85118e-36	2.76862e-34	72.3786
8613	PLPP3	-1.94858	11.2994	-17.0617	1.95109e-36	2.87965e-34	72.3264
84101	USP44	-3.48084	3.35553	-17.0504	2.08098e-36	3.03148e-34	72.2623
220296	HEPACAM	-5.2996	4.43122	-16.9926	2.88962e-36	4.15549e-34	71.9361
6790	AURKA	2.81776	7.15102	16.9843	3.02883e-36	4.30056e-34	71.8893
55679	LIMS2	-2.26483	9.20659	-16.9521	3.6369e-36	5.09939e-34	71.7075
2774	GNAL	-2.96435	6.8318	-16.8931	5.08924e-36	7.04765e-34	71.3736
60676	PAPPA2	-3.99855	3.09601	-16.8864	5.28744e-36	7.23282e-34	71.3356
126393	HSPB6	-4.83791	9.7706	-16.8621	6.07178e-36	8.20568e-34	71.1981
10894	LYVE1	-5.04112	7.77228	-16.8463	6.64544e-36	8.87404e-34	71.1084
6263	RYR3	-3.91843	5.19904	-16.8313	7.23943e-36	9.55349e-34	71.0233
6751	SSTR1	-3.40456	4.00908	-16.8275	7.39571e-36	9.64625e-34	71.0021
55355	HJURP	3.67484	5.92956	16.8111	8.12028e-36	1.04696e-33	70.9092
124222	PAQR4	2.38602	8.52983	16.7991	8.69606e-36	1.10845e-33	70.8411
4629	MYH11	-4.05997	11.4674	-16.7732	1.00811e-35	1.27056e-33	70.6943
537	ATP6AP1	1.10888	11.8524	16.7472	1.16984e-35	1.45801e-33	70.5464
54810	GIPC2	-3.24536	5.96106	-16.7448	1.18608e-35	1.46201e-33	70.5327
51203	NUSAP1	3.21898	7.95837	16.7421	1.20447e-35	1.46853e-33	70.5174
4881	NPR1	-3.6278	8.83279	-16.7291	1.29695e-35	1.55919e-33	70.4439
25943	C20orf194	-1.33321	9.43777	-16.7278	1.30663e-35	1.55919e-33	70.4365
5212	VIT	-4.74037	6.46242	-16.7162	1.39618e-35	1.64852e-33	70.3706
577	ADGRB3	-2.82021	2.77495	-16.7055	1.48443e-35	1.72482e-33	70.3097
5463	POU6F1	-1.59754	7.70959	-16.7047	1.49156e-35	1.72482e-33	70.3049
1063	CENPF	3.26254	9.36929	16.6794	1.72353e-35	1.97273e-33	70.1612
3161	HMMR	3.56589	6.28768	16.6687	1.83291e-35	2.07674e-33	70.1001
3131	HLF	-3.74648	8.42507	-16.6638	1.88422e-35	2.11353e-33	70.0726
7122	CLDN5	-3.38421	8.09938	-16.6591	1.93596e-35	2.15006e-33	70.0457
554	AVPR2	-3.73413	4.56461	-16.6355	2.21615e-35	2.43711e-33	69.9114
7083	TK1	2.97092	8.16736	16.6126	2.52689e-35	2.75185e-33	69.781
150468	CKAP2L	3.62091	5.54354	16.5933	2.82174e-35	3.04341e-33	69.6713
114787	GPRIN1	2.70132	5.99512	16.5825	3.0018e-35	3.20678e-33	69.6098
128239	IQGAP3	3.8399	6.98154	16.5538	3.53772e-35	3.74364e-33	69.4465
10826	FAXDC2	-2.64217	9.68823	-16.5508	3.59991e-35	3.77385e-33	69.4292
983	CDK1	2.97646	8.02953	16.5397	3.83696e-35	3.9851e-33	69.3658
5877	RABIF	1.27059	8.43755	16.5348	3.94649e-35	4.06126e-33	69.3378
353500	BMP8A	2.61592	6.60081	16.5144	4.4362e-35	4.52371e-33	69.2216
33	ACADL	-5.47906	4.38987	-16.4481	6.48992e-35	6.55832e-33	68.8434
6574	SLC20A1	1.28149	10.1551	16.4053	8.30307e-35	8.31567e-33	68.5985
7145	TNS1	-2.82202	12.9434	-16.3859	9.28342e-35	9.21523e-33	68.4876
10580	SORBS1	-3.49186	11.5105	-16.3807	9.5651e-35	9.41156e-33	68.4579
84302	TMEM246	-2.3647	5.9104	-16.3034	1.49251e-34	1.45578e-32	68.0156
154	ADRB2	-3.24446	6.79963	-16.3012	1.51121e-34	1.46131e-32	68.0033
221150	SKA3	3.28738	5.66489	16.2895	1.61685e-34	1.55011e-32	67.9361
5648	MASP1	-4.78318	4.3918	-16.2673	1.83779e-34	1.74699e-32	67.8088
128553	TSHZ2	-2.8612	7.91155	-16.258	1.93898e-34	1.82769e-32	67.7555
32	ACACB	-3.78097	10.3226	-16.2448	2.09222e-34	1.9557e-32	67.6799
147495	APCDD1	-2.57339	9.44089	-16.2344	2.2207e-34	2.05864e-32	67.6207
26045	LRRTM2	-2.91209	4.51323	-16.219	2.42718e-34	2.23161e-32	67.5323
30819	KCNIP2	-5.68773	7.46835	-16.188	2.90253e-34	2.64696e-32	67.3545
51665	ASB1	-1.18556	8.88042	-16.1834	2.98171e-34	2.69725e-32	67.3277
80036	TRPM3	-3.02724	1.63485	-16.1782	3.07235e-34	2.757e-32	67.298
338328	GPIHBP1	-4.34059	6.92	-16.1737	3.15313e-34	2.80703e-32	67.2722
2305	FOXM1	3.4368	7.72617	16.1615	3.38439e-34	2.98919e-32	67.2018
55143	CDCA8	2.81346	7.03127	16.1499	3.61773e-34	3.17032e-32	67.1355
9397	NMT2	-2.08102	8.97677	-16.1315	4.0228e-34	3.49797e-32	67.03
57685	CACHD1	-2.49475	9.17052	-16.1269	4.13148e-34	3.56483e-32	67.0035
57484	RNF150	-3.04321	7.16008	-16.1212	4.27111e-34	3.65718e-32	66.9705
7432	VIP	-2.81963	1.45735	-16.1049	4.69279e-34	3.9878e-32	66.8769
5627	PROS1	-2.0989	9.81158	-16.0712	5.70386e-34	4.81054e-32	66.683
891	CCNB1	2.29262	8.51266	16.0553	6.25364e-34	5.23486e-32	66.5915
6241	RRM2	3.89429	7.96284	16.0521	6.36833e-34	5.29138e-32	66.5734
9452	ITM2A	-2.88867	9.53383	-16.0472	6.55041e-34	5.40264e-32	66.5454
9542	NRG2	-4.32182	4.18139	-16.0412	6.78568e-34	5.55583e-32	66.5103
80332	ADAM33	-3.84428	7.16128	-16.0399	6.83679e-34	5.55712e-32	66.5029
4147	MATN2	-3.33582	10.3255	-16.0121	8.031e-34	6.48084e-32	66.3428
284	ANGPT1	-3.14848	7.41104	-16.0076	8.24076e-34	6.60261e-32	66.3172
163175	LGI4	-2.79844	6.41536	-16.0041	8.41021e-34	6.69059e-32	66.297
23331	TTC28	-1.57378	9.62738	-15.9728	1.0081e-33	7.96327e-32	66.1168
5137	PDE1C	-4.15684	5.24803	-15.9668	1.04413e-33	8.19021e-32	66.0819
220134	SKA1	3.18957	5.20862	15.9569	1.10562e-33	8.5969e-32	66.025
285313	IGSF10	-3.67257	8.07059	-15.956	1.11131e-33	8.5969e-32	66.0199
8555	CDC14B	-1.87876	8.84476	-15.9503	1.14843e-33	8.82323e-32	65.9873
142	PARP1	1.132	11.9355	15.9369	1.24159e-33	9.4741e-32	65.9097
51514	DTL	3.21517	7.42782	15.9309	1.28573e-33	9.74459e-32	65.875
79057	PRRG3	-3.18721	2.20106	-15.9293	1.29727e-33	9.76612e-32	65.8661
3953	LEPR	-2.95445	9.28528	-15.9262	1.32126e-33	9.88042e-32	65.8479
84159	ARID5B	-1.56499	11.4382	-15.8995	1.54193e-33	1.14542e-31	65.6944
6517	SLC2A4	-4.71542	6.23119	-15.8946	1.5871e-33	1.17121e-31	65.6657
2247	FGF2	-3.65236	8.77598	-15.8641	1.89447e-33	1.38891e-31	65.4897
2908	NR3C1	-1.77058	11.1184	-15.8537	2.01194e-33	1.46349e-31	65.4299
5239	PGM5	-3.1146	8.09443	-15.8528	2.0223e-33	1.46349e-31	65.4248
7048	TGFBR2	-2.1629	12.2241	-15.846	2.10442e-33	1.50352e-31	65.3852
11130	ZWINT	2.53454	8.06842	15.846	2.10431e-33	1.50352e-31	65.3852
126669	SHE	-2.16204	8.48316	-15.8318	2.28496e-33	1.62218e-31	65.3034
6777	STAT5B	-1.35464	11.239	-15.8302	2.30649e-33	1.62716e-31	65.294
375033	PEAR1	-2.371	8.01884	-15.8232	2.40276e-33	1.68448e-31	65.2534
2273	FHL1	-4.33389	11.3418	-15.8072	2.63625e-33	1.8367e-31	65.1612
9481	SLC25A27	-3.25579	6.34616	-15.7938	2.85013e-33	1.97345e-31	65.0836
92293	TMEM132C	-5.73782	6.46926	-15.7899	2.91557e-33	2.00638e-31	65.0611
10316	NMUR1	-3.98041	4.33321	-15.7729	3.21874e-33	2.2015e-31	64.9627
10752	CHL1	-3.8126	8.62705	-15.7629	3.4112e-33	2.319e-31	64.905
4653	MYOC	-6.1986	4.13147	-15.7454	3.77606e-33	2.55157e-31	64.804
9055	PRC1	2.38312	8.6974	15.733	4.05876e-33	2.72617e-31	64.7322
114928	GPRASP2	-1.46398	8.49543	-15.7229	4.30556e-33	2.87473e-31	64.6735
6328	SCN3A	-3.95795	5.09059	-15.7087	4.67501e-33	3.10293e-31	64.5917
118611	C10orf90	-4.83873	3.80317	-15.7014	4.87866e-33	3.21905e-31	64.5493
10810	WASF3	-2.3437	8.70244	-15.6956	5.04508e-33	3.30939e-31	64.5159
80820	EEPD1	-1.96446	8.32267	-15.6912	5.17855e-33	3.3772e-31	64.49
23189	KANK1	-2.1531	10.5085	-15.6833	5.42252e-33	3.51586e-31	64.4442
79442	LRRC2	-3.6457	4.84654	-15.6675	5.94485e-33	3.83238e-31	64.3528
163115	ZNF781	-1.90534	5.05411	-15.6538	6.4373e-33	4.12612e-31	64.2737
389072	PLEKHM3	-1.69306	8.92388	-15.6407	6.94817e-33	4.42827e-31	64.1977
55335	NIPSNAP3B	-2.91634	6.08213	-15.6271	7.52281e-33	4.76742e-31	64.1188
220965	FAM13C	-2.67123	7.18226	-15.6243	7.64774e-33	4.81936e-31	64.1024
91851	CHRDL1	-5.67467	9.5832	-15.6214	7.77529e-33	4.85708e-31	64.0859
445815	PALM2-AKAP2	-2.19632	10.8722	-15.621	7.79419e-33	4.85708e-31	64.0835
10186	LHFP	-2.1224	10.3858	-15.6178	7.94048e-33	4.92091e-31	64.065
3832	KIF11	2.57169	8.23469	15.5993	8.84657e-33	5.45231e-31	63.9576
4023	LPL	-4.8509	11.1679	-15.5944	9.10067e-33	5.57827e-31	63.9295
5187	PER1	-2.43171	10.1578	-15.5891	9.38798e-33	5.72309e-31	63.8986
9928	KIF14	3.93962	5.62085	15.5863	9.54535e-33	5.78758e-31	63.882
84441	MAML2	-2.1749	9.27597	-15.5829	9.73389e-33	5.86616e-31	63.8626
84870	RSPO3	-2.90785	7.17582	-15.5821	9.77954e-33	5.86616e-31	63.8579
6854	SYN2	-4.46313	5.74872	-15.5761	1.01303e-32	6.04423e-31	63.8229
1028	CDKN1C	-2.61446	8.4475	-15.5694	1.05331e-32	6.2513e-31	63.7841
9647	PPM1F	-1.38566	9.741	-15.5516	1.16828e-32	6.89717e-31	63.6811
54442	KCTD5	1.01403	9.26413	15.5463	1.20539e-32	7.07896e-31	63.6501
114826	SMYD4	-0.932511	8.35744	-15.5251	1.36384e-32	7.9678e-31	63.5273
9729	KIAA0408	-3.99206	5.88001	-15.5159	1.43955e-32	8.36653e-31	63.4736
2308	FOXO1	-1.8288	10.1295	-15.5027	1.55482e-32	8.9899e-31	63.397
8406	SRPX	-2.74427	9.38444	-15.4895	1.67955e-32	9.61201e-31	63.3203
23284	ADGRL3	-3.38949	5.78563	-15.4897	1.67748e-32	9.61201e-31	63.3215
55362	TMEM63B	1.13344	9.81065	15.4777	1.79984e-32	1.02481e-30	63.2515
2995	GYPC	-2.24577	9.18847	-15.4743	1.83565e-32	1.03992e-30	63.2319
64151	NCAPG	2.97057	7.06376	15.4544	2.0626e-32	1.16262e-30	63.116
1879	EBF1	-2.9607	9.06081	-15.3975	2.87738e-32	1.61378e-30	62.785
477	ATP1A2	-5.11038	7.4167	-15.3919	2.97168e-32	1.65838e-30	62.753
11082	ESM1	3.08211	5.92396	15.3829	3.13277e-32	1.73962e-30	62.7005
375	ARF1	0.944477	13.1702	15.3784	3.21676e-32	1.77231e-30	62.6742
147463	ANKRD29	-3.00978	6.71975	-15.3781	3.22325e-32	1.77231e-30	62.6722
9628	RGS6	-4.07299	4.60193	-15.3556	3.67609e-32	2.01145e-30	62.5415
2335	FN1	3.19408	15.0754	15.3503	3.79193e-32	2.06476e-30	62.5106
4312	MMP1	6.31994	4.09543	15.3473	3.86041e-32	2.09189e-30	62.4928
4288	MKI67	3.33358	9.09265	15.3349	4.14972e-32	2.23786e-30	62.421
9796	PHYHIP	-3.01736	5.41173	-15.3135	4.70587e-32	2.52563e-30	62.2959
222166	MTURN	-2.59755	10.8219	-15.2846	5.57192e-32	2.9762e-30	62.128
10350	ABCA9	-4.21986	7.96762	-15.2779	5.79517e-32	3.08078e-30	62.0889
131578	LRRC15	4.12432	9.28836	15.2624	6.34933e-32	3.35946e-30	61.9981
3204	HOXA7	-2.64401	7.13318	-15.2538	6.67658e-32	3.51602e-30	61.9482
5166	PDK4	-3.95054	11.0418	-15.249	6.86805e-32	3.58321e-30	61.9201
83699	SH3BGRL2	-2.11214	9.51197	-15.2497	6.83805e-32	3.58321e-30	61.9244
64129	TINAGL1	-2.6332	9.71522	-15.2373	7.35741e-32	3.82074e-30	61.8516
10628	TXNIP	-2.07935	14.3133	-15.2355	7.43195e-32	3.84167e-30	61.8416
8270	LAGE3	1.41032	7.9594	15.2273	7.80124e-32	4.01406e-30	61.7934
253738	EBF3	-2.92129	7.39079	-15.2059	8.84328e-32	4.52946e-30	61.6687
25840	METTL7A	-1.92157	11.261	-15.2036	8.96563e-32	4.57125e-30	61.6551
221091	LRRN4CL	-3.81981	6.66872	-15.2021	9.04564e-32	4.59117e-30	61.6462
79780	CCDC82	-1.56666	8.51879	-15.1662	1.11639e-31	5.64078e-30	61.4371
11080	DNAJB4	-1.50961	9.20574	-15.164	1.13134e-31	5.69071e-30	61.4238
9586	CREB5	-2.53	7.72122	-15.1553	1.19072e-31	5.96265e-30	61.373
10249	GLYAT	-6.3482	4.47698	-15.1442	1.2709e-31	6.33584e-30	61.3082
116159	CYYR1	-2.11091	9.47328	-15.1433	1.27777e-31	6.34193e-30	61.3028
11004	KIF2C	3.49969	6.78655	15.1416	1.29021e-31	6.37547e-30	61.2932
57678	GPAM	-3.64907	10.8352	-15.1236	1.43468e-31	7.05824e-30	61.1877
140766	ADAMTS14	3.6989	4.6591	15.0897	1.75091e-31	8.5764e-30	60.9896
3952	LEP	-7.84644	7.24088	-15.0885	1.76291e-31	8.59765e-30	60.9828
79937	CNTNAP3P2	-3.96477	6.13424	-15.0763	1.89385e-31	9.19624e-30	60.9116
3200	HOXA3	-2.5781	6.18959	-15.0729	1.93252e-31	9.31114e-30	60.8915
23235	SIK2	-2.26372	10.3535	-15.0728	1.93411e-31	9.31114e-30	60.8907
28999	KLF15	-4.09121	6.19546	-15.066	2.01294e-31	9.60813e-30	60.851
56920	SEMA3G	-3.1355	9.81224	-15.0665	2.00638e-31	9.60813e-30	60.8542
400258	C14orf180	-5.93415	4.66325	-15.0556	2.13932e-31	1.01681e-29	60.7904
3773	KCNJ16	-4.99417	4.22688	-15.0547	2.1513e-31	1.01819e-29	60.7849
5101	PCDH9	-3.81937	5.5051	-15.0521	2.18376e-31	1.02921e-29	60.77
51155	HN1	1.9202	9.75455	15.0471	2.24933e-31	1.05568e-29	60.7406
23623	RUSC1	1.26853	9.60243	15.0439	2.29222e-31	1.07133e-29	60.7218
1036	CDO1	-3.9009	7.60359	-15.037	2.38654e-31	1.10876e-29	60.6817
51232	CRIM1	-1.68986	12.2096	-15.0367	2.39209e-31	1.10876e-29	60.6794
83857	TMTC1	-2.95488	9.93711	-15.0308	2.47536e-31	1.14264e-29	60.6454
23205	ACSBG1	-1.94678	2.86568	-15.0267	2.53676e-31	1.16618e-29	60.621
154810	AMOTL1	-1.84657	10.5658	-15.009	2.81565e-31	1.28911e-29	60.5173
729359	PLIN4	-6.46784	10.7887	-15.0026	2.92283e-31	1.33274e-29	60.4801
79801	SHCBP1	2.84341	6.25435	14.9966	3.02776e-31	1.37499e-29	60.4451
7402	UTRN	-1.46376	12.0148	-14.9925	3.10246e-31	1.40324e-29	60.4208
285203	EOGT	-1.4092	9.41014	-14.9772	3.39521e-31	1.52948e-29	60.3312
285016	FAM150B	-4.21737	3.03375	-14.9724	3.49262e-31	1.56707e-29	60.3031
90861	HN1L	1.29063	11.6599	14.9567	3.83138e-31	1.71222e-29	60.211
6329	SCN4A	-3.74479	6.34703	-14.9524	3.93006e-31	1.74243e-29	60.1857
79998	ANKRD53	-3.33152	4.24184	-14.953	3.91582e-31	1.74243e-29	60.1893
57088	PLSCR4	-2.03925	9.82135	-14.9275	4.55027e-31	2.00946e-29	60.04
51512	GTSE1	2.93329	5.83548	14.924	4.64518e-31	2.04333e-29	60.0195
7102	TSPAN7	-2.99226	8.95505	-14.9171	4.83825e-31	2.11995e-29	59.979
7153	TOP2A	3.84181	9.40455	14.9139	4.93004e-31	2.15176e-29	59.9603
9134	CCNE2	2.8026	6.61357	14.9119	4.98822e-31	2.16872e-29	59.9487
5888	RAD51	2.48448	5.83393	14.9062	5.15818e-31	2.23395e-29	59.9154
10391	CORO2B	-2.5721	7.12038	-14.9033	5.24754e-31	2.26391e-29	59.8983
22808	MRAS	-2.38444	10.3732	-14.9022	5.28419e-31	2.27099e-29	59.8914
9493	KIF23	2.67149	7.52305	14.8961	5.47731e-31	2.345e-29	59.8557
4826	NNAT	-4.25187	5.47654	-14.8703	6.37636e-31	2.70923e-29	59.7046
55273	TMEM100	-4.29637	6.25124	-14.8706	6.36705e-31	2.70923e-29	59.706
2662	GDF10	-4.80514	5.40261	-14.8609	6.74207e-31	2.8538e-29	59.6491
2819	GPD1	-6.71422	9.26336	-14.8546	6.99575e-31	2.95005e-29	59.6124
79742	CXorf36	-2.0851	9.64538	-14.8497	7.199e-31	3.02439e-29	59.5839
171024	SYNPO2	-2.6498	11.098	-14.8474	7.30087e-31	3.05574e-29	59.57
10411	RAPGEF3	-2.31549	8.76542	-14.8396	7.64362e-31	3.1873e-29	59.5243
25804	LSM4	1.11812	9.91846	14.8281	8.17841e-31	3.39768e-29	59.4571
130399	ACVR1C	-5.16536	7.17202	-14.8232	8.41929e-31	3.48484e-29	59.4282
6711	SPTBN1	-1.86903	13.5086	-14.8202	8.57333e-31	3.53555e-29	59.4102
9068	ANGPTL1	-3.5808	7.16032	-14.8195	8.60522e-31	3.53571e-29	59.4065
51421	AMOTL2	-1.59292	11.1482	-14.8063	9.30406e-31	3.80889e-29	59.3289
948	CD36	-4.58523	12.0327	-14.8009	9.60576e-31	3.9181e-29	59.2972
113130	CDCA5	2.80498	7.15614	14.79	1.02427e-30	4.16277e-29	59.2333
23461	ABCA5	-2.00541	9.0424	-14.7873	1.04089e-30	4.21505e-29	59.2173
55800	SCN3B	-3.17759	5.29773	-14.7831	1.06686e-30	4.30467e-29	59.1928
55872	PBK	3.67761	5.80019	14.7705	1.14955e-30	4.62169e-29	59.1186
4150	MAZ	1.21827	11.409	14.7697	1.15499e-30	4.62697e-29	59.1139
10003	NAALAD2	-3.2846	5.25545	-14.7664	1.17772e-30	4.70125e-29	59.0945
2246	FGF1	-2.24459	9.02494	-14.7621	1.20838e-30	4.80653e-29	59.069
23397	NCAPH	2.85616	6.56106	14.7604	1.22056e-30	4.83783e-29	59.059
27102	EIF2AK1	0.834213	11.9435	14.7417	1.36294e-30	5.38315e-29	58.9493
206338	LVRN	-5.16751	4.81476	-14.7375	1.39727e-30	5.49937e-29	58.9246
64115	C10orf54	-1.96818	9.67483	-14.7292	1.46754e-30	5.75572e-29	58.8758
4223	MEOX2	-3.50799	7.39823	-14.7272	1.48481e-30	5.80319e-29	58.8641
56849	TCEAL7	-2.51821	5.86253	-14.7196	1.553e-30	6.04863e-29	58.8195
9228	DLGAP2	-2.93019	2.53176	-14.7048	1.69541e-30	6.58043e-29	58.7323
6422	SFRP1	-5.25308	11.5829	-14.7032	1.71107e-30	6.61831e-29	58.7231
650	BMP2	-3.04158	6.01857	-14.7004	1.73952e-30	6.70522e-29	58.7067
152503	SH3D19	-1.75646	11.2942	-14.6933	1.81496e-30	6.97205e-29	58.6645
27031	NPHP3	-1.37182	8.99307	-14.6727	2.05002e-30	7.82144e-29	58.5434
63967	CLSPN	3.1943	5.29792	14.6731	2.04504e-30	7.82144e-29	58.5458
79960	JADE1	-1.1321	10.0833	-14.6445	2.42261e-30	9.21168e-29	58.3774
81502	HM13	0.981856	11.2174	14.6405	2.47994e-30	9.3978e-29	58.3541
5307	PITX1	4.75081	5.63818	14.6338	2.58122e-30	9.74867e-29	58.3143
11217	AKAP2	-1.80216	10.0118	-14.6124	2.92875e-30	1.10241e-28	58.1887
222950	NYAP1	-3.00651	3.24806	-14.6091	2.98675e-30	1.12048e-28	58.1692
358	AQP1	-2.25127	12.5557	-14.6051	3.05968e-30	1.14021e-28	58.1453
55635	DEPDC1	3.33365	6.11928	14.6051	3.05898e-30	1.14021e-28	58.1455
92558	CCDC64	3.1051	6.77236	14.6039	3.08048e-30	1.14416e-28	58.1385
3745	KCNB1	-4.1026	4.91715	-14.6014	3.12641e-30	1.15739e-28	58.1238
6869	TACR1	-3.87551	6.6081	-14.6007	3.13982e-30	1.15853e-28	58.1195
22990	PCNX	-1.15638	10.8671	-14.5909	3.32814e-30	1.22399e-28	58.0616
57030	SLC17A7	-3.2235	4.93616	-14.5618	3.95236e-30	1.44881e-28	57.8907
4352	MPL	-1.61079	4.40167	-14.5612	3.96667e-30	1.44932e-28	57.8871
5373	PMM2	0.999201	9.63146	14.5405	4.48589e-30	1.63371e-28	57.7648
3182	HNRNPAB	1.00621	11.1577	14.5273	4.85067e-30	1.76084e-28	57.6871
8854	ALDH1A2	-3.88692	6.63598	-14.5222	4.99954e-30	1.80903e-28	57.657
9903	KLHL21	-1.53117	10.4206	-14.4964	5.82771e-30	2.10191e-28	57.5046
152137	CCDC50	-1.33669	11.0587	-14.4944	5.89652e-30	2.11991e-28	57.4929
286827	TRIM59	2.19937	7.31618	14.485	6.23492e-30	2.23441e-28	57.4375
5346	PLIN1	-6.45974	10.0702	-14.4798	6.43138e-30	2.29748e-28	57.4066
216	ALDH1A1	-2.80455	9.91645	-14.4557	7.41954e-30	2.64206e-28	57.2645
1910	EDNRB	-2.29668	8.8473	-14.4549	7.45464e-30	2.64616e-28	57.2598
29128	UHRF1	3.71769	6.4176	14.4527	7.55307e-30	2.67264e-28	57.2468
4081	MAB21L1	-3.03478	5.73375	-14.4484	7.74617e-30	2.73235e-28	57.2217
3381	IBSP	4.06699	2.61511	14.4377	8.2538e-30	2.90228e-28	57.1586
202052	DNAJC18	-1.18327	7.48381	-14.4345	8.41076e-30	2.94823e-28	57.1398
340273	ABCB5	-4.44065	4.21814	-14.4166	9.35824e-30	3.27014e-28	57.0337
8639	AOC3	-3.61337	11.0916	-14.4069	9.91284e-30	3.44249e-28	56.9764
60495	HPSE2	-3.72841	3.5947	-14.4073	9.88539e-30	3.44249e-28	56.9792
7049	TGFBR3	-3.12465	11.0309	-14.4051	1.00193e-29	3.46872e-28	56.9658
890	CCNA2	2.74616	7.24024	14.4045	1.00522e-29	3.4694e-28	56.9626
57659	ZBTB4	-0.994278	11.5504	-14.4017	1.02206e-29	3.5167e-28	56.9461
9510	ADAMTS1	-2.53289	10.9038	-14.3886	1.10493e-29	3.7902e-28	56.8685
254263	CNIH2	3.22876	3.87355	14.3865	1.11856e-29	3.82529e-28	56.8563
3400	ID4	-3.2613	9.10324	-14.3695	1.23755e-29	4.21933e-28	56.7558
387700	SLC16A12	-3.26248	4.11105	-14.3657	1.2661e-29	4.3036e-28	56.7331
286753	TUSC5	-6.54371	7.93108	-14.3573	1.33079e-29	4.50981e-28	56.6836
4337	MOCS1	-2.12996	9.26448	-14.3533	1.3627e-29	4.60405e-28	56.66
10157	AASS	-1.95296	8.5733	-14.352	1.37333e-29	4.62601e-28	56.6523
8708	B3GALT1	-3.54739	2.31207	-14.3489	1.39895e-29	4.69822e-28	56.6339
54988	ACSM5	-3.81952	5.82389	-14.3473	1.41246e-29	4.72943e-28	56.6244
8029	CUBN	-2.08179	5.85435	-14.3454	1.4283e-29	4.76822e-28	56.6133
9882	TBC1D4	-1.45067	10.4903	-14.3342	1.52637e-29	5.08049e-28	56.5473
4638	MYLK	-2.29132	12.2268	-14.3211	1.64985e-29	5.47525e-28	56.4699
6285	S100B	-4.9691	7.58264	-14.3125	1.73671e-29	5.74651e-28	56.4189
332	BIRC5	3.83877	6.02011	14.3106	1.7567e-29	5.79556e-28	56.4075
81788	NUAK2	2.06619	6.53497	14.3074	1.79034e-29	5.88922e-28	56.3887
151648	SGOL1	3.56983	4.4394	14.2652	2.30164e-29	7.54897e-28	56.1389
10440	TIMM17A	1.08048	10.0753	14.2562	2.42792e-29	7.93994e-28	56.0858
440738	MAP1LC3C	-4.02886	4.09573	-14.2534	2.46831e-29	8.04857e-28	56.0694
81610	FAM83D	3.38049	6.38428	14.2528	2.47733e-29	8.05455e-28	56.0657
79791	FBXO31	-1.06288	9.37181	-14.2221	2.97409e-29	9.64173e-28	55.884
3014	H2AFX	1.52359	8.28214	14.2182	3.04446e-29	9.84141e-28	55.8608
348094	ANKDD1A	-1.86349	6.49584	-14.2119	3.15986e-29	1.01851e-27	55.8238
116028	RMI2	2.47424	6.72667	14.1927	3.54417e-29	1.13911e-27	55.7097
114904	C1QTNF6	2.1746	8.54456	14.1897	3.60725e-29	1.15607e-27	55.6921
1058	CENPA	3.2466	4.96762	14.1872	3.66183e-29	1.16834e-27	55.6772
5939	RBMS2	-1.25003	10.2566	-14.1869	3.66718e-29	1.16834e-27	55.6757
6886	TAL1	-2.12486	6.58377	-14.1865	3.67677e-29	1.16834e-27	55.6732
6376	CX3CL1	-3.09966	10.9173	-14.1705	4.04526e-29	1.2818e-27	55.5782
6844	VAMP2	-1.09983	10.8879	-14.1538	4.46822e-29	1.41183e-27	55.4793
3038	HAS3	-3.50739	7.7177	-14.144	4.73577e-29	1.49217e-27	55.4215
6530	SLC6A2	-3.71751	2.71736	-14.138	4.90958e-29	1.5426e-27	55.3857
8793	TNFRSF10D	-2.44717	6.60438	-14.1329	5.06039e-29	1.58554e-27	55.3556
2770	GNAI1	-2.50011	9.09606	-14.1277	5.21996e-29	1.63098e-27	55.3247
91687	CENPL	1.3412	7.15904	14.1208	5.43919e-29	1.69476e-27	55.2838
1112	FOXN3	-1.54942	11.104	-14.11	5.79868e-29	1.79859e-27	55.2202
2878	GPX3	-3.80016	11.4829	-14.1099	5.8045e-29	1.79859e-27	55.2192
2670	GFAP	-4.43773	4.00322	-14.1083	5.85882e-29	1.81042e-27	55.2099
2157	F8	-1.71187	9.47181	-14.107	5.90365e-29	1.81926e-27	55.2023
1393	CRHBP	-4.08042	4.08724	-14.1041	6.00653e-29	1.8459e-27	55.1851
55323	LARP6	-2.05718	8.12633	-14.1015	6.10163e-29	1.87e-27	55.1695
79745	CLIP4	-2.4453	9.0237	-14.1005	6.13807e-29	1.87604e-27	55.1636
9837	GINS1	2.31183	7.13429	14.0966	6.28291e-29	1.91509e-27	55.1404
145781	GCOM1	-3.48778	8.57907	-14.0878	6.62099e-29	2.01267e-27	55.0883
1264	CNN1	-3.42103	9.59624	-14.0831	6.80767e-29	2.06383e-27	55.0607
25886	POC1A	1.89721	6.53187	14.0824	6.83856e-29	2.0676e-27	55.0562
84281	C2orf88	-3.11531	6.83348	-14.0812	6.88442e-29	2.07588e-27	55.0495
55789	DEPDC1B	3.19523	4.95794	14.0709	7.32311e-29	2.20224e-27	54.9881
7111	TMOD1	-2.33457	7.82832	-14.0657	7.55317e-29	2.26534e-27	54.9573
1808	DPYSL2	-1.52703	11.4369	-14.0511	8.24079e-29	2.46498e-27	54.8707
55248	TMEM206	1.38838	7.36096	14.0405	8.7761e-29	2.61812e-27	54.8081
25769	SLC24A2	3.66757	2.28353	14.039	8.85893e-29	2.63583e-27	54.7988
79927	FAM110D	-2.67247	5.54666	-14.038	8.90806e-29	2.64343e-27	54.7933
57089	ENTPD7	1.48984	8.58398	14.0281	9.45374e-29	2.79796e-27	54.7342
9898	UBAP2L	0.73187	11.7664	14.0167	1.01193e-28	2.98704e-27	54.6665
256302	NATD1	-1.84639	9.04665	-14.0008	1.11273e-28	3.27598e-27	54.5721
541468	LURAP1	-1.8937	4.74831	-13.9778	1.27638e-28	3.74794e-27	54.4357
55214	P3H2	-2.16339	7.7242	-13.9666	1.36472e-28	3.99688e-27	54.3692
80704	SLC19A3	-5.90573	7.51484	-13.9611	1.40985e-28	4.1183e-27	54.3368
401265	KLHL31	-3.5051	6.57933	-13.9593	1.425e-28	4.15174e-27	54.3262
5831	PYCR1	2.43231	9.59183	13.9579	1.43714e-28	4.17628e-27	54.3177
947	CD34	-1.99097	11.3126	-13.9497	1.50976e-28	4.37532e-27	54.2687
3149	HMGB3	2.13835	9.19792	13.9493	1.51344e-28	4.37532e-27	54.2663
26112	CCDC69	-3.04717	9.74539	-13.9388	1.61067e-28	4.64446e-27	54.2044
284119	PTRF	-1.96817	13.0589	-13.9225	1.77573e-28	5.10728e-27	54.1074
155038	GIMAP8	-1.96547	8.94134	-13.9221	1.78029e-28	5.1073e-27	54.1049
23601	CLEC5A	3.17959	5.11627	13.9189	1.81471e-28	5.19277e-27	54.0858
2690	GHR	-3.06602	9.7663	-13.9149	1.85853e-28	5.30462e-27	54.0621
26249	KLHL3	-1.53763	7.44395	-13.9127	1.88289e-28	5.36049e-27	54.0491
81602	CDADC1	-0.958255	7.57677	-13.9087	1.92815e-28	5.47545e-27	54.0255
84171	LOXL4	-2.94326	7.46811	-13.9079	1.93727e-28	5.47927e-27	54.0208
133584	EGFLAM	-1.94268	8.4698	-13.9078	1.93926e-28	5.47927e-27	54.0198
57184	FAM219B	-0.879179	10.1003	-13.8996	2.03667e-28	5.74004e-27	53.9711
51299	NRN1	-2.40038	8.8736	-13.8985	2.04969e-28	5.76224e-27	53.9648
10351	ABCA8	-5.08796	8.26892	-13.8954	2.08731e-28	5.85333e-27	53.9467
3373	HYAL1	-2.32073	6.0786	-13.8878	2.18528e-28	6.09931e-27	53.9011
55084	SOBP	-2.03326	7.0602	-13.8877	2.1859e-28	6.09931e-27	53.9008
2822	GPLD1	-3.36897	4.88499	-13.8859	2.20932e-28	6.14936e-27	53.8902
2037	EPB41L2	-1.78779	11.1069	-13.871	2.41623e-28	6.70861e-27	53.8012
84264	HAGHL	3.29902	4.54357	13.8702	2.4272e-28	6.72245e-27	53.7967
51085	MLXIPL	-4.57379	6.13028	-13.8696	2.43598e-28	6.73014e-27	53.7931
4001	LMNB1	2.39955	8.83928	13.8677	2.46451e-28	6.79223e-27	53.7815
3753	KCNE1	-4.2028	5.00487	-13.8646	2.50943e-28	6.89909e-27	53.7635
5071	PARK2	-2.24583	6.17455	-13.8495	2.74657e-28	7.5326e-27	53.6738
23710	GABARAPL1	-1.46063	10.5365	-13.846	2.80541e-28	7.6752e-27	53.6527
79143	MBOAT7	1.35339	10.043	13.822	3.23734e-28	8.83535e-27	53.5103
131873	COL6A6	-3.87591	6.7386	-13.8177	3.32268e-28	9.04624e-27	53.4844
79981	FRMD1	-4.43472	3.00727	-13.8118	3.44248e-28	9.3497e-27	53.4492
57214	CEMIP	3.84952	6.0872	13.8054	3.57634e-28	9.6898e-27	53.4113
81839	VANGL1	1.05999	9.73252	13.8038	3.61108e-28	9.76037e-27	53.4017
157570	ESCO2	2.97658	5.45334	13.8008	3.67507e-28	9.90944e-27	53.3842
1901	S1PR1	-2.1218	9.83691	-13.796	3.78249e-28	1.01746e-26	53.3556
116224	FAM122A	-0.878815	9.37508	-13.7945	3.81727e-28	1.02436e-26	53.3465
7286	TUFT1	1.4936	9.53024	13.7936	3.83883e-28	1.02769e-26	53.3409
6622	SNCA	-2.12803	6.13627	-13.7817	4.12072e-28	1.10053e-26	53.2704
607	BCL9	1.19207	9.85605	13.7676	4.48422e-28	1.19476e-26	53.1864
22866	CNKSR2	-3.44927	3.71787	-13.7623	4.62928e-28	1.23049e-26	53.1547
3983	ABLIM1	-1.47568	12.0666	-13.7606	4.67461e-28	1.2396e-26	53.145
1072	CFL1	0.952	13.4154	13.7514	4.94002e-28	1.30382e-26	53.0901
25854	FAM149A	-2.8737	6.37966	-13.7516	4.93335e-28	1.30382e-26	53.0915
27328	PCDH11Y	-3.52003	2.64497	-13.75	4.98256e-28	1.31196e-26	53.0816
23345	SYNE1	-1.61823	10.7153	-13.7475	5.05628e-28	1.32825e-26	53.067
125	ADH1B	-6.89629	10.6619	-13.7407	5.26653e-28	1.38025e-26	53.0265
140706	CCM2L	-1.79451	6.74004	-13.7335	5.50035e-28	1.43817e-26	52.9833
90865	IL33	-3.834	8.81704	-13.7263	5.74296e-28	1.49811e-26	52.9404
9693	RAPGEF2	-0.954141	9.99457	-13.7167	6.08124e-28	1.58267e-26	52.8835
1073	CFL2	-1.93837	9.28717	-13.7044	6.54741e-28	1.70005e-26	52.81
79812	MMRN2	-1.90559	10.3019	-13.6979	6.80727e-28	1.76345e-26	52.7713
55083	KIF26B	3.28585	6.56384	13.6903	7.12402e-28	1.84125e-26	52.7261
79987	SVEP1	-3.10107	10.4375	-13.686	7.30669e-28	1.88412e-26	52.701
56992	KIF15	2.79203	6.13799	13.6766	7.73296e-28	1.98946e-26	52.6446
151011	2016-09-10	-1.03294	10.7743	-13.6641	8.33035e-28	2.13825e-26	52.5706
6360	CCL16	-2.48499	1.28342	-13.6549	8.80472e-28	2.25485e-26	52.5155
85458	DIXDC1	-1.47705	10.208	-13.6525	8.93219e-28	2.28229e-26	52.5012
79026	AHNAK	-1.56173	15.8451	-13.6514	8.99211e-28	2.29238e-26	52.4946
2835	GPR12	-3.80464	3.17244	-13.6428	9.46722e-28	2.40802e-26	52.4434
79682	CENPU	2.21384	7.80966	13.639	9.68398e-28	2.45758e-26	52.4209
11185	INMT	-2.9752	7.2224	-13.6373	9.78575e-28	2.4778e-26	52.4105
654	BMP6	-2.48479	6.97143	-13.631	1.01617e-27	2.5672e-26	52.373
90293	KLHL13	-3.20381	8.09032	-13.6294	1.026e-27	2.58622e-26	52.3634
51705	EMCN	-2.05028	9.23845	-13.6223	1.07048e-27	2.69229e-26	52.3212
115207	KCTD12	-1.67105	11.7853	-13.6141	1.12419e-27	2.82104e-26	52.2726
687	KLF9	-1.65466	10.8589	-13.6119	1.13961e-27	2.85334e-26	52.259
9223	MAGI1	-1.24447	9.90082	-13.6093	1.15687e-27	2.89012e-26	52.2441
64321	SOX17	-2.29261	6.73468	-13.5886	1.31033e-27	3.26622e-26	52.1202
10110	SGK2	-4.07726	4.97832	-13.5834	1.35124e-27	3.36073e-26	52.0897
148113	CILP2	3.13481	6.06231	13.5758	1.41427e-27	3.50971e-26	52.0444
27129	HSPB7	-4.51822	7.55119	-13.574	1.43036e-27	3.54179e-26	52.0331
148932	MOB3C	-1.02518	8.83204	-13.5718	1.44874e-27	3.5794e-26	52.0204
164045	HFM1	-2.69967	1.68325	-13.5692	1.4718e-27	3.6284e-26	52.0047
5010	CLDN11	-3.23466	7.99568	-13.5598	1.557e-27	3.83003e-26	51.9488
338442	HCAR2	-3.46374	6.83813	-13.5508	1.64323e-27	4.03327e-26	51.8952
83595	SOX7	-2.11822	7.87253	-13.5466	1.68566e-27	4.12839e-26	51.8698
847	CAT	-1.83727	11.5851	-13.5402	1.75136e-27	4.27996e-26	51.8318
5832	ALDH18A1	1.01872	10.9251	13.5353	1.80392e-27	4.39882e-26	51.8024
57381	RHOJ	-1.6637	8.13063	-13.5211	1.96398e-27	4.77874e-26	51.7179
283417	DPY19L2	-2.55271	5.23955	-13.5174	2.00839e-27	4.8762e-26	51.6957
27303	RBMS3	-2.35196	6.58536	-13.5045	2.16894e-27	5.25465e-26	51.6192
6289	SAA2	-5.39496	8.08038	-13.5	2.22865e-27	5.38765e-26	51.5922
440073	IQSEC3	-3.11656	4.77022	-13.498	2.256e-27	5.44205e-26	51.5801
3068	HDGF	1.04594	12.3758	13.4975	2.26287e-27	5.44692e-26	51.577
4781	NFIB	-2.45711	11.6085	-13.4873	2.4058e-27	5.77855e-26	51.5162
8777	MPDZ	-1.35317	10.2551	-13.4849	2.44015e-27	5.84853e-26	51.5021
6649	SOD3	-3.0491	8.83582	-13.4798	2.5165e-27	6.01866e-26	51.4714
7035	TFPI	-2.14437	9.41492	-13.471	2.65244e-27	6.33031e-26	51.4191
79077	DCTPP1	1.1928	9.45636	13.4681	2.69936e-27	6.4286e-26	51.4017
400506	KNOP1	1.16026	8.74374	13.4565	2.89394e-27	6.8774e-26	51.3325
1102	RCBTB2	-1.22618	8.69073	-13.455	2.92061e-27	6.9261e-26	51.3234
10797	MTHFD2	1.50128	10.206	13.4341	3.31103e-27	7.8354e-26	51.1986
5502	PPP1R1A	-5.22763	8.18015	-13.4272	3.45031e-27	8.1478e-26	51.1577
116535	MRGPRF	-2.38032	7.3723	-13.4213	3.57393e-27	8.422e-26	51.1227
113612	CYP2U1	-1.40133	8.48944	-13.416	3.69097e-27	8.67957e-26	51.0906
2078	ERG	-1.70815	9.07993	-13.4127	3.76403e-27	8.83288e-26	51.0711
990	CDC6	2.68728	7.21218	13.3998	4.06643e-27	9.52258e-26	50.9943
91653	BOC	-2.22866	9.56715	-13.3977	4.11962e-27	9.62705e-26	50.9814
1956	EGFR	-3.15106	9.32724	-13.3961	4.15818e-27	9.69695e-26	50.9721
4222	MEOX1	-4.12521	7.06065	-13.3644	5.03032e-27	1.17065e-25	50.7828
150572	SMYD1	-5.47099	4.92326	-13.3622	5.09728e-27	1.18377e-25	50.7697
6445	SGCG	-4.63549	3.85945	-13.3534	5.37587e-27	1.24589e-25	50.7168
1894	ECT2	1.75545	9.27967	13.3349	6.00678e-27	1.38924e-25	50.6065
6331	SCN5A	-3.25869	3.52183	-13.3326	6.08993e-27	1.40557e-25	50.5928
4692	NDN	-2.00496	8.83078	-13.3184	6.63406e-27	1.52801e-25	50.5077
10516	FBLN5	-2.08503	10.7081	-13.3046	7.20563e-27	1.65626e-25	50.4255
55215	FANCI	1.83118	8.97634	13.2874	7.9926e-27	1.83339e-25	50.3225
633	BGN	2.32561	12.4865	13.2759	8.56553e-27	1.96081e-25	50.2537
729533	FAM72A	2.93988	3.41583	13.2678	8.98955e-27	2.05368e-25	50.2056
899	CCNF	1.62879	8.22642	13.266	9.08845e-27	2.07205e-25	50.1948
1314	COPA	0.850337	12.8626	13.2556	9.67527e-27	2.20137e-25	50.1326
254173	TTLL10	-2.73344	1.86778	-13.2429	1.04435e-26	2.37135e-25	50.0566
128	ADH5	-0.907384	11.4108	-13.2415	1.05337e-26	2.38701e-25	50.048
8200	GDF5	-2.92619	3.6144	-13.2405	1.0596e-26	2.39629e-25	50.0422
8082	SSPN	-1.75852	10.2571	-13.2376	1.07808e-26	2.43317e-25	50.025
6491	STIL	2.01355	7.30391	13.2304	1.12615e-26	2.53656e-25	49.9816
2949	GSTM5	-3.79014	6.87131	-13.2278	1.14379e-26	2.57113e-25	49.9662
168667	BMPER	-3.54122	5.07253	-13.2264	1.15359e-26	2.58796e-25	49.9577
29127	RACGAP1	1.73312	8.94777	13.2234	1.17455e-26	2.62972e-25	49.9398
5621	PRNP	-1.52242	11.4689	-13.219	1.20552e-26	2.68833e-25	49.9139
285668	C5orf64	-2.3275	1.18182	-13.2193	1.20362e-26	2.68833e-25	49.9155
121512	FGD4	-1.32523	9.06131	-13.2181	1.21248e-26	2.69589e-25	49.9082
342926	ZNF677	-2.02014	5.6035	-13.2179	1.21372e-26	2.69589e-25	49.9072
4212	MEIS2	-1.95622	7.74141	-13.2174	1.21761e-26	2.6992e-25	49.904
54538	ROBO4	-1.90602	9.45038	-13.2145	1.23891e-26	2.741e-25	49.8868
57161	PELI2	-1.88544	8.20316	-13.2131	1.24951e-26	2.759e-25	49.8783
10051	SMC4	1.36819	10.2697	13.2111	1.26435e-26	2.7863e-25	49.8665
23034	SAMD4A	-1.88484	8.95281	-13.1986	1.36367e-26	2.99927e-25	49.7914
55294	FBXW7	-1.01098	9.19237	-13.1941	1.40079e-26	3.07489e-25	49.7647
9314	KLF4	-2.61124	10.1215	-13.1885	1.44898e-26	3.17446e-25	49.731
6327	SCN2B	-3.38511	5.27294	-13.1754	1.56768e-26	3.42782e-25	49.6528
10178	TENM1	-3.19861	4.66599	-13.1725	1.5951e-26	3.48098e-25	49.6355
1840	DTX1	-2.6166	7.3143	-13.165	1.66847e-26	3.62851e-25	49.5908
221400	TDRD6	-2.30993	3.73422	-13.165	1.66917e-26	3.62851e-25	49.5904
2921	CXCL3	-3.39292	2.81298	-13.1615	1.70397e-26	3.68985e-25	49.5699
283208	P4HA3	3.10722	5.79781	13.1618	1.70081e-26	3.68985e-25	49.5717
83660	TLN2	-1.84507	10.3571	-13.156	1.76181e-26	3.80775e-25	49.5367
339855	KY	-4.46573	4.37626	-13.1539	1.78393e-26	3.84815e-25	49.5243
90634	N4BP2L1	-1.58471	8.57965	-13.1519	1.80611e-26	3.8885e-25	49.512
158326	FREM1	-4.01788	6.75262	-13.1432	1.90293e-26	4.08911e-25	49.4601
81553	FAM49A	-1.73237	7.08697	-13.1404	1.93517e-26	4.15045e-25	49.4434
225	ABCD2	-4.22689	5.76343	-13.1374	1.97035e-26	4.21783e-25	49.4255
275	AMT	-2.18004	6.25788	-13.1352	1.99698e-26	4.26669e-25	49.4121
152831	KLB	-4.16869	6.7418	-13.1303	2.05639e-26	4.38527e-25	49.383
11335	CBX3	0.913062	11.8092	13.1289	2.07313e-26	4.41258e-25	49.3749
80177	MYCT1	-1.86571	8.57237	-13.1283	2.0813e-26	4.42158e-25	49.371
55137	FIGN	-2.56945	5.71453	-13.1269	2.0986e-26	4.4499e-25	49.3628
79649	MAP7D3	-2.10666	8.02107	-13.1242	2.13285e-26	4.51399e-25	49.3467
130497	OSR1	-3.79634	6.86988	-13.1108	2.313e-26	4.88606e-25	49.2661
1408	CRY2	-1.28876	10.4944	-13.1083	2.34703e-26	4.94861e-25	49.2516
5737	PTGFR	-3.24409	6.39548	-13.1059	2.38189e-26	5.0127e-25	49.2369
11113	CIT	2.04927	7.54905	13.0962	2.52453e-26	5.30294e-25	49.1791
390	RND3	-1.82114	10.4077	-13.0883	2.64841e-26	5.55275e-25	49.1315
6726	SRP9	1.00027	12.2398	13.0832	2.72967e-26	5.71244e-25	49.1014
79000	AUNIP	1.87253	5.01309	13.081	2.76639e-26	5.77852e-25	49.0882
23543	RBFOX2	-0.853439	11.3183	-13.0754	2.86161e-26	5.9663e-25	49.0545
50940	PDE11A	-2.91875	6.16191	-13.0709	2.93955e-26	6.11743e-25	49.0278
29091	STXBP6	-2.9954	4.14366	-13.0701	2.95444e-26	6.13703e-25	49.0228
114800	CCDC85A	-2.52872	6.69034	-13.0664	3.02115e-26	6.264e-25	49.0006
131544	CRYBG3	-1.85146	9.05291	-13.0639	3.06656e-26	6.34642e-25	48.9857
9457	FHL5	-2.64179	6.07051	-13.0567	3.20365e-26	6.61792e-25	48.9423
761	CA3	-5.12532	6.14776	-13.0554	3.22838e-26	6.65674e-25	48.9346
51267	CLEC1A	-1.77443	6.39144	-13.036	3.62754e-26	7.46608e-25	48.8187
4128	MAOA	-3.81797	9.89874	-13.0288	3.78971e-26	7.78557e-25	48.7753
201266	SLC39A11	1.5999	9.96093	13.0221	3.94434e-26	8.08842e-25	48.7355
8660	IRS2	-2.04191	9.92261	-13.0209	3.97404e-26	8.13445e-25	48.728
5649	RELN	-4.77864	6.17595	-13.0199	3.99753e-26	8.16764e-25	48.7222
8914	TIMELESS	1.39201	9.15844	13.0159	4.09409e-26	8.34972e-25	48.6985
9469	CHST3	-1.72346	9.48403	-13.0156	4.10373e-26	8.35419e-25	48.6961
6581	SLC22A3	-3.60212	6.17037	-13.0135	4.15536e-26	8.43663e-25	48.6837
60485	SAV1	-1.03455	10.3556	-13.0133	4.15927e-26	8.43663e-25	48.6828
55902	ACSS2	-1.62556	10.4278	-12.9973	4.58044e-26	9.27414e-25	48.5869
26090	ABHD12	1.01805	10.0609	12.9965	4.60199e-26	9.301e-25	48.5822
83643	CCDC3	-2.60237	9.4316	-12.9959	4.62066e-26	9.32194e-25	48.5782
9887	SMG7	0.749678	11.2781	12.9927	4.71088e-26	9.48689e-25	48.559
79733	E2F8	3.63711	4.74159	12.9915	4.74345e-26	9.53536e-25	48.5521
5465	PPARA	-1.67515	9.00047	-12.986	4.90272e-26	9.8379e-25	48.5193
55026	TMEM255A	-2.52832	6.78385	-12.9854	4.92266e-26	9.86026e-25	48.5152
55701	ARHGEF40	-1.42741	10.2181	-12.979	5.11355e-26	1.02244e-24	48.4774
24141	LAMP5	3.55946	6.11964	12.9756	5.22113e-26	1.04209e-24	48.4567
55118	CRTAC1	-3.25977	5.3726	-12.975	5.23912e-26	1.04382e-24	48.4533
54507	ADAMTSL4	-2.41219	8.38841	-12.9736	5.28278e-26	1.0488e-24	48.4451
81565	NDEL1	-0.696189	9.77168	-12.9738	5.27792e-26	1.0488e-24	48.446
1174	AP1S1	1.05218	9.18095	12.9651	5.56262e-26	1.1024e-24	48.3937
22899	ARHGEF15	-1.90021	8.84543	-12.9489	6.13312e-26	1.21332e-24	48.2967
63875	MRPL17	0.828205	9.53906	12.9446	6.29372e-26	1.2429e-24	48.271
6776	STAT5A	-1.72325	10.5233	-12.9379	6.55266e-26	1.29176e-24	48.2309
54893	MTMR10	-1.09993	10.0591	-12.9287	6.92508e-26	1.36278e-24	48.176
81930	KIF18A	2.45918	5.93338	12.9284	6.93976e-26	1.36328e-24	48.1739
29956	CERS2	1.2893	12.4449	12.9257	7.054e-26	1.3833e-24	48.1576
11251	PTGDR2	-2.55688	3.10953	-12.9229	7.1729e-26	1.40416e-24	48.141
23302	WSCD1	-2.35163	6.00205	-12.9185	7.36538e-26	1.43933e-24	48.1147
5734	PTGER4	-1.74635	8.20606	-12.9166	7.45007e-26	1.45335e-24	48.1033
2918	GRM8	2.90205	1.91333	12.9107	7.71831e-26	1.50306e-24	48.0682
253827	MSRB3	-1.79895	10.589	-12.9083	7.83223e-26	1.5226e-24	48.0536
112939	NACC1	1.26685	10.138	12.9072	7.88256e-26	1.52974e-24	48.0472
10055	SAE1	0.673595	10.7544	12.8919	8.64615e-26	1.67502e-24	47.9553
127	ADH4	-3.35113	2.38194	-12.891	8.69549e-26	1.68168e-24	47.9497
94137	RP1L1	-2.35102	2.36092	-12.8862	8.95042e-26	1.728e-24	47.9209
342371	ATXN1L	-0.848458	10.6031	-12.885	9.01607e-26	1.73768e-24	47.9137
414332	LCN10	-3.28808	3.01901	-12.8561	1.07323e-25	2.06491e-24	47.7405
389432	SAMD5	-3.53286	7.46032	-12.8557	1.07541e-25	2.06557e-24	47.7384
23037	PDZD2	-2.56094	9.98604	-12.8504	1.11057e-25	2.12944e-24	47.7065
84897	TBRG1	-0.776242	9.60959	-12.8483	1.12464e-25	2.15274e-24	47.6939
57469	PNMAL2	-1.91865	6.2042	-12.8291	1.26237e-25	2.41227e-24	47.5791
647042	GOLGA6L10	-1.46711	6.76993	-12.8244	1.29918e-25	2.47838e-24	47.5505
392636	AGMO	-3.33642	2.90366	-12.821	1.32566e-25	2.52461e-24	47.5305
83604	TMEM47	-1.85437	9.98004	-12.8142	1.3816e-25	2.62669e-24	47.4894
219699	UNC5B	1.77113	9.52262	12.811	1.40802e-25	2.67237e-24	47.4706
7881	KCNAB1	-2.07138	6.97526	-12.8091	1.4243e-25	2.69871e-24	47.4591
58986	TMEM8A	1.17537	9.59893	12.8064	1.44797e-25	2.73893e-24	47.4428
53405	CLIC5	-2.31512	7.97342	-12.7953	1.54862e-25	2.92439e-24	47.3759
146956	EME1	2.33365	4.90279	12.7943	1.55786e-25	2.9369e-24	47.37
85463	ZC3H12C	-1.76095	7.9565	-12.7877	1.6212e-25	3.05118e-24	47.3304
56099	PCDHGB7	-1.8732	7.93139	-12.7774	1.72474e-25	3.2406e-24	47.2689
651	BMP3	-4.31299	2.84185	-12.7679	1.82708e-25	3.42714e-24	47.2116
56893	UBQLN4	0.840586	10.4943	12.7676	1.83052e-25	3.42787e-24	47.2097
3192	HNRNPU	0.533688	13.4295	12.7662	1.84508e-25	3.44937e-24	47.2018
9370	ADIPOQ	-6.90211	10.2727	-12.7638	1.87273e-25	3.49525e-24	47.1871
11099	PTPN21	-1.53397	9.30224	-12.7618	1.89467e-25	3.53032e-24	47.1755
100131897	FAM196B	-4.37732	4.92339	-12.7601	1.91469e-25	3.56171e-24	47.165
56963	RGMA	-2.60549	8.34198	-12.7535	1.99283e-25	3.70091e-24	47.1253
27433	TOR2A	1.01389	7.63708	12.7509	2.02403e-25	3.75229e-24	47.1098
83992	CTTNBP2	-2.59276	6.51421	-12.7506	2.02718e-25	3.75229e-24	47.1083
2237	FEN1	1.29556	8.80402	12.7469	2.07292e-25	3.83063e-24	47.0861
79817	MOB3B	-1.99023	8.53362	-12.7373	2.19686e-25	4.05299e-24	47.0284
7732	RNF112	-2.1518	2.92494	-12.7362	2.21124e-25	4.07282e-24	47.0219
374393	FAM111B	3.15062	7.21946	12.7164	2.49241e-25	4.58317e-24	46.9029
93649	MYOCD	-2.91851	4.15212	-12.7126	2.55054e-25	4.68238e-24	46.88
93035	PKHD1L1	-4.23478	4.13388	-12.7122	2.55712e-25	4.6868e-24	46.8774
54478	FAM64A	3.17956	4.68521	12.7089	2.60717e-25	4.77074e-24	46.8582
6666	SOX12	1.58048	8.9066	12.7015	2.72662e-25	4.98119e-24	46.8136
1896	EDA	-1.69046	6.45557	-12.6956	2.82601e-25	5.15437e-24	46.778
375061	FAM89A	-2.70743	7.42945	-12.6901	2.92169e-25	5.32023e-24	46.745
57158	JPH2	-3.03741	7.09317	-12.6632	3.43636e-25	6.24726e-24	46.5837
10609	P3H4	1.49488	8.53009	12.6609	3.48363e-25	6.32295e-24	46.5701
55388	MCM10	2.82713	5.93109	12.6601	3.50118e-25	6.34454e-24	46.5651
51175	TUBE1	-0.913414	7.74313	-12.6579	3.54812e-25	6.41924e-24	46.5519
5784	PTPN14	-1.78612	8.5138	-12.657	3.56814e-25	6.44505e-24	46.5463
4218	RAB8A	0.785483	10.4285	12.6565	3.57745e-25	6.45149e-24	46.5437
64411	ARAP3	-1.3678	8.64447	-12.6499	3.72262e-25	6.7025e-24	46.5041
151827	LRRC34	-1.40659	5.72768	-12.633	4.12266e-25	7.41087e-24	46.4027
154661	RUNDC3B	-2.0449	5.85394	-12.629	4.22454e-25	7.58186e-24	46.3784
2114	ETS2	-1.34501	10.6517	-12.6268	4.28216e-25	7.673e-24	46.365
152078	PQLC2L	-3.35091	5.05196	-12.6202	4.45608e-25	7.9719e-24	46.3254
2914	GRM4	4.10183	2.97158	12.6152	4.59185e-25	8.20171e-24	46.2956
4248	MGAT3	-2.51359	6.87785	-12.6148	4.60308e-25	8.20871e-24	46.2931
26579	MYEOV	-4.00189	5.55295	-12.6085	4.78135e-25	8.51307e-24	46.2554
9319	TRIP13	2.11372	7.04757	12.6025	4.95836e-25	8.81426e-24	46.2192
4085	MAD2L1	1.98217	7.4854	12.5987	5.07285e-25	9.00351e-24	46.1965
8535	CBX4	1.52536	8.84171	12.5967	5.13313e-25	9.09611e-24	46.1848
152573	SHISA3	-3.26121	2.74837	-12.5932	5.24478e-25	9.27929e-24	46.1634
5311	PKD2	-1.42061	9.97286	-12.5823	5.6e-25	9.89215e-24	46.0983
22928	SEPHS2	1.15381	10.936	12.579	5.71364e-25	1.0077e-23	46.0783
4359	MPZ	-2.61033	4.51601	-12.5776	5.76096e-25	1.01442e-23	46.0701
55342	STRBP	1.23688	9.76595	12.5771	5.77887e-25	1.01442e-23	46.067
94032	CAMK2N2	2.75698	2.98735	12.5773	5.77177e-25	1.01442e-23	46.0682
90780	PYGO2	0.808471	10.5179	12.5749	5.85634e-25	1.02641e-23	46.0538
144455	E2F7	2.90496	4.85846	12.5706	6.01219e-25	1.05209e-23	46.0277
51094	ADIPOR1	0.918379	11.604	12.5689	6.07173e-25	1.05935e-23	46.0179
81624	DIAPH3	2.39974	6.07269	12.5689	6.07261e-25	1.05935e-23	46.0177
399888	FAM180B	-4.03947	2.93854	-12.566	6.18009e-25	1.07643e-23	46.0003
644538	SMIM10	-1.59418	6.65577	-12.5602	6.39903e-25	1.11284e-23	45.9657
11076	TPPP	-2.33863	7.75702	-12.5568	6.53261e-25	1.13431e-23	45.9452
9980	DOPEY2	1.372	10.2286	12.553	6.68537e-25	1.15904e-23	45.9222
25875	LETMD1	-0.969843	10.0669	-12.5449	7.02165e-25	1.21546e-23	45.8734
153090	DAB2IP	-1.34512	10.4902	-12.5422	7.13494e-25	1.23317e-23	45.8575
2034	EPAS1	-1.80126	12.4971	-12.5381	7.31337e-25	1.26206e-23	45.8329
10659	CELF2	-2.08935	9.98674	-12.536	7.4066e-25	1.27619e-23	45.8204
9718	ECE2	1.71269	6.65005	12.5221	8.05744e-25	1.38408e-23	45.7366
80010	RMI1	1.1835	8.27609	12.5223	8.04664e-25	1.38408e-23	45.738
4005	LMO2	-1.36722	8.52018	-12.5134	8.49296e-25	1.45666e-23	45.6843
79447	PAGR1	1.06251	9.68991	12.5131	8.50823e-25	1.45705e-23	45.6825
5105	PCK1	-6.32844	5.86392	-12.5052	8.92213e-25	1.5256e-23	45.6353
285671	RNF180	-1.76131	7.42494	-12.5009	9.15538e-25	1.5631e-23	45.6097
57683	ZDBF2	-1.83231	7.72684	-12.4954	9.46507e-25	1.61352e-23	45.5766
4855	NOTCH4	-1.63364	9.47231	-12.4897	9.79695e-25	1.66756e-23	45.5424
64222	TOR3A	0.912804	9.91022	12.4843	1.01214e-24	1.72018e-23	45.51
85358		-1.67143	9.34372	-12.4834	1.01791e-24	1.72737e-23	45.5043
2047	EPHB1	-3.01444	6.76317	-12.4827	1.02225e-24	1.73211e-23	45.5001
140885	SIRPA	-1.42659	10.6952	-12.4808	1.03428e-24	1.74985e-23	45.4885
2100	ESR2	-2.58763	3.77284	-12.4684	1.11451e-24	1.88275e-23	45.4142
2354	FOSB	-4.05341	10.81	-12.4674	1.1214e-24	1.89153e-23	45.4081
80031	SEMA6D	-2.1571	8.19926	-12.4668	1.1253e-24	1.89527e-23	45.4046
4233	MET	-2.5025	9.64647	-12.4662	1.12951e-24	1.89951e-23	45.4009
22871	NLGN1	-3.34136	4.15801	-12.4649	1.13839e-24	1.90872e-23	45.3931
130733	TMEM178A	-2.65331	5.68724	-12.4651	1.13682e-24	1.90872e-23	45.3945
23042	PDXDC1	0.937807	11.9219	12.4576	1.18993e-24	1.9892e-23	45.3491
130271	PLEKHH2	-2.33474	8.11441	-12.4577	1.18887e-24	1.9892e-23	45.35
79007	DBNDD1	1.76206	8.41416	12.4372	1.34567e-24	2.24619e-23	45.2269
10631	POSTN	2.4813	13.3433	12.4174	1.51692e-24	2.52827e-23	45.1078
9824	ARHGAP11A	1.97957	7.59779	12.4128	1.5597e-24	2.59572e-23	45.0802
79628	SH3TC2	-2.19052	5.79997	-12.4095	1.59145e-24	2.64463e-23	45.0602
10957	PNRC1	-1.07981	10.9552	-12.3972	1.71402e-24	2.84411e-23	44.9864
7008	TEF	-1.44519	9.76941	-12.3914	1.77463e-24	2.94032e-23	44.9519
728833	FAM72D	2.59417	4.50196	12.3859	1.83543e-24	3.03658e-23	44.9184
7292	TNFSF4	2.07788	6.36621	12.3813	1.88626e-24	3.10701e-23	44.8912
10252	SPRY1	-1.74443	10.4054	-12.3813	1.88631e-24	3.10701e-23	44.8912
57716	PRX	-1.72684	7.29458	-12.3815	1.88448e-24	3.10701e-23	44.8922
474344	GIMAP6	-1.7022	9.43422	-12.3764	1.9428e-24	3.19537e-23	44.8619
6660	SOX5	-2.67021	5.38032	-12.3692	2.02949e-24	3.33306e-23	44.8185
4148	MATN3	2.69201	7.19744	12.3662	2.06756e-24	3.39061e-23	44.8
320	APBA1	-1.64585	7.70985	-12.365	2.08236e-24	3.40991e-23	44.7929
3205	HOXA9	-2.44916	6.4373	-12.3614	2.12834e-24	3.48012e-23	44.7712
55022	PID1	-2.4937	7.74615	-12.3603	2.1423e-24	3.49784e-23	44.7647
149603	RNF187	0.844862	11.2819	12.36	2.14589e-24	3.49861e-23	44.7631
376497	SLC27A1	-1.10939	9.60833	-12.3531	2.2367e-24	3.64137e-23	44.7219
10721	POLQ	2.56346	5.63216	12.3503	2.27591e-24	3.69983e-23	44.7046
2152	F3	-2.38869	9.4218	-12.3456	2.34147e-24	3.8009e-23	44.6764
27065		-3.53679	5.73192	-12.3159	2.80149e-24	4.54108e-23	44.4981
80310	PDGFD	-1.8244	9.88498	-12.311	2.88561e-24	4.67069e-23	44.4687
22841	RAB11FIP2	-0.78813	9.18274	-12.303	3.0282e-24	4.89443e-23	44.4208
8703	B4GALT3	1.08078	9.92893	12.3006	3.07321e-24	4.96003e-23	44.4061
124583	CANT1	1.18985	10.974	12.2989	3.10568e-24	5.00524e-23	44.3957
599	BCL2L2	-1.04219	10.3973	-12.2879	3.31849e-24	5.34054e-23	44.3298
11067	C10orf10	-2.45046	11.193	-12.273	3.63015e-24	5.83372e-23	44.2406
139411	PTCHD1	-3.96614	4.99028	-12.2681	3.74069e-24	6.00276e-23	44.2108
122773	KLHDC1	-1.44149	6.42317	-12.2661	3.78612e-24	6.06698e-23	44.1988
140803	TRPM6	-3.4047	4.06046	-12.265	3.81053e-24	6.09738e-23	44.1924
287	ANK2	-2.45604	9.01632	-12.2597	3.93523e-24	6.28795e-23	44.1604
9127	P2RX6	-3.1422	2.30909	-12.2483	4.21669e-24	6.7281e-23	44.0917
8322	FZD4	-2.33531	11.1856	-12.2455	4.28732e-24	6.83109e-23	44.0752
200150	PLD5	-3.31419	2.03612	-12.2447	4.31007e-24	6.8576e-23	44.07
9951	HS3ST4	-4.31846	3.28305	-12.2292	4.73276e-24	7.50882e-23	43.977
79622	SNRNP25	1.1337	8.66477	12.2294	4.72686e-24	7.50882e-23	43.9782
114876	OSBPL1A	-1.17098	10.8501	-12.2254	4.84315e-24	7.67311e-23	43.9541
23213	SULF1	1.95373	11.6596	12.219	5.03418e-24	7.96452e-23	43.9156
137682	NDUFAF6	1.28942	8.16621	12.2177	5.07219e-24	8.01335e-23	43.9082
9052	GPRC5A	2.53453	10.2423	12.2171	5.09119e-24	8.03205e-23	43.9045
2564	GABRE	-3.97818	7.05597	-12.2138	5.19324e-24	8.17007e-23	43.8847
10413	YAP1	-1.07625	11.8952	-12.2138	5.19297e-24	8.17007e-23	43.8848
845	CASQ2	-3.40468	5.90276	-12.2088	5.35224e-24	8.40842e-23	43.8548
1271	CNTFR	-4.41846	6.70886	-12.2052	5.47286e-24	8.58589e-23	43.8326
610	HCN2	3.04287	1.99701	12.1998	5.65221e-24	8.85486e-23	43.8006
23179	RGL1	-1.49524	9.76684	-12.199	5.68076e-24	8.88718e-23	43.7956
94081	SFXN1	1.09621	9.1778	12.1818	6.30334e-24	9.84743e-23	43.6922
10635	RAD51AP1	2.08303	6.58638	12.1802	6.36604e-24	9.93155e-23	43.6824
79827	CLMP	-2.33206	9.00812	-12.1655	6.95788e-24	1.08398e-22	43.594
9673	SLC25A44	0.644602	9.91615	12.1601	7.18885e-24	1.11841e-22	43.5616
56548	CHST7	-1.37629	6.03789	-12.1593	7.22368e-24	1.12227e-22	43.5568
4887	NPY2R	-5.08455	4.12751	-12.1351	8.36223e-24	1.29736e-22	43.4113
5295	PIK3R1	-1.4563	12.241	-12.1334	8.44554e-24	1.30848e-22	43.4015
653820	FAM72B	2.24744	5.56418	12.1314	8.55168e-24	1.32309e-22	43.3891
64168	NECAB1	-2.61339	6.3204	-12.1296	8.641e-24	1.33507e-22	43.3787
9590	AKAP12	-2.48955	10.6358	-12.1206	9.1241e-24	1.40777e-22	43.3247
22861	NLRP1	-1.53009	8.472	-12.1173	9.30929e-24	1.43437e-22	43.3047
53826	FXYD6	-1.42464	9.2511	-12.1087	9.8056e-24	1.50877e-22	43.2531
663	BNIP2	-0.856386	9.96718	-12.1081	9.84226e-24	1.51234e-22	43.2494
23390	ZDHHC17	-0.80113	9.71827	-12.1026	1.01766e-23	1.56157e-22	43.2162
64397	ZNF106	-1.44631	11.5026	-12.0976	1.04884e-23	1.60721e-22	43.1862
11280	SCN11A	-2.46414	4.02474	-12.097	1.0525e-23	1.61062e-22	43.1827
57761	TRIB3	1.70858	8.76497	12.0925	1.08205e-23	1.65359e-22	43.1552
5629	PROX1	-3.197	4.31278	-12.0919	1.08578e-23	1.65703e-22	43.1518
23111	SPG20	-1.11357	10.4441	-12.0916	1.08732e-23	1.65713e-22	43.1504
23500	DAAM2	-1.96049	9.29712	-12.0877	1.1133e-23	1.69442e-22	43.1269
8462	KLF11	-1.22515	9.87812	-12.0832	1.14455e-23	1.73962e-22	43.0994
80731	THSD7B	-2.90013	5.42668	-12.0822	1.15152e-23	1.74786e-22	43.0934
10970	CKAP4	1.01681	11.0465	12.0796	1.16925e-23	1.77236e-22	43.0782
84129	ACAD11	-1.17309	8.79039	-12.0717	1.22661e-23	1.85679e-22	43.0306
9936	CD302	-1.67507	10.4126	-12.0541	1.36447e-23	2.0627e-22	42.9248
7150	TOP1	0.636795	11.3707	12.0498	1.40013e-23	2.11377e-22	42.8991
8111	GPR68	1.75333	6.9346	12.0454	1.43843e-23	2.16866e-22	42.8723
9144	SYNGR2	1.00992	11.6351	12.0386	1.49896e-23	2.25689e-22	42.8314
57482	KIAA1211	2.93455	5.72104	12.0305	1.57389e-23	2.36653e-22	42.7829
256435	ST6GALNAC3	-1.94938	6.41004	-12.0286	1.59187e-23	2.39035e-22	42.7716
10763	NES	-1.67662	10.7851	-12.0142	1.73754e-23	2.60561e-22	42.6846
1805	DPT	-3.17874	10.6957	-12.0125	1.75524e-23	2.62865e-22	42.6745
221395	ADGRF5	-1.69352	10.559	-12.0102	1.77944e-23	2.66133e-22	42.6609
6387	CXCL12	-1.94955	12.179	-12.0014	1.87738e-23	2.80407e-22	42.6077
27115	PDE7B	-1.80439	6.86079	-11.9739	2.21731e-23	3.30739e-22	42.4423
9444	QKI	-1.22958	11.3416	-11.9531	2.51318e-23	3.74374e-22	42.3178
9601	PDIA4	1.00748	11.6058	11.9502	2.55807e-23	3.80556e-22	42.3003
80309	SPHKAP	-4.44696	3.40515	-11.9451	2.639e-23	3.92076e-22	42.2693
22915	MMRN1	-3.7687	7.9777	-11.9442	2.65244e-23	3.9355e-22	42.2643
401399	PRRT4	-4.02528	4.32354	-11.9429	2.67331e-23	3.96123e-22	42.2565
473	RERE	-0.727352	11.7902	-11.9367	2.77549e-23	4.10721e-22	42.2192
3815	KIT	-3.55286	10.2954	-11.9351	2.80245e-23	4.13619e-22	42.2096
55055	ZWILCH	1.06441	8.3421	11.9352	2.80145e-23	4.13619e-22	42.21
2629	GBA	0.938945	10.4101	11.924	2.9984e-23	4.41959e-22	42.1424
55379	LRRC59	1.22778	11.4169	11.8945	3.58369e-23	5.27537e-22	41.9653
9194	SLC16A7	-3.0313	6.24038	-11.8928	3.62042e-23	5.32245e-22	41.9551
1869	E2F1	2.10617	6.84869	11.89	3.6816e-23	5.40531e-22	41.9385
1404	HAPLN1	3.8455	2.9062	11.8889	3.70661e-23	5.43491e-22	41.9318
6397	SEC14L1	-0.847796	11.0591	-11.8886	3.71413e-23	5.43883e-22	41.9297
1326	MAP3K8	-1.75517	7.96431	-11.8874	3.74084e-23	5.4708e-22	41.9226
117248	GALNT15	-2.79969	9.08187	-11.8756	4.01697e-23	5.86697e-22	41.8519
23731	TMEM245	-0.904047	11.3167	-11.8636	4.31921e-23	6.30021e-22	41.7798
10725	NFAT5	-1.10106	11.0079	-11.8629	4.33967e-23	6.32183e-22	41.7751
339983	NAT8L	-3.66844	6.43162	-11.851	4.6614e-23	6.7817e-22	41.704
51704	GPRC5B	-1.66129	9.85759	-11.8476	4.75943e-23	6.91535e-22	41.6833
11343	MGLL	-2.34619	11.352	-11.8392	5.00826e-23	7.26749e-22	41.6327
23423	TMED3	1.51111	10.8735	11.8371	5.07197e-23	7.35043e-22	41.6202
28982	FLVCR1	1.54188	7.3113	11.8336	5.1798e-23	7.497e-22	41.5993
2012	EMP1	-1.66695	12.5638	-11.8301	5.29019e-23	7.64692e-22	41.5783
57348	TTYH1	-4.16194	5.68696	-11.8282	5.35239e-23	7.72687e-22	41.5667
5296	PIK3R2	1.15089	10.3806	11.8122	5.8978e-23	8.5033e-22	41.4703
91584	PLXNA4	-3.11319	8.66377	-11.8089	6.01362e-23	8.65914e-22	41.451
10228	STX6	0.7348	10.3115	11.8062	6.11406e-23	8.79249e-22	41.4345
482	ATP1B2	-1.83332	6.10636	-11.7925	6.6412e-23	9.53833e-22	41.3523
51236	HGH1	1.11509	8.87455	11.7849	6.95401e-23	9.97483e-22	41.3066
8973	CHRNA6	2.78656	1.68647	11.783	7.03556e-23	1.00789e-21	41.295
6426	SRSF1	0.522739	12.1294	11.7811	7.11621e-23	1.01814e-21	41.2837
145748	LYSMD4	-1.20074	7.32469	-11.7783	7.23914e-23	1.03441e-21	41.2667
259236	TMIE	-2.12124	2.52418	-11.7755	7.36156e-23	1.05057e-21	41.25
9465	AKAP7	-1.2076	7.38889	-11.7624	7.96752e-23	1.1356e-21	41.1714
152006	RNF38	-0.784584	10.491	-11.7605	8.06176e-23	1.14757e-21	41.1597
57604	KIAA1456	-2.83055	7.05293	-11.7596	8.10386e-23	1.1521e-21	41.1546
4838	NODAL	-2.0883	2.27467	-11.7587	8.14824e-23	1.15548e-21	41.1491
79035	NABP2	0.69702	9.07944	11.7588	8.14468e-23	1.15548e-21	41.1496
91133	L3MBTL4	-2.41286	6.31555	-11.7579	8.18789e-23	1.15964e-21	41.1443
4345	CD200	-1.34531	8.62301	-11.7538	8.39481e-23	1.18723e-21	41.1195
6867	TACC1	-1.82501	11.6812	-11.7536	8.40386e-23	1.18723e-21	41.1184
4303	FOXO4	-1.18379	9.31951	-11.7533	8.41959e-23	1.18796e-21	41.1166
9261	MAPKAPK2	1.06353	11.7859	11.7517	8.50444e-23	1.19692e-21	41.1066
160622	GRASP	-1.70254	6.87417	-11.7517	8.50268e-23	1.19692e-21	41.1068
862	RUNX1T1	-2.04744	6.3001	-11.7482	8.68158e-23	1.22032e-21	41.0861
257019	FRMD3	-2.30509	6.09177	-11.7456	8.82133e-23	1.23841e-21	41.0703
148808	MFSD4	-2.24552	6.65482	-11.745	8.85183e-23	1.24114e-21	41.0668
6635	SNRPE	0.976735	9.70361	11.7418	9.02535e-23	1.26389e-21	41.0476
252839	TMEM9	0.971664	10.7392	11.7361	9.34519e-23	1.30704e-21	41.013
57556	SEMA6A	-1.89958	9.0986	-11.7339	9.46712e-23	1.32245e-21	41.0001
5727	PTCH1	-1.92102	7.95477	-11.7324	9.55784e-23	1.33346e-21	40.9906
50808	AK3	-1.046	10.6835	-11.7284	9.78862e-23	1.36396e-21	40.9669
3352	HTR1D	2.75732	1.89128	11.7216	1.02007e-22	1.41786e-21	40.9259
23594	ORC6	2.34098	5.43456	11.7218	1.01895e-22	1.41786e-21	40.927
11193	WBP4	-0.854124	8.45212	-11.7188	1.0376e-22	1.44044e-21	40.909
219539	YPEL4	-1.96647	4.39013	-11.7163	1.05314e-22	1.4602e-21	40.8942
140862	ISM1	-2.32005	8.68226	-11.7106	1.09023e-22	1.50977e-21	40.8598
4162	MCAM	-2.05628	11.8331	-11.7089	1.10154e-22	1.52355e-21	40.8496
83849	SYT15	-2.2312	6.83811	-11.6995	1.1658e-22	1.61044e-21	40.7933
116441	TM4SF18	-1.93163	7.97671	-11.6983	1.17472e-22	1.62076e-21	40.7857
836	CASP3	0.795301	9.47094	11.6932	1.21089e-22	1.66862e-21	40.7556
25879	DCAF13	1.0776	9.8104	11.693	1.21253e-22	1.66882e-21	40.7542
23743	BHMT2	-2.99828	6.93159	-11.6896	1.23792e-22	1.70168e-21	40.7336
1958	EGR1	-2.77533	13.1265	-11.6862	1.26332e-22	1.73448e-21	40.7135
9759	HDAC4	-1.15811	8.69085	-11.6697	1.39594e-22	1.91421e-21	40.6143
7329	UBE2I	0.581273	10.7776	11.6687	1.40461e-22	1.92375e-21	40.6081
25837	RAB26	2.95042	5.02924	11.6667	1.42177e-22	1.94488e-21	40.5961
10106	CTDSP2	-0.669655	12.6655	-11.6643	1.44299e-22	1.9715e-21	40.5813
3680	ITGA9	-1.57738	8.01753	-11.6598	1.48238e-22	2.02039e-21	40.5546
223117	SEMA3D	-2.64934	7.50533	-11.66	1.48068e-22	2.02039e-21	40.5557
23057	NMNAT2	-2.9653	6.69162	-11.6565	1.51226e-22	2.05861e-21	40.5348
65244	SPATS2	0.873677	9.18464	11.6548	1.52818e-22	2.07777e-21	40.5244
5787	PTPRB	-1.73746	10.2486	-11.6544	1.53161e-22	2.07991e-21	40.5221
79018	GID4	-0.917389	8.69494	-11.6538	1.53728e-22	2.08509e-21	40.5185
259173	ALS2CL	-1.54467	7.56518	-11.6486	1.58641e-22	2.14912e-21	40.4872
2202	EFEMP1	-2.2047	11.843	-11.6473	1.59841e-22	2.16277e-21	40.4797
84900	RNFT2	1.75308	5.30176	11.6321	1.75323e-22	2.36939e-21	40.3879
4281	MID1	-2.13001	8.55535	-11.6306	1.76916e-22	2.38805e-21	40.3789
10392	NOD1	-0.907858	8.58957	-11.6293	1.7825e-22	2.40316e-21	40.3714
79719	AAGAB	0.863887	10.2988	11.629	1.78566e-22	2.40453e-21	40.3697
340554	ZC3H12B	-1.55675	5.42665	-11.6268	1.81026e-22	2.43473e-21	40.3561
9378	NRXN1	-3.71936	4.37902	-11.6251	1.82828e-22	2.45602e-21	40.3462
3181	HNRNPA2B1	0.546506	13.5579	11.624	1.84069e-22	2.46974e-21	40.3395
9639	ARHGEF10	-1.19253	9.62852	-11.6039	2.07868e-22	2.78573e-21	40.2187
29993	PACSIN1	2.32009	4.59311	11.6034	2.08549e-22	2.79152e-21	40.2155
145270	PRIMA1	-2.30015	6.85582	-11.6002	2.12608e-22	2.84246e-21	40.1963
441549	CDNF	-1.69156	5.23165	-11.598	2.1544e-22	2.87689e-21	40.1832
1581	CYP7A1	-1.63911	0.667573	-11.5868	2.30554e-22	3.07505e-21	40.1158
6934	TCF7L2	-1.22281	9.80698	-11.5797	2.4068e-22	3.2063e-21	40.0731
65062	TMEM237	-1.09072	9.76564	-11.5783	2.42708e-22	3.22949e-21	40.0648
51400	PPME1	0.651206	10.1186	11.5736	2.49756e-22	3.31932e-21	40.0364
4154	MBNL1	-0.906489	11.9841	-11.5611	2.6927e-22	3.57443e-21	39.9616
1994	ELAVL1	0.534971	10.6976	11.5575	2.75246e-22	3.64945e-21	39.9398
2196	FAT2	-4.04347	7.88	-11.5568	2.76471e-22	3.66136e-21	39.9354
4969	OGN	-3.19888	9.69849	-11.555	2.79462e-22	3.69661e-21	39.9247
5337	PLD1	-1.47675	8.82743	-11.5447	2.97429e-22	3.92964e-21	39.8628
30846	EHD2	-1.85456	11.6558	-11.5431	3.0019e-22	3.96145e-21	39.8536
388939	C2orf71	-2.3255	1.28403	-11.5307	3.23616e-22	4.26557e-21	39.779
23349	PHF24	-2.81465	3.58339	-11.5305	3.24034e-22	4.26607e-21	39.7777
9710	KIAA0355	-0.766203	10.0306	-11.5299	3.25182e-22	4.27616e-21	39.7742
10020	GNE	-1.12071	9.67578	-11.5215	3.42175e-22	4.49435e-21	39.7236
7225	TRPC6	-1.53551	6.84795	-11.5078	3.7168e-22	4.87619e-21	39.6414
388552	BLOC1S3	0.786503	8.35429	11.5041	3.80092e-22	4.98071e-21	39.6192
8824	CES2	-0.719522	9.97827	-11.5002	3.89227e-22	5.09447e-21	39.5956
83541	FAM110A	1.37922	8.19266	11.4982	3.93903e-22	5.14966e-21	39.5837
65263	PYCRL	1.4094	7.98713	11.4906	4.12458e-22	5.38596e-21	39.538
6335	SCN9A	-2.55808	5.04371	-11.4871	4.21396e-22	5.49628e-21	39.5167
404217	CTXN1	2.42394	6.52173	11.4833	4.31012e-22	5.61517e-21	39.4943
4482	MSRA	-1.23532	7.3355	-11.4827	4.32788e-22	5.63177e-21	39.4902
23301	EHBP1	-1.16098	10.322	-11.476	4.50534e-22	5.8559e-21	39.4503
3020	H3F3A	1.04451	11.9431	11.4751	4.52995e-22	5.88107e-21	39.4449
129642	MBOAT2	1.77892	9.19823	11.4744	4.54983e-22	5.90005e-21	39.4405
10979	FERMT2	-1.69476	10.9224	-11.4739	4.56339e-22	5.9108e-21	39.4376
103	ADAR	0.860354	13.1744	11.4666	4.7696e-22	6.17077e-21	39.3937
55920	RCC2	1.00518	11.6011	11.4619	4.90658e-22	6.34069e-21	39.3656
7067	THRA	-1.23896	9.77182	-11.4598	4.9703e-22	6.41564e-21	39.3527
22925	PLA2R1	-1.5358	8.94482	-11.4481	5.33424e-22	6.87749e-21	39.2826
79633	FAT4	-1.90087	8.87137	-11.4477	5.34709e-22	6.88614e-21	39.2802
283383	ADGRD1	-2.92531	6.6019	-11.4457	5.40992e-22	6.95907e-21	39.2686
3309	HSPA5	0.766455	13.5938	11.4334	5.82958e-22	7.49031e-21	39.1943
50649	ARHGEF4	-2.35891	6.65019	-11.433	5.84285e-22	7.49877e-21	39.1921
56999	ADAMTS9	-1.67082	8.87338	-11.4315	5.89616e-22	7.55854e-21	39.1831
93183	PIGM	0.838462	9.20568	11.4278	6.02859e-22	7.71948e-21	39.161
55862	ECHDC1	-1.39917	10.0399	-11.4262	6.08692e-22	7.78528e-21	39.1514
4239	MFAP4	-2.81197	10.858	-11.4247	6.14229e-22	7.84716e-21	39.1424
23266	ADGRL2	-1.54007	10.0688	-11.4144	6.5376e-22	8.34269e-21	39.0805
5354	PLP1	-3.8005	5.58889	-11.4136	6.57215e-22	8.37725e-21	39.0753
57863	CADM3	-3.87339	6.39611	-11.4116	6.64905e-22	8.46565e-21	39.0637
7091	TLE4	-1.57418	8.54043	-11.4084	6.78204e-22	8.62518e-21	39.044
54674	LRRN3	-2.68367	6.14002	-11.4071	6.83477e-22	8.6824e-21	39.0363
2254	FGF9	-2.91307	2.7046	-11.4041	6.95699e-22	8.82766e-21	39.0187
3779	KCNMB1	-2.71793	7.60702	-11.4016	7.06507e-22	8.94457e-21	39.0034
58477	SRPRB	0.793637	10.2934	11.4017	7.0597e-22	8.94457e-21	39.0042
10655	DMRT2	-3.20019	4.56054	-11.3925	7.46407e-22	9.43906e-21	38.9489
10891	PPARGC1A	-2.69338	5.80137	-11.3899	7.58485e-22	9.581e-21	38.9329
51277	DNAJC27	-0.778503	7.69814	-11.3893	7.61095e-22	9.60315e-21	38.9295
7170	TPM3	1.10045	12.7846	11.3882	7.66037e-22	9.65465e-21	38.9231
7068	THRB	-1.77928	9.75825	-11.3862	7.7521e-22	9.75929e-21	38.9112
2620	GAS2	-2.29761	4.13095	-11.3799	8.05615e-22	1.01194e-20	38.873
25912	C1orf43	0.764534	12.2991	11.38	8.04816e-22	1.01194e-20	38.874
55802	DCP1A	-0.657892	9.88505	-11.3795	8.07602e-22	1.0133e-20	38.8706
26468	LHX6	-2.06869	7.43935	-11.3685	8.63114e-22	1.08174e-20	38.8046
27253	PCDH17	1.45653	7.24437	11.368	8.65649e-22	1.0837e-20	38.8016
7010	TEK	-1.76828	8.94061	-11.3592	9.12916e-22	1.1416e-20	38.7488
57710	KIAA1614	-1.76428	5.68602	-11.3583	9.18129e-22	1.14684e-20	38.7432
117178	SSX2IP	1.38439	8.77955	11.3521	9.52861e-22	1.1889e-20	38.7063
7275	TUB	-1.60987	8.1385	-11.3456	9.91162e-22	1.23532e-20	38.6672
57645	POGK	0.885827	10.8128	11.3419	1.01348e-21	1.26173e-20	38.645
1848	DUSP6	-1.59463	11.0951	-11.3347	1.05841e-21	1.31621e-20	38.602
90203	SNX21	-1.1287	8.86704	-11.329	1.09587e-21	1.36128e-20	38.5674
5982	RFC2	0.880277	8.96639	11.3279	1.10299e-21	1.36861e-20	38.561
54532	USP53	-1.20977	10.4199	-11.3274	1.10642e-21	1.37135e-20	38.5579
57584	ARHGAP21	-0.973715	11.1788	-11.322	1.14341e-21	1.41563e-20	38.5252
4038	LRP4	-1.80365	7.37636	-11.3208	1.15163e-21	1.42424e-20	38.5181
345557	PLCXD3	-3.47017	5.10443	-11.3186	1.1667e-21	1.44129e-20	38.5052
28977	MRPL42	0.757676	9.46154	11.3178	1.17244e-21	1.44678e-20	38.5003
54020	SLC37A1	1.29517	8.69421	11.3173	1.17634e-21	1.45e-20	38.497
8835	SOCS2	-2.01301	8.68069	-11.3164	1.18278e-21	1.45634e-20	38.4916
9331	B4GALT6	-1.42725	6.74819	-11.3145	1.19596e-21	1.47095e-20	38.4806
10765	KDM5B	1.07906	11.4533	11.3077	1.24633e-21	1.5303e-20	38.4396
84309	NUDT16L1	1.0187	8.6541	11.3076	1.24694e-21	1.5303e-20	38.4391
10858	CYP46A1	-1.82642	4.41697	-11.3069	1.2522e-21	1.53508e-20	38.435
23051	ZHX3	-0.969347	9.99576	-11.3033	1.27989e-21	1.56731e-20	38.4132
84645	C22orf23	-1.5052	5.5649	-11.3023	1.28746e-21	1.57486e-20	38.4074
55340	GIMAP5	-1.80483	8.62652	-11.2938	1.35526e-21	1.65599e-20	38.3564
26278	SACS	-1.35226	9.39965	-11.2809	1.46555e-21	1.7888e-20	38.2787
23768	FLRT2	-1.96105	8.97653	-11.2753	1.51596e-21	1.84832e-20	38.2451
8908	GYG2	-3.60623	9.50205	-11.2728	1.53909e-21	1.87449e-20	38.2301
2923	PDIA3	0.825862	13.1728	11.2678	1.58608e-21	1.92962e-20	38.2002
1947	EFNB1	-1.26847	9.22691	-11.2655	1.60823e-21	1.95445e-20	38.1864
64061	TSPYL2	-1.02103	9.38273	-11.2639	1.62427e-21	1.97181e-20	38.1766
79613	TANGO6	-0.718087	8.26574	-11.2607	1.65572e-21	2.00781e-20	38.1575
9783	RIMS3	-2.09083	7.42941	-11.2542	1.72152e-21	2.08535e-20	38.1188
158135	TTLL11	-0.835157	6.20397	-11.25	1.76637e-21	2.13737e-20	38.0933
10380	BPNT1	0.8496	9.63378	11.248	1.78808e-21	2.15897e-20	38.0812
26586	CKAP2	1.23467	8.94936	11.248	1.78716e-21	2.15897e-20	38.0817
8843	HCAR3	-2.41107	5.24382	-11.2476	1.79222e-21	2.16165e-20	38.0789
3725	JUN	-1.64268	12.3767	-11.2449	1.8217e-21	2.19484e-20	38.0626
55924	FAM212B	-1.71333	5.94249	-11.2434	1.83834e-21	2.21252e-20	38.0536
8818	DPM2	0.886058	9.27423	11.2423	1.85001e-21	2.22418e-20	38.0473
29767	TMOD2	-1.38695	9.00789	-11.2416	1.85815e-21	2.23158e-20	38.043
54820	NDE1	0.888948	9.0646	11.2389	1.88812e-21	2.26513e-20	38.0271
51107	APH1A	0.776426	12.1152	11.2371	1.9093e-21	2.2881e-20	38.016
26608	TBL2	0.806304	9.71035	11.2347	1.93773e-21	2.3197e-20	38.0013
8822	FGF17	-1.96784	0.517246	-11.2325	1.96319e-21	2.34267e-20	37.9884
9899	SV2B	-2.58419	6.25307	-11.2327	1.96059e-21	2.34267e-20	37.9897
646962	HRCT1	-3.13997	5.03573	-11.2326	1.962e-21	2.34267e-20	37.989
7512	XPNPEP2	-3.45448	4.74582	-11.2306	1.98584e-21	2.36718e-20	37.977
5980	REV3L	-1.08346	10.0245	-11.2264	2.03643e-21	2.42491e-20	37.952
604	BCL6	-1.30105	10.7154	-11.2224	2.08621e-21	2.48155e-20	37.928
23764	MAFF	-1.82065	9.02167	-11.2214	2.09938e-21	2.49457e-20	37.9217
120	ADD3	-1.48787	11.0582	-11.2165	2.16187e-21	2.5661e-20	37.8926
54941	RNF125	-1.51911	8.59495	-11.214	2.19526e-21	2.60299e-20	37.8774
28514	DLL1	-1.37609	6.99786	-11.2117	2.22556e-21	2.63613e-20	37.8638
51454	GULP1	-1.72915	7.97676	-11.2046	2.32414e-21	2.74999e-20	37.8207
56100	PCDHGB6	-1.81983	6.45918	-11.2038	2.3353e-21	2.76028e-20	37.816
6645	SNTB2	-0.946126	10.1458	-11.2003	2.38484e-21	2.81587e-20	37.7951
401190	RGS7BP	-2.68451	3.72675	-11.1958	2.45006e-21	2.88984e-20	37.7683
2890	GRIA1	-3.61508	3.44498	-11.1951	2.46065e-21	2.89927e-20	37.7641
222389	BEND7	-2.05019	7.82941	-11.1945	2.46905e-21	2.90612e-20	37.7607
5578	PRKCA	-1.76047	7.9718	-11.1931	2.49078e-21	2.92863e-20	37.752
11222	MRPL3	0.688524	10.705	11.1911	2.52123e-21	2.96133e-20	37.7399
221749	PXDC1	-1.49942	9.43991	-11.1886	2.55891e-21	3.00243e-20	37.7252
83988	NCALD	-2.11092	9.70381	-11.1863	2.59434e-21	3.04083e-20	37.7115
4973	OLR1	2.81891	7.10082	11.1862	2.59734e-21	3.04116e-20	37.7104
10395	DLC1	-1.70359	10.6533	-11.1842	2.62757e-21	3.07335e-20	37.6989
2675	GFRA2	-3.05332	4.51889	-11.1828	2.64993e-21	3.09628e-20	37.6905
266743	NPAS4	-2.27021	1.22386	-11.1813	2.67457e-21	3.12181e-20	37.6813
5073	PARN	0.683608	10.3243	11.1739	2.79774e-21	3.26167e-20	37.6366
10398	MYL9	-1.60963	12.621	-11.1737	2.80021e-21	3.26167e-20	37.6357
6197	RPS6KA3	-1.26028	10.3162	-11.1715	2.83784e-21	3.30208e-20	37.6224
56112	PCDHGA3	-2.03856	4.89298	-11.1693	2.87583e-21	3.34282e-20	37.6092
339263	C17orf51	-1.48467	7.59484	-11.1667	2.92126e-21	3.39211e-20	37.5936
26000	TBC1D10B	0.635567	10.1017	11.1648	2.95514e-21	3.4279e-20	37.5822
8742	TNFSF12	-1.14186	9.11116	-11.1593	3.05415e-21	3.53909e-20	37.5495
11279	KLF8	-1.53002	8.48204	-11.1573	3.09178e-21	3.579e-20	37.5373
54556	ING3	-0.747284	8.09649	-11.1518	3.1962e-21	3.69606e-20	37.5043
5587	PRKD1	-1.57249	7.62908	-11.1507	3.21834e-21	3.71783e-20	37.4975
55366	LGR4	-1.83098	9.82483	-11.1499	3.2337e-21	3.73173e-20	37.4927
83714	NRIP2	-1.46512	6.58006	-11.1491	3.24967e-21	3.74631e-20	37.4878
91694	LONRF1	-1.00759	9.03267	-11.1452	3.32618e-21	3.83057e-20	37.4647
56052	ALG1	0.83173	8.99914	11.1423	3.38443e-21	3.89366e-20	37.4475
6780	STAU1	0.466984	11.7038	11.1421	3.38968e-21	3.89571e-20	37.446
140809	SRXN1	0.97423	9.74769	11.1408	3.41643e-21	3.92243e-20	37.4382
5243	ABCB1	-2.59727	7.2089	-11.1273	3.7061e-21	4.25064e-20	37.3573
5261	PHKG2	0.890896	8.65172	11.1131	4.03718e-21	4.62564e-20	37.2724
10959	TMED2	0.656983	12.7879	11.1087	4.14756e-21	4.74727e-20	37.2456
135293	PM20D2	-2.05889	8.07575	-11.1052	4.23534e-21	4.84279e-20	37.2248
26262	TSPAN17	0.82764	9.31636	11.1008	4.34851e-21	4.96713e-20	37.1986
316	AOX1	-2.91556	8.40741	-11.0989	4.39798e-21	5.01853e-20	37.1874
64506	CPEB1	-2.18394	4.58493	-11.0931	4.5567e-21	5.19436e-20	37.1522
23127	COLGALT2	-2.14738	5.22208	-11.0926	4.57061e-21	5.20493e-20	37.1491
9563	H6PD	-0.92665	11.4369	-11.0872	4.72066e-21	5.37035e-20	37.117
285349	ZNF660	-1.38306	4.11183	-11.0851	4.77991e-21	5.43225e-20	37.1047
646	BNC1	-3.27697	3.72486	-11.0838	4.82038e-21	5.47269e-20	37.0963
55691	FRMD4A	-1.15367	9.96213	-11.0816	4.88366e-21	5.53893e-20	37.0833
81559	TRIM11	1.10845	8.66023	11.0755	5.06514e-21	5.73896e-20	37.0471
50615	IL21R	2.54415	4.7503	11.0738	5.11919e-21	5.79435e-20	37.0366
8850	KAT2B	-1.37964	9.19354	-11.0714	5.19261e-21	5.87152e-20	37.0224
377	ARF3	0.660763	12.3115	11.0641	5.42887e-21	6.13249e-20	36.9782
11197	WIF1	-5.18224	4.63486	-11.0597	5.57356e-21	6.2896e-20	36.9521
1316	KLF6	-1.42396	12.4242	-11.0592	5.5905e-21	6.30237e-20	36.9491
26153	KIF26A	-1.88863	6.69705	-11.0569	5.66934e-21	6.38484e-20	36.9352
54737	MPHOSPH8	-0.631374	10.1316	-11.0476	5.99764e-21	6.74779e-20	36.8793
10733	PLK4	1.60116	6.88036	11.0445	6.10863e-21	6.86578e-20	36.8611
7084	TK2	-1.05786	9.99205	-11.0386	6.33047e-21	7.10799e-20	36.8257
7220	TRPC1	-1.38269	7.2165	-11.0368	6.39866e-21	7.17738e-20	36.815
23328	SASH1	-1.42603	11.0751	-11.0275	6.76846e-21	7.5846e-20	36.7592
941	CD80	2.18088	3.54194	11.0266	6.80793e-21	7.62121e-20	36.7535
26051	PPP1R16B	-2.37714	8.36845	-11.0226	6.97387e-21	7.79919e-20	36.7296
1003	CDH5	-1.53485	10.6145	-11.0205	7.06007e-21	7.88773e-20	36.7174
79837	PIP4K2C	0.902665	10.3318	11.0199	7.08601e-21	7.90883e-20	36.7137
54886	PLPPR1	-3.33786	3.13085	-11.0156	7.27354e-21	8.11007e-20	36.6878
7430	EZR	1.33836	12.117	11.0146	7.31891e-21	8.15256e-20	36.6816
1908	EDN3	-4.60714	4.45621	-11.0138	7.35158e-21	8.18083e-20	36.6772
54511	HMGCLL1	-3.13515	4.24526	-11.0129	7.39338e-21	8.21918e-20	36.6716
149461	CLDN19	-4.31534	4.38173	-11.0094	7.54969e-21	8.38464e-20	36.6508
9472	AKAP6	-2.10543	6.96372	-11.0069	7.66616e-21	8.49716e-20	36.6356
81875	ISG20L2	0.753867	9.71325	11.0069	7.66301e-21	8.49716e-20	36.636
2869	GRK5	-1.36712	8.40247	-11.0053	7.74092e-21	8.56927e-20	36.6259
84883	AIFM2	-1.8848	9.06392	-11.0051	7.74649e-21	8.56927e-20	36.6252
126917	IFFO2	-1.81655	9.70003	-11.0049	7.75879e-21	8.57442e-20	36.6237
55219	TMEM57	0.661011	10.0547	11.0045	7.77899e-21	8.58829e-20	36.6211
811	CALR	0.89675	13.5686	11.0032	7.8363e-21	8.64304e-20	36.6138
7298	TYMS	1.94208	7.99737	11.0013	7.92995e-21	8.73774e-20	36.602
219790	RTKN2	1.98141	6.34776	10.995	8.2378e-21	9.06804e-20	36.5642
23321	TRIM2	-1.78186	10.0535	-10.9916	8.40854e-21	9.24692e-20	36.5438
80816	ASXL3	-2.48394	3.73299	-10.9825	8.88018e-21	9.75602e-20	36.4896
51659	GINS2	2.11917	7.0783	10.9814	8.93947e-21	9.81155e-20	36.483
91392	ZNF502	-1.53121	6.98901	-10.98	9.01361e-21	9.88326e-20	36.4748
35	ACADS	-1.83329	8.53201	-10.9776	9.14652e-21	1.00192e-19	36.4603
5819	PVRL2	1.26597	11.3068	10.9738	9.36162e-21	1.02448e-19	36.4372
100129792	CCDC152	-1.59947	6.69045	-10.9735	9.3759e-21	1.02504e-19	36.4357
6642	SNX1	-0.772883	11.7675	-10.9726	9.42607e-21	1.02953e-19	36.4304
55571	CNOT11	0.631989	9.91005	10.97	9.57357e-21	1.04462e-19	36.415
2288	FKBP4	1.42667	12.0705	10.9644	9.90747e-21	1.08e-19	36.3809
58528	RRAGD	-1.6353	8.74088	-10.9613	1.00942e-20	1.09929e-19	36.3624
25956	SEC31B	-1.79322	6.6589	-10.9597	1.01896e-20	1.1086e-19	36.353
92737	DNER	-3.14883	3.1879	-10.9558	1.04306e-20	1.13372e-19	36.3298
744	MPPED2	-2.17936	6.19327	-10.9554	1.04557e-20	1.13535e-19	36.3274
3742	GALNT8	-2.60065	5.0493	-10.9534	1.05855e-20	1.14833e-19	36.3152
79645	EFCAB1	-3.61227	3.90298	-10.9524	1.0649e-20	1.1541e-19	36.3093
4664	NAB1	-1.00313	10.236	-10.9506	1.07622e-20	1.16524e-19	36.2988
79188	TMEM43	-0.70583	11.5962	-10.9329	1.19768e-20	1.29551e-19	36.1926
221061	FAM171A1	-1.61534	8.94557	-10.9271	1.24007e-20	1.34007e-19	36.1581
29927	SEC61A1	0.634925	12.8364	10.9233	1.26892e-20	1.36992e-19	36.1352
29095	ORMDL2	0.943653	9.04866	10.9154	1.33075e-20	1.43529e-19	36.088
8935	SKAP2	-1.2701	9.86611	-10.9044	1.42239e-20	1.53266e-19	36.0219
389114	ZNF662	-1.84915	7.54289	-10.9019	1.44358e-20	1.554e-19	36.0072
55502	HES6	2.11247	5.27483	10.898	1.47802e-20	1.58955e-19	35.9838
84173	ELMOD3	-1.4026	9.08985	-10.8969	1.48851e-20	1.59929e-19	35.9767
167691	LCA5	-1.171	8.16053	-10.8914	1.53824e-20	1.65115e-19	35.9441
29970	SCHIP1	-1.23834	7.82006	-10.8884	1.56651e-20	1.67988e-19	35.926
29953	TRHDE	-4.10653	3.679	-10.8862	1.58743e-20	1.70069e-19	35.9129
10644	IGF2BP2	-2.44267	6.27481	-10.8791	1.65708e-20	1.77241e-19	35.8702
63876	PKNOX2	-2.60822	4.33108	-10.879	1.65754e-20	1.77241e-19	35.87
6470	SHMT1	-1.14837	9.63166	-10.8769	1.67929e-20	1.79396e-19	35.857
9413	FAM189A2	-2.81077	8.05749	-10.8758	1.68968e-20	1.80334e-19	35.8509
83636	C19orf12	-1.27115	9.41014	-10.8747	1.70138e-20	1.8141e-19	35.844
80206	FHOD3	-1.65145	8.40217	-10.8744	1.7045e-20	1.81571e-19	35.8422
153222	CREBRF	-1.06817	9.30993	-10.8715	1.7341e-20	1.84548e-19	35.8251
6497	SKI	-0.789025	11.2079	-10.8712	1.73739e-20	1.84724e-19	35.8232
219749	ZNF25	-0.803623	8.88232	-10.8659	1.79358e-20	1.90517e-19	35.7916
9758	FRMPD4	-2.19923	0.909639	-10.8621	1.83529e-20	1.94763e-19	35.7688
23353	SUN1	-0.636227	11.3867	-10.86	1.85839e-20	1.97028e-19	35.7564
101	ADAM8	2.21952	7.08144	10.8553	1.91265e-20	2.0259e-19	35.7278
55771	PRR11	2.37218	5.57703	10.8547	1.91919e-20	2.0309e-19	35.7244
84817	TXNDC17	0.852821	8.88151	10.8537	1.93134e-20	2.04184e-19	35.7182
22927	HABP4	-1.2342	8.27307	-10.8509	1.96391e-20	2.07431e-19	35.7016
8434	RECK	-1.65479	9.24404	-10.8506	1.9678e-20	2.07647e-19	35.6996
257313	UTS2B	-2.36356	1.72426	-10.8496	1.9788e-20	2.08611e-19	35.6941
1843	DUSP1	-2.00474	12.3267	-10.8469	2.01201e-20	2.11715e-19	35.6776
63976	PRDM16	-2.03914	5.06589	-10.8469	2.01202e-20	2.11715e-19	35.6775
249	ALPL	-2.09503	8.69303	-10.8464	2.01725e-20	2.12067e-19	35.675
6652	SORD	1.77088	9.28701	10.8452	2.03186e-20	2.13403e-19	35.6678
284723	SLC25A34	-2.08181	4.23167	-10.8445	2.04095e-20	2.14157e-19	35.6634
8702	B4GALT4	0.640063	8.94697	10.8347	2.1645e-20	2.26909e-19	35.605
57545	CC2D2A	-1.06184	8.50426	-10.8345	2.16741e-20	2.27001e-19	35.6037
135138	PACRG	-2.60027	3.07839	-10.83	2.2276e-20	2.33088e-19	35.5765
4093	SMAD9	-1.87465	5.36666	-10.8294	2.23514e-20	2.33659e-19	35.5731
140738	TMEM37	-2.64115	8.36667	-10.8244	2.30401e-20	2.40633e-19	35.543
131583	FAM43A	-1.41648	7.72183	-10.8226	2.32863e-20	2.42979e-19	35.5325
7003	TEAD1	-1.17507	11.1974	-10.8174	2.40311e-20	2.50518e-19	35.5012
7181	NR2C1	-0.656104	8.48966	-10.815	2.43814e-20	2.53933e-19	35.4868
3356	HTR2A	-2.97368	3.1104	-10.8147	2.44197e-20	2.54097e-19	35.4853
163259	DENND2C	-1.42624	5.81718	-10.8142	2.4505e-20	2.54748e-19	35.4818
4173	MCM4	1.49322	10.1496	10.807	2.55862e-20	2.65741e-19	35.439
829	CAPZA1	0.72362	11.584	10.8009	2.65427e-20	2.75421e-19	35.4025
55010	PARPBP	1.47633	6.41269	10.7991	2.68357e-20	2.78203e-19	35.3916
343450	KCNT2	-1.81506	4.08871	-10.7969	2.71838e-20	2.81552e-19	35.3788
9453	GGPS1	0.785693	10.2511	10.7942	2.76406e-20	2.86019e-19	35.3623
3749	KCNC4	-1.37391	7.33764	-10.7899	2.83631e-20	2.93225e-19	35.3367
53820	RIPPLY3	2.85137	3.49948	10.7886	2.85774e-20	2.95169e-19	35.3292
10124	ARL4A	-1.61491	9.26381	-10.7837	2.94307e-20	3.03703e-19	35.3
23164	MPRIP	-0.88812	10.9208	-10.7821	2.9728e-20	3.06488e-19	35.29
6038	RNASE4	-1.5475	10.7924	-10.7804	3.00219e-20	3.09233e-19	35.2802
79974	CPED1	-2.60664	9.02756	-10.7802	3.00622e-20	3.09365e-19	35.2789
79685	SAP30L	-0.703677	10.3819	-10.7775	3.05542e-20	3.1414e-19	35.2628
2893	GRIA4	-4.55873	4.74031	-10.7761	3.08193e-20	3.16576e-19	35.2542
83439	TCF7L1	-1.67718	9.37762	-10.7753	3.09688e-20	3.1782e-19	35.2494
825	CAPN3	-2.19498	6.34643	-10.7707	3.18296e-20	3.26355e-19	35.2222
2931	GSK3A	0.531173	10.4637	10.7677	3.24108e-20	3.31708e-19	35.2042
151246	SGOL2	1.27452	7.53573	10.7679	3.23853e-20	3.31708e-19	35.205
54741	LEPROT	-0.840089	9.96089	-10.7627	3.34135e-20	3.41658e-19	35.174
22800	RRAS2	-1.30321	8.62918	-10.7611	3.37231e-20	3.4451e-19	35.1648
9871	SEC24D	0.993587	10.7339	10.7604	3.38662e-20	3.45657e-19	35.1606
8864	PER2	-1.18262	10.1542	-10.7587	3.42142e-20	3.48891e-19	35.1505
58480	RHOU	-1.8836	9.57951	-10.753	3.54181e-20	3.6084e-19	35.1162
54499	TMCO1	0.933849	11.3444	10.7513	3.57793e-20	3.64094e-19	35.1061
79953	SYNDIG1	2.9253	5.13179	10.7512	3.58024e-20	3.64094e-19	35.1054
29028	ATAD2	1.72665	9.70722	10.7464	3.686e-20	3.74509e-19	35.0765
25960	ADGRA2	-1.5056	10.4683	-10.7449	3.71893e-20	3.77513e-19	35.0677
8728	ADAM19	1.72396	7.93985	10.7434	3.75247e-20	3.80574e-19	35.0588
6560	SLC12A4	-1.11533	9.90001	-10.7395	3.8418e-20	3.89281e-19	35.0354
10163	WASF2	-0.821532	12.2274	-10.7364	3.91461e-20	3.96302e-19	35.0168
9435	CHST2	-1.47269	7.25949	-10.7355	3.9357e-20	3.98077e-19	35.0115
2182	ACSL4	-1.35612	10.2188	-10.7337	3.97865e-20	4.02059e-19	35.0007
6304	SATB1	-1.50498	9.2391	-10.7312	4.03916e-20	4.07806e-19	34.9857
151516	ASPRV1	-1.13164	5.80356	-10.7223	4.26207e-20	4.29924e-19	34.9324
128977	C22orf39	-0.895348	9.14801	-10.7173	4.39138e-20	4.42571e-19	34.9027
5478	PPIA	0.667091	11.9241	10.7149	4.45499e-20	4.48578e-19	34.8884
5806	PTX3	-3.14027	5.75909	-10.7108	4.56536e-20	4.5928e-19	34.8641
10699	CORIN	2.78373	5.4326	10.7089	4.61927e-20	4.64286e-19	34.8525
23708	GSPT2	-1.60106	7.68115	-10.7066	4.68227e-20	4.70197e-19	34.839
84659	RNASE7	-3.31687	3.08225	-10.7053	4.72092e-20	4.73654e-19	34.8309
6812	STXBP1	-1.29494	9.65615	-10.7035	4.77124e-20	4.78275e-19	34.8204
64072	CDH23	-2.51588	7.17348	-10.7029	4.78981e-20	4.79708e-19	34.8165
2494	NR5A2	-1.53125	7.01806	-10.7018	4.82069e-20	4.8237e-19	34.8101
8643	PTCH2	-2.24087	5.37983	-10.6965	4.97786e-20	4.97653e-19	34.7783
1277	COL1A1	2.62813	15.3161	10.6947	5.03141e-20	5.02559e-19	34.7677
9671	WSCD2	-2.79918	4.90827	-10.6943	5.04235e-20	5.03203e-19	34.7655
55969	C20orf24	0.925588	10.022	10.6864	5.28961e-20	5.27409e-19	34.718
9459	ARHGEF6	-1.60968	10.8412	-10.683	5.39876e-20	5.37815e-19	34.6977
64746	ACBD3	0.749505	10.8845	10.6828	5.40549e-20	5.38007e-19	34.6965
64123	ADGRL4	-1.52164	10.0759	-10.6711	5.80071e-20	5.76831e-19	34.6264
400120	SERTM1	-2.83009	1.8707	-10.6702	5.82964e-20	5.79194e-19	34.6215
57104	PNPLA2	-1.84256	11.4399	-10.6672	5.93502e-20	5.89143e-19	34.6037
1576	CYP3A4	-2.28047	0.692829	-10.6624	6.11233e-20	6.06207e-19	34.5745
1534	CYB561	1.40833	11.255	10.6616	6.13935e-20	6.08349e-19	34.5701
22796	COG2	0.766584	9.82842	10.6609	6.16459e-20	6.10311e-19	34.566
377007	KLHL30	-2.98305	3.55795	-10.6599	6.20333e-20	6.13605e-19	34.5598
1828	DSG1	-4.53109	4.36077	-10.6538	6.4367e-20	6.36128e-19	34.5232
2975	GTF3C1	0.821797	11.1449	10.6508	6.55081e-20	6.46835e-19	34.5057
64093	SMOC1	-3.08124	6.30687	-10.6422	6.89954e-20	6.8067e-19	34.4542
653140	FAM228A	-2.74048	2.2014	-10.641	6.95055e-20	6.851e-19	34.4469
84935	MEDAG	-2.46633	8.0726	-10.6349	7.21003e-20	7.10052e-19	34.4105
79658	ARHGAP10	-1.56775	8.58106	-10.6335	7.27068e-20	7.15397e-19	34.4022
84803	GPAT3	-2.1119	6.77674	-10.6322	7.32838e-20	7.20442e-19	34.3944
196527	ANO6	-1.16301	11.9199	-10.6252	7.64393e-20	7.50805e-19	34.3525
2324	FLT4	-1.37638	8.47206	-10.6243	7.68295e-20	7.53978e-19	34.3475
10090	UST	-1.73682	7.84811	-10.6204	7.86748e-20	7.71412e-19	34.3239
9643	MORF4L2	0.758599	12.2852	10.6177	7.99366e-20	7.831e-19	34.3081
84649	DGAT2	-3.3462	10.2193	-10.6087	8.4385e-20	8.25957e-19	34.2544
285643	KIF4B	1.95665	1.53837	10.6082	8.46532e-20	8.27859e-19	34.2512
5256	PHKA2	-0.754599	9.5012	-10.6074	8.50663e-20	8.31175e-19	34.2464
116835	HSPA12B	-1.70968	7.88896	-10.6072	8.51813e-20	8.31574e-19	34.2451
91461	PKDCC	-2.47135	7.66696	-10.5914	9.36671e-20	9.1362e-19	34.1508
285025	CCDC141	-2.63898	3.71586	-10.5896	9.4687e-20	9.22766e-19	34.1401
1462	VCAN	2.00614	12.3269	10.586	9.67472e-20	9.42026e-19	34.1187
1827	RCAN1	-1.96803	10.9217	-10.5734	1.04373e-19	1.0154e-18	34.0434
57162	PELI1	-1.30693	9.83847	-10.5634	1.10821e-19	1.07719e-18	33.9839
7163	TPD52	1.97978	11.5713	10.5592	1.13676e-19	1.10399e-18	33.9586
79608	RIC3	-3.40854	5.75523	-10.5558	1.16039e-19	1.12596e-18	33.9382
7538	ZFP36	-2.1131	12.1901	-10.5554	1.16284e-19	1.12736e-18	33.9361
51285	RASL12	-1.56645	7.7613	-10.5537	1.17492e-19	1.13809e-18	33.9259
1842	ECM2	-2.1564	10.0472	-10.5532	1.17874e-19	1.1408e-18	33.9227
943	TNFRSF8	-2.12782	4.77281	-10.5513	1.19167e-19	1.15232e-18	33.9118
79148	MMP28	-2.16215	6.88469	-10.5292	1.36138e-19	1.3153e-18	33.7797
124857	WFIKKN2	-2.18295	1.38272	-10.529	1.36303e-19	1.31576e-18	33.7785
3925	STMN1	1.39717	10.8901	10.5253	1.39335e-19	1.34387e-18	33.7567
80205	CHD9	-0.91895	10.6612	-10.5192	1.44534e-19	1.39282e-18	33.7203
64641	EBF2	-2.41936	5.36146	-10.5165	1.46948e-19	1.41486e-18	33.7039
159	ADSS	0.937783	10.7044	10.5149	1.48299e-19	1.42664e-18	33.6948
25890	ABI3BP	-2.68706	9.48132	-10.5094	1.5333e-19	1.47378e-18	33.6617
93986	FOXP2	-2.82027	4.81635	-10.5077	1.54909e-19	1.48769e-18	33.6515
4208	MEF2C	-1.28726	9.80194	-10.4989	1.63301e-19	1.56693e-18	33.5991
79751	SLC25A22	1.19056	8.28895	10.4931	1.69064e-19	1.62084e-18	33.5647
57561	ARRDC3	-1.32892	11.5378	-10.488	1.74394e-19	1.67052e-18	33.5339
55157	DARS2	0.941693	9.35648	10.4857	1.76768e-19	1.69182e-18	33.5205
6430	SRSF5	-0.957469	11.9216	-10.4844	1.78133e-19	1.70197e-18	33.5129
51176	LEF1	2.15682	7.60803	10.4845	1.78003e-19	1.70197e-18	33.5136
7071	KLF10	-1.2295	11.2244	-10.4797	1.8323e-19	1.74919e-18	33.4849
65997	RASL11B	2.1252	5.97775	10.476	1.87373e-19	1.78721e-18	33.4627
3759	KCNJ2	-1.60168	7.61217	-10.4747	1.88892e-19	1.80017e-18	33.4547
1777	DNASE2	0.769177	10.3026	10.4684	1.96092e-19	1.86721e-18	33.4175
157	ADRBK2	-1.57792	10.1086	-10.462	2.03815e-19	1.9391e-18	33.3792
11169	WDHD1	1.12597	7.64131	10.4587	2.07897e-19	1.97625e-18	33.3595
11188	NISCH	-0.850773	10.9018	-10.4559	2.11386e-19	2.00772e-18	33.343
58505	OSTC	0.747969	10.5719	10.4519	2.16561e-19	2.05513e-18	33.319
51201	ZDHHC2	-1.55115	8.58082	-10.4507	2.18111e-19	2.06809e-18	33.3119
23175	LPIN1	-1.38916	9.84803	-10.4501	2.18913e-19	2.07394e-18	33.3083
3185	HNRNPF	0.683563	12.1738	10.4477	2.22069e-19	2.10207e-18	33.2941
378708	APITD1	0.799676	7.44854	10.4413	2.30775e-19	2.18263e-18	33.2559
54510	PCDH18	-1.86837	9.76878	-10.4378	2.35627e-19	2.22664e-18	33.2353
408	ARRB1	-1.20941	9.51207	-10.4293	2.47969e-19	2.3413e-18	33.1846
51248	PDZD11	0.706028	9.35263	10.4277	2.50483e-19	2.36305e-18	33.1746
90333	ZNF468	0.89559	8.86803	10.4245	2.55284e-19	2.40632e-18	33.1558
91947	ARRDC4	-1.07976	9.61093	-10.4219	2.59274e-19	2.44187e-18	33.1404
199221	DZIP1L	-1.42451	6.0683	-10.4199	2.62454e-19	2.46976e-18	33.1283
6326	SCN2A	-3.25818	5.57187	-10.4193	2.63303e-19	2.47566e-18	33.1251
9638	FEZ1	-1.48949	7.27337	-10.4187	2.64348e-19	2.48341e-18	33.1211
347240	KIF24	1.42886	6.73915	10.4128	2.73918e-19	2.57116e-18	33.0858
549	AUH	-0.724012	8.11727	-10.4123	2.74593e-19	2.57535e-18	33.0834
894	CCND2	-1.28534	9.99622	-10.4107	2.77359e-19	2.59911e-18	33.0735
57650	KIAA1524	1.66114	6.76908	10.41	2.78465e-19	2.6073e-18	33.0695
4171	MCM2	1.53791	9.20824	10.4083	2.81305e-19	2.63169e-18	33.0594
400830	DEFB132	-3.92775	4.74097	-10.4079	2.82031e-19	2.63628e-18	33.0569
1290	COL5A2	2.00156	12.3629	10.4072	2.83172e-19	2.64475e-18	33.0529
283446	MYO1H	-2.48588	2.54188	-10.4033	2.89833e-19	2.7047e-18	33.0298
90417	KNSTRN	1.05646	7.8461	10.4016	2.92855e-19	2.73064e-18	33.0195
79671	NLRX1	-0.907044	8.66811	-10.4014	2.93205e-19	2.73163e-18	33.0183
7957	EPM2A	-1.03541	7.66153	-10.3966	3.01776e-19	2.80914e-18	32.9897
342035	GLDN	-2.74113	6.48681	-10.3926	3.0916e-19	2.87549e-18	32.9658
2824	GPM6B	-2.23743	8.36019	-10.3897	3.14571e-19	2.9234e-18	32.9485
94056	SYAP1	0.914381	10.4934	10.3889	3.16039e-19	2.93461e-18	32.9439
2353	FOS	-2.66623	12.89	-10.3887	3.16446e-19	2.93596e-18	32.9426
56978	PRDM8	-1.59169	5.215	-10.3861	3.2143e-19	2.97973e-18	32.9271
84162	KIAA1109	-0.913842	11.4722	-10.3857	3.22153e-19	2.98397e-18	32.9249
898	CCNE1	1.8449	5.31495	10.3814	3.30635e-19	3.05749e-18	32.8991
64651	CSRNP1	-1.76151	10.3261	-10.3814	3.3059e-19	3.05749e-18	32.8992
92999	ZBTB47	-1.08058	8.98533	-10.3786	3.36109e-19	3.10555e-18	32.8828
3627	CXCL10	2.92516	7.49397	10.3766	3.40316e-19	3.14183e-18	32.8705
5140	PDE3B	-3.44822	8.10066	-10.3728	3.48194e-19	3.21192e-18	32.8478
112817	HOGA1	-2.66036	4.20021	-10.3701	3.53687e-19	3.2599e-18	32.8322
1787	TRDMT1	-0.894337	6.98813	-10.3696	3.54774e-19	3.26724e-18	32.8292
8447	DOC2B	-2.62477	4.51293	-10.3662	3.62063e-19	3.33163e-18	32.809
1870	E2F2	2.28503	5.86131	10.3623	3.70685e-19	3.40818e-18	32.7857
5803	PTPRZ1	-4.65811	5.28459	-10.3486	4.02489e-19	3.69756e-18	32.704
25957	PNISR	-0.88765	10.7989	-10.3471	4.06154e-19	3.72817e-18	32.695
55257	MRGBP	0.793831	8.05643	10.3464	4.07904e-19	3.74118e-18	32.6907
66004	LYNX1	-2.09075	8.10998	-10.3459	4.09019e-19	3.74828e-18	32.688
255426	RASGEF1C	-3.05494	2.27205	-10.3458	4.09347e-19	3.74828e-18	32.6872
9627	SNCAIP	-1.91284	6.50423	-10.3456	4.09837e-19	3.7497e-18	32.686
5315	PKM	1.00998	13.7611	10.3452	4.10714e-19	3.75467e-18	32.6839
6769	STAC	-2.47915	5.54373	-10.3448	4.11698e-19	3.7606e-18	32.6815
8676	STX11	-2.13705	7.44144	-10.3378	4.2945e-19	3.91637e-18	32.6396
57477	SHROOM4	-1.22486	8.76255	-10.3378	4.29447e-19	3.91637e-18	32.6397
64838	FNDC4	-1.76632	7.26924	-10.3355	4.35449e-19	3.96785e-18	32.6259
64757	2016-03-01	-2.37127	9.16324	-10.3301	4.49638e-19	4.09382e-18	32.5941
9184	BUB3	0.855133	11.0598	10.3297	4.508e-19	4.10107e-18	32.5915
64105	CENPK	2.1377	5.19254	10.3289	4.52831e-19	4.11621e-18	32.587
440097	DBX2	-2.44597	2.84777	-10.3265	4.59411e-19	4.17264e-18	32.5727
79980	DSN1	0.952997	8.57518	10.3254	4.62636e-19	4.19853e-18	32.5658
51560	RAB6B	-1.52348	7.79298	-10.324	4.6647e-19	4.22991e-18	32.5576
92703	TMEM183A	0.709797	10.1471	10.323	4.69304e-19	4.25217e-18	32.5516
57171	DOLPP1	0.699741	8.45569	10.3227	4.70183e-19	4.2567e-18	32.5497
57553	MICAL3	-1.12224	9.96041	-10.3213	4.74062e-19	4.28835e-18	32.5416
54331	GNG2	-1.82624	9.42729	-10.3199	4.77915e-19	4.31972e-18	32.5336
7798	LUZP1	-0.731017	10.2899	-10.315	4.92303e-19	4.44619e-18	32.5041
10150	MBNL2	-1.13453	11.1788	-10.311	5.04114e-19	4.54919e-18	32.4806
100170765	ERICH4	-1.72336	0.342554	-10.3097	5.08228e-19	4.58263e-18	32.4725
81928	CABLES2	1.00505	7.84142	10.3095	5.08757e-19	4.58372e-18	32.4715
23224	SYNE2	-1.03115	12.0189	-10.3078	5.13973e-19	4.627e-18	32.4614
219654	ZCCHC24	-1.60689	10.3215	-10.3046	5.23928e-19	4.71283e-18	32.4423
11022	TDRKH	1.1023	8.55324	10.3021	5.31996e-19	4.78157e-18	32.4272
8492	PRSS12	-3.03999	5.29659	-10.3001	5.38347e-19	4.83478e-18	32.4154
9990	SLC12A6	-0.914184	9.36647	-10.2966	5.4958e-19	4.93171e-18	32.3949
266812	NAP1L5	-1.18365	7.19076	-10.2933	5.60806e-19	5.02842e-18	32.3749
54756	IL17RD	-1.82003	9.82445	-10.2922	5.6433e-19	5.05599e-18	32.3686
78990	OTUB2	1.21943	6.19913	10.29	5.71969e-19	5.11624e-18	32.3553
376940	ZC3H6	-0.910211	8.89876	-10.29	5.71691e-19	5.11624e-18	32.3558
26003	GORASP2	0.521354	11.252	10.2882	5.77965e-19	5.16576e-18	32.345
81609	SNX27	0.684374	10.4241	10.2838	5.93358e-19	5.29913e-18	32.3189
678	ZFP36L2	-1.27252	12.5204	-10.2807	6.04527e-19	5.39457e-18	32.3004
162461	TMEM92	2.47998	2.38074	10.2785	6.12514e-19	5.4615e-18	32.2874
2201	FBN2	3.07254	5.34477	10.2782	6.13777e-19	5.46842e-18	32.2853
5937	RBMS1	-0.965791	10.7013	-10.2732	6.32456e-19	5.62784e-18	32.2556
30835	CD209	-2.94822	6.81343	-10.2731	6.32675e-19	5.62784e-18	32.2552
54861	SNRK	-0.795032	10.505	-10.2689	6.49033e-19	5.7646e-18	32.2299
374462	PTPRQ	-3.91907	3.54701	-10.2689	6.49076e-19	5.7646e-18	32.2298
56603	CYP26B1	-2.38835	7.17097	-10.2657	6.61447e-19	5.86982e-18	32.2111
114905	C1QTNF7	-2.77686	6.17439	-10.265	6.64257e-19	5.8901e-18	32.2069
1012	CDH13	-1.34455	9.05142	-10.2621	6.7605e-19	5.98994e-18	32.1894
3973	LHCGR	-2.88872	1.90377	-10.2584	6.9084e-19	6.11615e-18	32.168
6487	ST3GAL3	-1.14447	7.72771	-10.2537	7.10954e-19	6.28925e-18	32.1395
151050	KANSL1L	-0.771928	8.79478	-10.2504	7.2474e-19	6.40616e-18	32.1204
123879	DCUN1D3	-1.0784	8.10037	-10.2471	7.39489e-19	6.53138e-18	32.1004
5175	PECAM1	-1.45382	10.7192	-10.2469	7.4016e-19	6.53216e-18	32.0995
51302	CYP39A1	-2.67701	5.99491	-10.2437	7.54433e-19	6.65289e-18	32.0806
5596	MAPK4	-3.39595	4.13139	-10.2416	7.64246e-19	6.73413e-18	32.0678
55082	ARGLU1	-1.10376	10.6981	-10.2413	7.6546e-19	6.73954e-18	32.0662
81572	PDRG1	0.903131	8.58248	10.24	7.71542e-19	6.78775e-18	32.0583
196483	EEF2KMT	0.757179	8.38852	10.2384	7.79079e-19	6.84869e-18	32.0487
9508	ADAMTS3	-1.80361	5.96821	-10.2375	7.8324e-19	6.87988e-18	32.0434
23225	NUP210	1.97675	10.1061	10.2346	7.96991e-19	6.99519e-18	32.0262
2904	GRIN2B	-2.22096	1.66419	-10.227	8.33902e-19	7.31343e-18	31.9812
55553	SOX6	-2.60681	5.89271	-10.2264	8.37024e-19	7.33508e-18	31.9775
51655	RASD1	-2.56515	8.71293	-10.2208	8.65349e-19	7.57738e-18	31.9445
115286	SLC25A26	-0.622134	8.45582	-10.2188	8.76105e-19	7.66558e-18	31.9323
114793	FMNL2	-1.33231	9.97363	-10.2118	9.13278e-19	7.9846e-18	31.891
51100	SH3GLB1	-0.769066	11.8373	-10.21	9.23538e-19	8.06801e-18	31.8799
84722	PSRC1	1.58837	6.31862	10.2071	9.39324e-19	8.19953e-18	31.8631
1009	CDH11	1.63499	10.553	10.2051	9.50761e-19	8.29291e-18	31.8511
4804	NGFR	-2.99574	8.2274	-10.201	9.74184e-19	8.49061e-18	31.827
2260	FGFR1	-1.39795	11.5779	-10.1991	9.85617e-19	8.58359e-18	31.8154
1048	CEACAM5	4.96236	5.03253	10.1826	1.08765e-18	9.46481e-18	31.7177
54947	LPCAT2	-1.35665	9.44019	-10.1751	1.13769e-18	9.89262e-18	31.6731
51092	SIDT2	-0.878781	10.5677	-10.1745	1.14194e-18	9.92192e-18	31.6694
11346	SYNPO	-1.72161	11.2449	-10.174	1.1453e-18	9.94334e-18	31.6665
7099	TLR4	-1.41268	9.44876	-10.1737	1.14727e-18	9.9528e-18	31.6647
122525	C14orf28	-0.85084	6.96635	-10.1717	1.16109e-18	1.00648e-17	31.6529
29965	CDIP1	-0.941151	9.12553	-10.1642	1.21423e-18	1.05174e-17	31.6085
83478	ARHGAP24	-1.30253	8.29286	-10.1622	1.22926e-18	1.06394e-17	31.5963
3183	HNRNPC	0.498856	13.1123	10.1613	1.23591e-18	1.06886e-17	31.5909
128061	C1orf131	0.702645	7.94052	10.1611	1.237e-18	1.06899e-17	31.59
4684	NCAM1	-2.60693	6.89472	-10.16	1.24494e-18	1.07502e-17	31.5837
79888	LPCAT1	1.01666	10.1974	10.1527	1.30068e-18	1.12228e-17	31.5402
153	ADRB1	-3.29115	3.90671	-10.1485	1.33392e-18	1.15008e-17	31.5152
64768	IPPK	0.73831	8.6512	10.1479	1.33857e-18	1.15321e-17	31.5118
9368	SLC9A3R1	1.90885	11.4506	10.1461	1.35311e-18	1.16484e-17	31.501
4957	ODF2	0.85095	9.82191	10.1451	1.36156e-18	1.17121e-17	31.4949
1289	COL5A1	2.03877	11.9467	10.1427	1.38119e-18	1.18719e-17	31.4807
395	ARHGAP6	-1.58813	6.72438	-10.1425	1.38245e-18	1.18736e-17	31.4798
137835	TMEM71	-2.3033	5.73429	-10.1385	1.41623e-18	1.21451e-17	31.4558
147372	CCBE1	-2.48755	4.4203	-10.1385	1.41584e-18	1.21451e-17	31.4561
5740	PTGIS	-2.20206	9.57937	-10.1375	1.42469e-18	1.22084e-17	31.4499
192670	AGO4	-0.792864	8.8634	-10.1358	1.43886e-18	1.23204e-17	31.4401
9949	AMMECR1	1.00404	8.36852	10.1349	1.44673e-18	1.23783e-17	31.4347
4215	MAP3K3	-0.742626	10.0075	-10.1336	1.45809e-18	1.2466e-17	31.4269
63982	ANO3	-3.67375	4.01996	-10.1315	1.47669e-18	1.26154e-17	31.4143
220	ALDH1A3	-1.99544	9.85122	-10.1304	1.48601e-18	1.26854e-17	31.4081
5997	RGS2	-2.19215	9.8125	-10.1287	1.50181e-18	1.28105e-17	31.3976
5725	PTBP1	0.548859	11.9879	10.1271	1.51583e-18	1.29202e-17	31.3884
23344	ESYT1	-0.971775	12.084	-10.1264	1.52203e-18	1.2959e-17	31.3843
83990	BRIP1	2.04364	5.96111	10.1264	1.52269e-18	1.2959e-17	31.3839
79172	CENPO	1.19573	6.51016	10.1261	1.52542e-18	1.29724e-17	31.3821
1503	CTPS1	1.14869	8.80158	10.1255	1.53019e-18	1.30032e-17	31.379
283871	PGP	0.952873	7.9457	10.1181	1.59982e-18	1.35846e-17	31.3349
80975	TMPRSS5	-2.12231	2.2243	-10.112	1.6594e-18	1.40798e-17	31.2986
1969	EPHA2	-1.48199	8.6332	-10.1099	1.68039e-18	1.42471e-17	31.2862
2998	GYS2	-3.63076	1.80808	-10.108	1.69954e-18	1.43986e-17	31.2749
84561	SLC12A8	1.87684	7.80171	10.1075	1.70456e-18	1.44302e-17	31.272
3033	HADH	-1.15442	11.0884	-10.1069	1.71034e-18	1.44682e-17	31.2686
3308	HSPA4	0.660005	11.3603	10.1062	1.71726e-18	1.45159e-17	31.2646
5994	RFXAP	-0.909235	6.81527	-10.1053	1.72663e-18	1.4584e-17	31.2592
25927	CNRIP1	-1.62451	8.14061	-10.0997	1.78548e-18	1.50648e-17	31.226
94030	LRRC4B	-2.08952	3.36823	-10.0997	1.78623e-18	1.50648e-17	31.2256
5926	ARID4A	-0.675946	9.53791	-10.0993	1.78976e-18	1.50832e-17	31.2236
1806	DPYD	-1.21256	9.53766	-10.0871	1.92549e-18	1.62148e-17	31.1511
6453	ITSN1	-1.50788	10.4559	-10.086	1.93853e-18	1.63125e-17	31.1444
439921	MXRA7	-1.28025	11.218	-10.0809	1.998e-18	1.68003e-17	31.1144
1674	DES	-4.16359	5.44408	-10.0741	2.08023e-18	1.74786e-17	31.0744
23237	ARC	-2.93577	4.66481	-10.0724	2.1026e-18	1.76534e-17	31.0638
339834	CCDC36	-1.94951	4.51021	-10.0698	2.13522e-18	1.79138e-17	31.0486
114784	CSMD2	2.0636	4.04552	10.0694	2.13961e-18	1.79372e-17	31.0465
90522	YIF1B	0.894126	8.63534	10.0688	2.14736e-18	1.79888e-17	31.0429
4856	NOV	-1.87509	7.84062	-10.0675	2.16422e-18	1.81164e-17	31.0352
149986	LSM14B	0.712723	9.83309	10.0642	2.20737e-18	1.84639e-17	31.0156
85465	EPT1	1.05962	10.1685	10.0626	2.22872e-18	1.86286e-17	31.0061
3229	HOXC13	2.93114	5.67417	10.0521	2.37367e-18	1.98254e-17	30.9436
2296	FOXC1	-1.98809	8.24129	-10.0451	2.47444e-18	2.06516e-17	30.9023
81620	CDT1	2.28179	6.14954	10.0436	2.49647e-18	2.082e-17	30.8935
56109	PCDHGA6	-1.41244	5.68793	-10.0428	2.5082e-18	2.09023e-17	30.8889
3479	IGF1	-2.56594	9.69347	-10.0413	2.5304e-18	2.10717e-17	30.8801
2313	FLI1	-1.30518	9.10528	-10.039	2.56669e-18	2.1358e-17	30.866
6943	TCF21	-2.11973	1.15801	-10.0383	2.57722e-18	2.14262e-17	30.8619
57709	SLC7A14	-2.51824	1.32482	-10.0382	2.57871e-18	2.14262e-17	30.8614
388697	HRNR	-2.324	3.24288	-10.0369	2.59844e-18	2.15741e-17	30.8538
11094	CACFD1	1.3799	8.86323	10.0366	2.60378e-18	2.16025e-17	30.8518
57396	CLK4	-0.896234	9.00209	-10.0363	2.6083e-18	2.1624e-17	30.8501
6632	SNRPD1	0.697375	9.31792	10.0352	2.6243e-18	2.17406e-17	30.844
51119	SBDS	-0.775335	11.2033	-10.0323	2.67078e-18	2.21093e-17	30.8266
2180	ACSL1	-2.2752	12.1291	-10.0317	2.6801e-18	2.21701e-17	30.8231
65108	MARCKSL1	1.52785	11.8033	10.02	2.87412e-18	2.37576e-17	30.7538
56131	PCDHB4	-1.48215	7.14843	-10.0164	2.93716e-18	2.42608e-17	30.7323
195828	ZNF367	1.38188	6.88756	10.0095	3.05969e-18	2.52543e-17	30.6918
9842	PLEKHM1	-0.731466	9.50352	-10.0071	3.10426e-18	2.56033e-17	30.6774
10491	CRTAP	-0.965504	12.2854	-9.99727	3.29174e-18	2.71296e-17	30.6192
5797	PTPRM	-1.40629	10.4772	-9.99333	3.37007e-18	2.77549e-17	30.5959
57514	ARHGAP31	-1.15328	10.0842	-9.99166	3.4037e-18	2.80112e-17	30.5861
23548	TTC33	-0.754759	8.63867	-9.98893	3.45952e-18	2.84289e-17	30.5699
222487	ADGRG3	-2.67321	3.36479	-9.98903	3.45762e-18	2.84289e-17	30.5705
8997	KALRN	-1.34528	8.65689	-9.98464	3.54918e-18	2.91444e-17	30.5446
5034	P4HB	0.83956	13.8168	9.98298	3.58463e-18	2.94139e-17	30.5347
3232	HOXD3	-1.71624	4.41648	-9.97867	3.67793e-18	3.01574e-17	30.5092
9811	CTIF	-1.34207	10.0075	-9.97805	3.69147e-18	3.02463e-17	30.5056
8909	ENDOU	-1.95484	2.75594	-9.97604	3.73597e-18	3.05663e-17	30.4937
11077	HSF2BP	1.41816	4.35348	9.97611	3.73451e-18	3.05663e-17	30.4941
115290	FBXO17	-1.53143	7.41658	-9.97222	3.82215e-18	3.12486e-17	30.4711
11230	PRAF2	0.908688	8.92104	9.97116	3.84634e-18	3.14235e-17	30.4648
55705	IPO9	0.607489	11.1289	9.96785	3.92305e-18	3.20268e-17	30.4452
84230	LRRC8C	-1.28488	9.39846	-9.96737	3.93434e-18	3.20956e-17	30.4424
154214	RNF217	-1.29237	6.47204	-9.96694	3.94451e-18	3.21552e-17	30.4398
3459	IFNGR1	-0.872149	11.25	-9.96498	3.99081e-18	3.2509e-17	30.4283
794	CALB2	-3.32522	7.50281	-9.96199	4.06254e-18	3.30454e-17	30.4106
55243	KIRREL	-1.63616	8.60343	-9.96201	4.06214e-18	3.30454e-17	30.4107
81544	GDPD5	-1.79404	8.63649	-9.96055	4.09759e-18	3.33063e-17	30.4021
54069	MIS18A	0.983461	7.73259	9.95608	4.20826e-18	3.41811e-17	30.3756
80381	CD276	0.838886	10.927	9.9512	4.33261e-18	3.51656e-17	30.3468
5549	PRELP	-2.34759	10.7816	-9.9479	4.41858e-18	3.58375e-17	30.3273
176	ACAN	2.59668	4.45513	9.94651	4.45521e-18	3.61085e-17	30.3191
900	CCNG1	-0.794146	11.2107	-9.94294	4.55104e-18	3.68585e-17	30.298
57463	AMIGO1	-1.08526	6.84085	-9.94231	4.56825e-18	3.69712e-17	30.2942
56181	MTFR1L	-0.625249	9.95237	-9.94047	4.6187e-18	3.73525e-17	30.2833
2039	DMTN	-1.86614	8.74782	-9.93654	4.72809e-18	3.82097e-17	30.2601
1104	RCC1	1.69482	8.72695	9.93541	4.76019e-18	3.84414e-17	30.2534
50848	F11R	0.858103	12.1665	9.93147	4.87306e-18	3.93245e-17	30.2302
51455	REV1	-0.508587	9.76784	-9.92759	4.987e-18	4.02151e-17	30.2073
118924	FRA10AC1	-0.601284	8.61295	-9.92358	5.10775e-18	4.11592e-17	30.1835
5558	PRIM2	0.757889	7.37865	9.92247	5.14157e-18	4.1402e-17	30.177
8799	PEX11B	0.714014	9.73613	9.92183	5.16141e-18	4.15319e-17	30.1732
7436	VLDLR	-1.8226	9.04494	-9.91973	5.2262e-18	4.20231e-17	30.1608
23582	CCNDBP1	-0.732458	9.99859	-9.91932	5.23898e-18	4.20958e-17	30.1584
10606	PAICS	0.972437	11.3405	9.91693	5.31429e-18	4.26703e-17	30.1442
8874	ARHGEF7	-0.692332	10.5596	-9.91291	5.44293e-18	4.3672e-17	30.1205
113026	PLCD3	-1.35587	9.1246	-9.91277	5.44737e-18	4.36763e-17	30.1197
149175	MANEAL	1.56438	8.06687	9.90397	5.74055e-18	4.59941e-17	30.0677
827	CAPN6	-4.0348	6.61017	-9.90383	5.74559e-18	4.60017e-17	30.0668
79760	GEMIN7	0.659704	7.81526	9.9019	5.81181e-18	4.64986e-17	30.0555
163255	ZNF540	-1.2033	6.38545	-9.90147	5.8267e-18	4.65513e-17	30.0529
388228	SBK1	2.39669	7.94913	9.90156	5.82381e-18	4.65513e-17	30.0534
5156	PDGFRA	-1.4935	11.0388	-9.90012	5.87384e-18	4.68946e-17	30.045
134265	AFAP1L1	-1.43446	8.54508	-9.89938	5.89991e-18	4.70692e-17	30.0406
114822	RHPN1	2.03289	7.60742	9.89805	5.94676e-18	4.74092e-17	30.0327
389136	VGLL3	-1.80859	9.11892	-9.89431	6.0807e-18	4.84426e-17	30.0106
55520	ELAC1	-0.939135	6.81742	-9.8933	6.11748e-18	4.8701e-17	30.0047
317649	EIF4E3	-1.03248	10.1381	-9.89245	6.14845e-18	4.89129e-17	29.9996
2318	FLNC	-2.24811	8.38779	-9.88946	6.2588e-18	4.97555e-17	29.982
6373	CXCL11	3.00772	5.60612	9.88799	6.31375e-18	5.01568e-17	29.9733
84516	DCTN5	0.542926	10.478	9.88584	6.39528e-18	5.07685e-17	29.9606
26047	CNTNAP2	4.24925	5.97574	9.88565	6.40254e-18	5.07902e-17	29.9595
64283	ARHGEF28	-1.24599	9.06642	-9.88356	6.4827e-18	5.13897e-17	29.9472
64927	TTC23	-1.14086	8.46914	-9.8824	6.52747e-18	5.17081e-17	29.9403
54816	ZNF280D	-0.684399	9.85143	-9.88133	6.56913e-18	5.20014e-17	29.934
57546	PDP2	-1.19773	7.74476	-9.87994	6.62377e-18	5.23969e-17	29.9258
201254	STRA13	1.0995	8.33506	9.87972	6.63262e-18	5.24299e-17	29.9245
285195	SLC9A9	-1.64915	7.51807	-9.87954	6.63968e-18	5.24488e-17	29.9234
84904	ARHGEF39	1.27334	6.0456	9.87513	6.81626e-18	5.38058e-17	29.8974
10904	BLCAP	-0.72436	10.9194	-9.87422	6.85328e-18	5.406e-17	29.892
401720		-1.36348	4.44231	-9.8737	6.87464e-18	5.41904e-17	29.8889
5990	RFX2	-1.54591	7.28887	-9.87103	6.98485e-18	5.50204e-17	29.8732
169611	OLFML2A	-1.15413	10.3213	-9.86639	7.18027e-18	5.65201e-17	29.8458
7691	ZNF132	-1.14303	6.7247	-9.86574	7.20815e-18	5.66997e-17	29.842
114757	CYGB	-1.62314	8.46024	-9.86519	7.23167e-18	5.68449e-17	29.8387
57495	NWD2	-3.53296	2.80736	-9.86042	7.44023e-18	5.84433e-17	29.8105
1763	DNA2	1.58299	6.51646	9.85791	7.55206e-18	5.92802e-17	29.7958
5716	PSMD10	0.545676	9.89777	9.85335	7.75976e-18	6.0868e-17	29.7689
23092	ARHGAP26	-1.37141	9.29286	-9.85321	7.76619e-18	6.08758e-17	29.768
387104	SOGA3	-1.8863	5.98355	-9.84832	7.99567e-18	6.26309e-17	29.7392
30815	ST6GALNAC6	-1.23615	10.3059	-9.84794	8.01368e-18	6.27282e-17	29.7369
57144	PAK7	-3.44929	3.84746	-9.84695	8.06118e-18	6.3056e-17	29.7311
56107	PCDHGA9	-1.64171	6.16175	-9.84534	8.13849e-18	6.36163e-17	29.7216
84527	ZNF559	-1.0424	8.34085	-9.84501	8.15472e-18	6.36988e-17	29.7196
23636	NUP62	0.599254	10.3689	9.84326	8.24016e-18	6.43214e-17	29.7093
6913	TBX15	-1.84233	8.02566	-9.84195	8.30432e-18	6.47771e-17	29.7016
144402	CPNE8	-1.36266	7.59092	-9.83338	8.73877e-18	6.81187e-17	29.651
10060	ABCC9	-2.03841	8.90203	-9.82975	8.92979e-18	6.95593e-17	29.6296
7507	XPA	-0.56469	8.08681	-9.81907	9.51519e-18	7.40166e-17	29.5666
84957	RELT	1.33845	6.41281	9.8191	9.51376e-18	7.40166e-17	29.5668
51621	KLF13	-1.0007	10.9285	-9.81888	9.52619e-18	7.40508e-17	29.5655
90993	CREB3L1	2.02591	9.02805	9.81852	9.54629e-18	7.41556e-17	29.5634
117581	TWIST2	-2.47295	5.12795	-9.81711	9.6269e-18	7.473e-17	29.5551
1479	CSTF3	0.577422	9.26752	9.81367	9.82584e-18	7.62216e-17	29.5348
221037	JMJD1C	-0.730042	11.0925	-9.81012	1.00357e-17	7.77957e-17	29.5138
11313	LYPLA2	0.778007	9.72799	9.80922	1.00892e-17	7.81565e-17	29.5086
55526	DHTKD1	0.865011	10.1714	9.80632	1.0265e-17	7.94637e-17	29.4914
3714	JAG2	-1.07927	9.3102	-9.80609	1.02787e-17	7.95143e-17	29.4901
125950	RAVER1	0.745603	9.93108	9.80229	1.05136e-17	8.12759e-17	29.4677
28978	TMEM14A	0.804084	8.76584	9.80145	1.05663e-17	8.16268e-17	29.4627
6595	SMARCA2	-0.73302	12.0254	-9.79776	1.08006e-17	8.33793e-17	29.441
80034	CSRNP3	-2.29854	4.06105	-9.7935	1.10778e-17	8.54608e-17	29.4159
23433	RHOQ	-1.35733	11.1224	-9.79147	1.12122e-17	8.64383e-17	29.4039
2619	GAS1	-1.65471	9.64408	-9.79046	1.12799e-17	8.69e-17	29.398
10452	TOMM40	0.917196	9.26812	9.78923	1.13626e-17	8.74769e-17	29.3907
10945	KDELR1	0.599772	11.7664	9.78682	1.15264e-17	8.86775e-17	29.3765
4739	NEDD9	-1.44302	10.8051	-9.78658	1.15432e-17	8.87458e-17	29.3751
57698	SHTN1	1.13618	10.4484	9.78251	1.18254e-17	9.08534e-17	29.3511
8654	PDE5A	-1.57986	9.45794	-9.78232	1.18387e-17	9.08932e-17	29.35
2188	FANCF	0.948129	8.65255	9.77987	1.20129e-17	9.21675e-17	29.3355
23187	PHLDB1	-1.23939	11.2011	-9.77673	1.22391e-17	9.38386e-17	29.317
79746	ECHDC3	-1.74463	8.62405	-9.77618	1.22791e-17	9.4081e-17	29.3138
9123	SLC16A3	1.97566	7.74784	9.77303	1.25107e-17	9.57902e-17	29.2953
6414	SEPP1	-1.57666	13.373	-9.77063	1.26904e-17	9.70997e-17	29.2811
401541	CENPP	1.20705	6.30501	9.76802	1.28891e-17	9.85525e-17	29.2657
223082	ZNRF2	0.7654	9.31162	9.76307	1.3274e-17	1.01427e-16	29.2366
25928	SOSTDC1	-4.23429	5.98916	-9.7555	1.38844e-17	1.06019e-16	29.192
4919	ROR1	-1.54205	6.32019	-9.75391	1.40164e-17	1.06817e-16	29.1826
8844	KSR1	-1.14616	8.51214	-9.75404	1.40049e-17	1.06817e-16	29.1834
387597	ILDR2	1.84932	0.953127	9.75389	1.40175e-17	1.06817e-16	29.1825
113000	RPUSD1	0.978959	8.09555	9.75155	1.42142e-17	1.08242e-16	29.1687
10345	TRDN	-4.07775	3.06693	-9.74596	1.46934e-17	1.11815e-16	29.1358
148811	PM20D1	-2.42554	1.91239	-9.74402	1.48637e-17	1.13035e-16	29.1244
83935	TMEM133	-1.21627	6.4717	-9.74292	1.49615e-17	1.13701e-16	29.1179
5125	PCSK5	-1.76205	7.25451	-9.7408	1.51507e-17	1.15062e-16	29.1055
57579	FAM135A	-1.17692	7.96351	-9.73789	1.54148e-17	1.16988e-16	29.0883
993	CDC25A	1.96192	5.78082	9.73562	1.56238e-17	1.18494e-16	29.075
3251	HPRT1	1.00369	9.01175	9.73528	1.56559e-17	1.18657e-16	29.0729
4758	NEU1	0.697938	10.5113	9.73162	1.6e-17	1.21183e-16	29.0514
23204	ARL6IP1	0.876146	12.6007	9.73098	1.60603e-17	1.21558e-16	29.0477
23024	PDZRN3	-1.41756	9.63096	-9.72635	1.65079e-17	1.24861e-16	29.0204
1193	CLIC2	-1.33601	8.63042	-9.72569	1.65736e-17	1.25274e-16	29.0165
467	ATF3	-2.29136	10.2496	-9.7249	1.66507e-17	1.25772e-16	29.0119
2175	FANCA	1.98343	6.51438	9.72146	1.6995e-17	1.28286e-16	28.9916
10435	CDC42EP2	-1.33977	8.25865	-9.71966	1.7177e-17	1.29573e-16	28.981
4905	NSF	0.84776	10.3764	9.71752	1.73967e-17	1.31142e-16	28.9684
10371	SEMA3A	-1.8636	6.26603	-9.70927	1.82693e-17	1.37627e-16	28.9199
83700	JAM3	-1.14531	9.70938	-9.69767	1.95724e-17	1.47344e-16	28.8516
374739	TEPP	-2.19478	1.15901	-9.69657	1.97002e-17	1.48207e-16	28.8451
57573	ZNF471	-1.59104	7.26672	-9.69031	2.04451e-17	1.53708e-16	28.8083
8565	YARS	0.615581	10.5053	9.6901	2.04709e-17	1.53799e-16	28.8071
55038	CDCA4	1.0156	7.9112	9.68754	2.07845e-17	1.56051e-16	28.792
90187	EMILIN3	-3.03231	4.53791	-9.68157	2.15332e-17	1.61564e-16	28.7569
48	ACO1	-1.61579	10.6512	-9.68124	2.1576e-17	1.61777e-16	28.755
399665	FAM102A	1.15867	11.1785	9.68092	2.16167e-17	1.61974e-16	28.7531
1960	EGR3	-2.65088	9.48503	-9.67567	2.22997e-17	1.6698e-16	28.7223
54965	PIGX	0.78729	9.47336	9.66033	2.44245e-17	1.82769e-16	28.6321
201229	LYRM9	-0.908131	7.91207	-9.65924	2.45827e-17	1.8383e-16	28.6257
5743	PTGS2	-3.01552	6.75461	-9.65742	2.48493e-17	1.85699e-16	28.615
158471	PRUNE2	-1.8831	7.99236	-9.65434	2.53074e-17	1.88997e-16	28.5969
23452	ANGPTL2	-1.6978	11.3292	-9.64969	2.60138e-17	1.94143e-16	28.5696
4232	MEST	-1.86811	10.5507	-9.64719	2.64023e-17	1.96911e-16	28.5549
10081	PDCD7	-0.406195	9.00321	-9.64573	2.6632e-17	1.98493e-16	28.5463
8879	SGPL1	0.737528	11.0081	9.64252	2.71441e-17	2.02175e-16	28.5274
1813	DRD2	-3.18136	3.82862	-9.63741	2.79786e-17	2.08252e-16	28.4974
4122	MAN2A2	-0.995434	10.3815	-9.63264	2.87811e-17	2.14083e-16	28.4694
22948	CCT5	0.770953	11.9822	9.62764	2.96469e-17	2.20377e-16	28.44
54662	TBC1D13	-0.657961	9.90739	-9.6253	3.006e-17	2.233e-16	28.4263
23417	MLYCD	-0.900125	7.91803	-9.62298	3.04758e-17	2.26239e-16	28.4126
4133	MAP2	-1.43701	8.25014	-9.62079	3.08742e-17	2.29045e-16	28.3998
51170	HSD17B11	-1.32069	9.33864	-9.61757	3.14695e-17	2.33307e-16	28.3808
4089	SMAD4	-0.608275	10.8873	-9.61583	3.17947e-17	2.35563e-16	28.3707
7069	THRSP	-3.82394	8.19793	-9.61547	3.18626e-17	2.35909e-16	28.3685
148867	SLC30A7	0.645458	9.87023	9.61275	3.23798e-17	2.3958e-16	28.3526
5317	PKP1	-3.11825	8.79069	-9.61187	3.25494e-17	2.40677e-16	28.3474
55093	WDYHV1	0.774048	7.75885	9.60623	3.36555e-17	2.48691e-16	28.3143
170692	ADAMTS18	-2.92489	5.39504	-9.60323	3.42576e-17	2.52974e-16	28.2967
203228	C9orf72	-0.849678	8.16444	-9.60203	3.45033e-17	2.54621e-16	28.2896
255743	NPNT	1.8989	10.8297	9.6011	3.46936e-17	2.55857e-16	28.2842
386618	KCTD4	-1.93568	0.969304	-9.59897	3.51333e-17	2.58929e-16	28.2717
51430	SUCO	0.981577	10.9366	9.59864	3.52018e-17	2.59264e-16	28.2698
2043	EPHA4	-1.39928	8.30858	-9.58511	3.8138e-17	2.80705e-16	28.1903
3227	HOXC11	3.46656	4.09555	9.58117	3.90397e-17	2.87153e-16	28.1672
1268	CNR1	-3.04508	5.52058	-9.58021	3.92604e-17	2.88587e-16	28.1616
357	SHROOM2	1.49738	8.07135	9.57736	3.9929e-17	2.93309e-16	28.1449
79184	BRCC3	0.54291	9.39827	9.57724	3.99566e-17	2.9332e-16	28.1442
8317	CDC7	1.72847	6.94662	9.57633	4.01741e-17	2.94724e-16	28.1388
27101	CACYBP	0.725939	10.4593	9.57551	4.03688e-17	2.95959e-16	28.134
57494	RIMKLB	-0.768003	9.33284	-9.57347	4.08594e-17	2.9936e-16	28.122
340156	MYLK4	-1.49629	5.02345	-9.57319	4.09274e-17	2.99663e-16	28.1204
9655	SOCS5	-0.711752	10.0078	-9.57158	4.13189e-17	3.02134e-16	28.111
729515	TMEM242	-0.635089	8.54816	-9.57162	4.13093e-17	3.02134e-16	28.1112
54732	TMED9	0.824636	11.3256	9.56336	4.33786e-17	3.16989e-16	28.0627
5209	PFKFB3	-1.8099	11.9251	-9.56188	4.37601e-17	3.19568e-16	28.0541
79895	ATP8B4	-1.59282	6.80448	-9.55913	4.44774e-17	3.24595e-16	28.0379
6939	TCF15	-2.26111	3.35642	-9.5581	4.47491e-17	3.26366e-16	28.0319
493856	CISD2	0.650037	8.93626	9.55284	4.61634e-17	3.36462e-16	28.0011
1440	CSF3	-3.38461	2.06188	-9.55119	4.6616e-17	3.3954e-16	27.9914
6648	SOD2	-1.11229	12.2546	-9.54987	4.69819e-17	3.41983e-16	27.9837
8531	YBX3	-1.28918	11.2326	-9.54926	4.71518e-17	3.42997e-16	27.9801
10652	YKT6	0.613006	10.741	9.54863	4.73277e-17	3.44054e-16	27.9764
92126	DSEL	-1.4764	8.71401	-9.54297	4.89399e-17	3.55543e-16	27.9432
118429	ANTXR2	-1.4491	10.4161	-9.54168	4.93159e-17	3.58043e-16	27.9356
1975	EIF4B	-0.632327	13.3631	-9.54087	4.95526e-17	3.59529e-16	27.9309
23077	MYCBP2	-1.12171	11.4604	-9.54031	4.97162e-17	3.60483e-16	27.9276
55634	KRBOX4	-0.702039	7.99393	-9.53805	5.03835e-17	3.65085e-16	27.9144
157753	TMEM74	-1.99135	1.75921	-9.53662	5.08124e-17	3.67718e-16	27.906
255631	COL24A1	1.65444	4.55705	9.53669	5.07926e-17	3.67718e-16	27.9064
6478	SIAH2	1.19766	10.0288	9.53604	5.09885e-17	3.68755e-16	27.9025
90507	SCRN2	-1.46722	9.01639	-9.53405	5.15918e-17	3.72877e-16	27.8909
79365	BHLHE41	-1.55157	10.3079	-9.53269	5.20088e-17	3.75649e-16	27.8829
253980	KCTD13	0.902576	7.88213	9.53009	5.28135e-17	3.81215e-16	27.8677
55585	UBE2Q1	0.507107	10.7745	9.52499	5.44289e-17	3.92623e-16	27.8378
83666	PARP9	0.997999	10.7674	9.5217	5.54983e-17	4.0008e-16	27.8186
1434	CSE1L	0.698639	11.3356	9.51781	5.67895e-17	4.086e-16	27.7958
8578	SCARF1	-1.19877	7.64349	-9.5179	5.67588e-17	4.086e-16	27.7963
79758	DHRS12	-0.842654	7.9933	-9.51784	5.67803e-17	4.086e-16	27.7959
2710	GK	1.12177	6.83891	9.51602	5.73952e-17	4.12694e-16	27.7852
118738	ZNF488	-1.95558	3.85183	-9.5077	6.02867e-17	4.33207e-16	27.7365
7516	XRCC2	1.64266	5.43587	9.5025	6.217e-17	4.46453e-16	27.7061
50943	FOXP3	2.25636	4.70811	9.50054	6.28921e-17	4.51203e-16	27.6946
60468	BACH2	-1.62819	7.40722	-9.50049	6.29118e-17	4.51203e-16	27.6943
1951	CELSR3	1.92748	6.36558	9.49591	6.46393e-17	4.63297e-16	27.6675
79971	WLS	-1.69018	10.426	-9.49326	6.56573e-17	4.70293e-16	27.652
89795	NAV3	-1.62666	7.581	-9.49052	6.67302e-17	4.77673e-16	27.6359
11149	BVES	-1.44251	6.7729	-9.48617	6.84655e-17	4.89782e-16	27.6105
56943	ENY2	0.670098	9.04929	9.48391	6.93862e-17	4.96051e-16	27.5972
51028	VPS36	-0.729682	10.3474	-9.48329	6.96412e-17	4.97557e-16	27.5936
55124	PIWIL2	-2.39522	3.55296	-9.48202	7.01638e-17	5.00972e-16	27.5862
84231	TRAF7	0.777783	10.7615	9.48174	7.02824e-17	5.015e-16	27.5845
151636	DTX3L	0.815881	10.9778	9.48053	7.07874e-17	5.04782e-16	27.5774
10926	DBF4	1.00931	7.55399	9.47903	7.14168e-17	5.08947e-16	27.5686
58489	ABHD17C	1.32446	8.45468	9.47835	7.1704e-17	5.10669e-16	27.5647
93974	ATPIF1	0.766375	9.8093	9.47811	7.18068e-17	5.11077e-16	27.5632
151	ADRA2B	-1.78549	4.2209	-9.47785	7.19147e-17	5.1152e-16	27.5618
5021	OXTR	-3.91049	9.02846	-9.47434	7.34212e-17	5.21904e-16	27.5412
54458	PRR13	0.697668	10.8046	9.47411	7.35225e-17	5.22294e-16	27.5398
11030	RBPMS	-1.18221	10.4822	-9.4713	7.47499e-17	5.30677e-16	27.5234
84769	MPV17L2	0.736281	7.78027	9.4698	7.54184e-17	5.35084e-16	27.5146
84333	PCGF5	-0.72417	10.532	-9.46806	7.61934e-17	5.40241e-16	27.5045
784	CACNB3	1.22226	8.68339	9.4674	7.6495e-17	5.41695e-16	27.5006
9962	SLC23A2	-0.910581	9.78271	-9.4675	7.64481e-17	5.41695e-16	27.5012
5172	SLC26A4	-2.10681	4.64376	-9.46578	7.72279e-17	5.4654e-16	27.4911
4204	MECP2	-0.603675	10.6589	-9.46448	7.78227e-17	5.50401e-16	27.4835
3604	TNFRSF9	2.54798	2.4195	9.46434	7.78879e-17	5.50516e-16	27.4827
54520	CCDC93	-0.707776	9.76224	-9.46395	7.80666e-17	5.51432e-16	27.4804
2209	FCGR1A	2.20815	5.77171	9.45931	8.02341e-17	5.66385e-16	27.4533
91624	NEXN	-1.47107	8.67752	-9.45582	8.19062e-17	5.77825e-16	27.4328
578	BAK1	0.881707	8.26218	9.45322	8.31709e-17	5.86378e-16	27.4177
1979	EIF4EBP2	-0.913917	12.5356	-9.44911	8.52172e-17	6.00237e-16	27.3936
7248	TSC1	-0.577224	9.93286	-9.44905	8.52437e-17	6.00237e-16	27.3933
51776		-1.34459	11.3299	-9.44557	8.70124e-17	6.12307e-16	27.3729
54764	ZRANB1	-0.526505	10.3576	-9.43407	9.31228e-17	6.54895e-16	27.3057
7167	TPI1	0.767337	12.2368	9.43302	9.37019e-17	6.58555e-16	27.2995
7576	ZNF28	0.833591	9.10469	9.42811	9.64556e-17	6.77484e-16	27.2708
4094	MAF	-1.18145	9.89335	-9.42729	9.69225e-17	6.80338e-16	27.266
57631	LRCH2	-1.46738	6.06567	-9.42513	9.8166e-17	6.88636e-16	27.2534
9475	ROCK2	-0.895733	10.5802	-9.4229	9.94702e-17	6.97348e-16	27.2403
9545	RAB3D	1.13521	10.3613	9.42275	9.95557e-17	6.97511e-16	27.2395
11078	TRIOBP	-0.778657	10.4215	-9.42186	1.00079e-16	7.00738e-16	27.2343
5538	PPT1	0.793057	12.2665	9.41993	1.01224e-16	7.08317e-16	27.223
285598	ARL10	-1.2155	5.25128	-9.41698	1.03004e-16	7.20323e-16	27.2057
10010	TANK	-0.920296	10.3336	-9.40898	1.07981e-16	7.54654e-16	27.159
5493	PPL	-1.52777	10.8669	-9.40156	1.12806e-16	7.87887e-16	27.1157
23214	XPO6	0.551867	10.8708	9.39234	1.19106e-16	8.3137e-16	27.0618
84432	PROK1	-2.77709	1.64664	-9.39022	1.20606e-16	8.41315e-16	27.0494
10875	FGL2	-1.56381	9.93738	-9.38893	1.21527e-16	8.47212e-16	27.0419
23258	DENND5A	-0.759466	10.9012	-9.3858	1.23792e-16	8.62472e-16	27.0236
29057	FAM156A	-0.805071	8.82152	-9.38235	1.26333e-16	8.79627e-16	27.0035
675	BRCA2	1.64396	6.8278	9.38115	1.2723e-16	8.84772e-16	26.9965
4601	MXI1	-0.953762	10.3466	-9.38125	1.27158e-16	8.84772e-16	26.997
23005	MAPKBP1	-0.849276	9.13409	-9.37726	1.30178e-16	9.04715e-16	26.9738
6579	SLCO1A2	-3.63579	2.95851	-9.37555	1.315e-16	9.13336e-16	26.9637
1634	DCN	-1.8059	14.5432	-9.37317	1.33357e-16	9.25661e-16	26.9498
387119	CEP85L	-1.47805	5.56263	-9.37201	1.34267e-16	9.31398e-16	26.9431
4234	METTL1	0.79316	8.15845	9.37037	1.35571e-16	9.39863e-16	26.9335
79968	WDR76	1.11562	7.34586	9.36707	1.38233e-16	9.57728e-16	26.9143
118932	ANKRD22	2.57339	6.19403	9.36641	1.38776e-16	9.60897e-16	26.9104
5210	PFKFB4	1.28957	7.03598	9.36626	1.38899e-16	9.61153e-16	26.9095
84449	ZNF333	-0.711681	8.05433	-9.36587	1.39214e-16	9.62741e-16	26.9073
56986	DTWD1	-0.706285	8.8154	-9.3549	1.48511e-16	1.0264e-15	26.8432
25850	ZNF345	-0.816315	6.63133	-9.35242	1.50696e-16	1.04086e-15	26.8287
130074	FAM168B	-0.694916	11.5535	-9.35114	1.51833e-16	1.04807e-15	26.8213
10097	ACTR2	0.574876	12.6847	9.34954	1.53269e-16	1.05733e-15	26.812
257364	SNX33	-0.736966	9.89891	-9.34892	1.53836e-16	1.06059e-15	26.8083
116461	TSEN15	0.72462	9.32809	9.34671	1.55844e-16	1.07377e-15	26.7955
9464	HAND2	-1.45591	5.33128	-9.34462	1.57775e-16	1.08641e-15	26.7833
55075	UACA	-0.794365	11.0837	-9.34146	1.60738e-16	1.10613e-15	26.7648
90624	LYRM7	-0.684661	8.91595	-9.34076	1.61404e-16	1.11004e-15	26.7607
5638	PRRG1	-1.24572	8.13874	-9.33723	1.64793e-16	1.13265e-15	26.7402
57574	2016-03-04	2.4608	1.36417	9.33668	1.65332e-16	1.13566e-15	26.7369
2252	FGF7	-1.75848	8.49103	-9.33611	1.65883e-16	1.13875e-15	26.7336
222696	ZSCAN23	-2.20499	4.57289	-9.33445	1.6751e-16	1.14921e-15	26.724
9467	SH3BP5	-1.13394	10.6688	-9.3134	1.89599e-16	1.29996e-15	26.6012
10014	HDAC5	-0.81941	10.3235	-9.31273	1.90358e-16	1.30436e-15	26.5973
26292	MYCBP	0.748556	9.56185	9.31162	1.91605e-16	1.31211e-15	26.5908
55105	GPATCH2	0.914834	8.71531	9.31128	1.91989e-16	1.31393e-15	26.5888
79894	ZNF672	0.67262	9.35911	9.30969	1.9379e-16	1.32545e-15	26.5796
28232	SLCO3A1	-1.08747	8.74075	-9.30917	1.94384e-16	1.3287e-15	26.5765
57449	PLEKHG5	-1.20275	8.31164	-9.30823	1.95457e-16	1.33523e-15	26.5711
11016	ATF7	-0.60704	11.0547	-9.30394	2.00459e-16	1.36857e-15	26.5461
60529	ALX4	-2.63126	3.18087	-9.30177	2.03029e-16	1.38527e-15	26.5334
54206	ERRFI1	-1.25205	10.9562	-9.29933	2.05961e-16	1.40442e-15	26.5192
284805		-2.11036	1.31974	-9.29893	2.06447e-16	1.40688e-15	26.5169
9132	KCNQ4	-2.47799	2.99248	-9.29459	2.11793e-16	1.44243e-15	26.4916
1959	EGR2	-2.10483	9.39917	-9.28646	2.22163e-16	1.51214e-15	26.4442
4857	NOVA1	-2.60588	8.03193	-9.28225	2.2773e-16	1.54909e-15	26.4197
64114	TMBIM1	-1.06109	11.8514	-9.27617	2.36005e-16	1.60441e-15	26.3843
2555	GABRA2	-2.82525	2.42196	-9.27397	2.39084e-16	1.62435e-15	26.3715
56113	PCDHGA2	-1.89163	6.34847	-9.27138	2.42744e-16	1.64822e-15	26.3565
147657	ZNF480	0.681873	8.89082	9.27066	2.4378e-16	1.65425e-15	26.3522
60677	CELF6	-1.3839	5.30428	-9.26537	2.51484e-16	1.7055e-15	26.3214
51527	GSKIP	0.646434	9.05426	9.26475	2.52399e-16	1.71067e-15	26.3178
57826	RAP2C	0.847553	9.94699	9.26273	2.55413e-16	1.73006e-15	26.3061
54749	EPDR1	-1.63849	8.57633	-9.26018	2.5926e-16	1.75505e-15	26.2913
253935	ANGPTL5	-3.07561	2.11405	-9.25742	2.63497e-16	1.78266e-15	26.2752
27075	TSPAN13	1.32285	11.5965	9.25241	2.71373e-16	1.83484e-15	26.246
55667	DENND4C	-0.663745	10.842	-9.25149	2.72849e-16	1.8426e-15	26.2406
84674	CARD6	-1.24319	8.20346	-9.25158	2.72706e-16	1.8426e-15	26.2412
23087	TRIM35	-0.601768	8.62018	-9.25112	2.73436e-16	1.84545e-15	26.2385
5414	2016-09-04	-1.17138	8.34696	-9.25002	2.75213e-16	1.85632e-15	26.2321
3570	IL6R	-1.47782	7.83709	-9.24796	2.78556e-16	1.87774e-15	26.2201
54982	CLN6	0.636588	9.39664	9.24663	2.80743e-16	1.89134e-15	26.2124
253461	ZBTB38	-0.622785	11.1832	-9.24389	2.85307e-16	1.92094e-15	26.1964
4242	MFNG	-1.3583	7.83014	-9.24045	2.91131e-16	1.95898e-15	26.1764
25925	ZNF521	-1.28841	9.40261	-9.23673	2.97561e-16	2.00105e-15	26.1548
51185	CRBN	-0.608019	9.7807	-9.2344	3.01648e-16	2.02732e-15	26.1413
23604	DAPK2	-1.3442	8.31719	-9.22984	3.09841e-16	2.08113e-15	26.1147
57526	PCDH19	-1.95376	7.21889	-9.22915	3.11104e-16	2.08836e-15	26.1107
6513	SLC2A1	1.44419	10.174	9.22853	3.12225e-16	2.09463e-15	26.1071
56061	UBFD1	0.634947	10.7032	9.22751	3.14103e-16	2.10597e-15	26.1012
1654	DDX3X	-0.476521	13.2598	-9.22575	3.17363e-16	2.12656e-15	26.091
155435	RBM33	-0.593249	9.99016	-9.22442	3.19863e-16	2.14203e-15	26.0832
84631	SLITRK2	-2.32044	2.40683	-9.22257	3.23344e-16	2.16405e-15	26.0725
26524	LATS2	-0.914726	9.47517	-9.21729	3.33532e-16	2.23091e-15	26.0417
2906	GRIN2D	1.64657	4.62452	9.21625	3.35563e-16	2.24315e-15	26.0357
6345	SRL	-2.04799	4.75438	-9.21567	3.36722e-16	2.24956e-15	26.0323
65998	C11orf95	-0.714724	9.05489	-9.21453	3.38974e-16	2.26326e-15	26.0257
92	ACVR2A	-0.873037	8.82261	-9.21402	3.39998e-16	2.26874e-15	26.0227
10343	PKDREJ	-1.53783	3.35295	-9.21318	3.41666e-16	2.27852e-15	26.0179
203068	TUBB	0.663037	13.8706	9.21015	3.47797e-16	2.31802e-15	26.0003
9754	STARD8	-1.06731	8.07841	-9.2097	3.48725e-16	2.32283e-15	25.9976
26118	WSB1	-0.834581	10.6855	-9.20879	3.50589e-16	2.33386e-15	25.9923
9813	EFCAB14	-0.458969	12.1796	-9.20648	3.55368e-16	2.36427e-15	25.9789
9919	SEC16A	0.71629	11.942	9.20629	3.55762e-16	2.36549e-15	25.9778
114883	OSBPL9	-0.581485	11.0043	-9.20615	3.56072e-16	2.36615e-15	25.977
4297	KMT2A	-0.748407	11.3396	-9.20458	3.59351e-16	2.38652e-15	25.9679
253512	SLC25A30	-0.804557	9.00302	-9.20444	3.59652e-16	2.38711e-15	25.9671
165530	CLEC4F	-2.54029	3.39596	-9.20398	3.60623e-16	2.39214e-15	25.9644
56997	ADCK3	-1.29924	10.4449	-9.19904	3.7122e-16	2.46097e-15	25.9357
9717	SEC14L5	-2.07435	3.78484	-9.19751	3.74585e-16	2.48182e-15	25.9268
79042	TSEN34	0.706521	9.60058	9.19679	3.76169e-16	2.49084e-15	25.9226
10096	ACTR3	0.631035	11.8873	9.19499	3.8016e-16	2.51578e-15	25.9121
10287	RGS19	0.815303	7.66356	9.1946	3.81028e-16	2.52004e-15	25.9099
6421	SFPQ	0.560345	12.0343	9.19221	3.864e-16	2.55407e-15	25.896
5999	RGS4	1.90662	6.8371	9.19158	3.87843e-16	2.56209e-15	25.8923
192111	PGAM5	0.779141	8.45142	9.18436	4.04619e-16	2.67134e-15	25.8504
10479	SLC9A6	-1.02061	8.38511	-9.18229	4.09547e-16	2.70229e-15	25.8384
23196	FAM120A	0.456061	12.2679	9.17745	4.21347e-16	2.77851e-15	25.8103
153830	RNF145	-1.14617	10.3225	-9.17122	4.37014e-16	2.88013e-15	25.7741
151393	RMDN2	-0.876997	6.59903	-9.17108	4.37369e-16	2.88078e-15	25.7733
10365	KLF2	-1.54753	9.41975	-9.17024	4.3954e-16	2.89338e-15	25.7684
3579	CXCR2	-1.90508	3.81036	-9.16952	4.41382e-16	2.9038e-15	25.7642
23015	GOLGA8B	-1.86166	9.34701	-9.16803	4.45271e-16	2.92767e-15	25.7556
80728	ARHGAP39	1.45938	7.70317	9.16783	4.45791e-16	2.92937e-15	25.7544
9922	IQSEC1	-0.688044	10.9787	-9.16258	4.59729e-16	3.01919e-15	25.7239
3764	KCNJ8	-1.39434	8.2456	-9.15967	4.67635e-16	3.06881e-15	25.707
84056	KATNAL1	-0.925756	9.09228	-9.1596	4.67832e-16	3.06881e-15	25.7066
57106	NAT14	1.33716	6.99866	9.15291	4.86522e-16	3.18955e-15	25.6678
6663	SOX10	-4.88864	7.28659	-9.14735	5.02624e-16	3.29319e-15	25.6356
59353	TMEM35	-2.04286	4.38746	-9.14623	5.0595e-16	3.31304e-15	25.629
579	NKX3-2	2.59706	2.33914	9.146	5.06632e-16	3.31558e-15	25.6277
1373	CPS1	-2.08903	6.82879	-9.14576	5.07352e-16	3.31835e-15	25.6263
9939	RBM8A	0.544871	10.9951	9.14534	5.08578e-16	3.32443e-15	25.6239
55199	FAM86C1	0.795564	7.28333	9.139	5.27831e-16	3.44827e-15	25.5871
57116	ZNF695	2.44458	3.76082	9.1353	5.39409e-16	3.52186e-15	25.5656
4211	MEIS1	-1.1062	7.86127	-9.13334	5.45637e-16	3.56045e-15	25.5543
10745	PHTF1	0.634733	7.89535	9.12941	5.58325e-16	3.64112e-15	25.5315
63951	DMRTA1	-2.50194	3.73405	-9.12858	5.61041e-16	3.65671e-15	25.5267
57636	ARHGAP23	-1.0304	9.29612	-9.12477	5.73699e-16	3.73704e-15	25.5046
23143	LRCH1	-0.750674	9.48841	-9.1245	5.74605e-16	3.74077e-15	25.503
4784	NFIX	-1.30507	11.7205	-9.11821	5.96182e-16	3.87899e-15	25.4665
2587	GALR1	-1.81118	0.424841	-9.11792	5.97171e-16	3.88317e-15	25.4649
85019	TMEM241	0.998566	8.92341	9.11727	5.99464e-16	3.89582e-15	25.4611
2645	GCK	-1.90877	1.74197	-9.11249	6.16464e-16	4.00398e-15	25.4334
3984	LIMK1	0.931167	9.4423	9.11199	6.18265e-16	4.01335e-15	25.4305
56898	BDH2	-0.92167	9.49028	-9.10797	6.32996e-16	4.1066e-15	25.4072
29969	MDFIC	-1.14489	10.2591	-9.10542	6.42515e-16	4.16595e-15	25.3924
11031	RAB31	1.56351	11.1221	9.10494	6.44326e-16	4.17528e-15	25.3896
3150	HMGN1	0.979866	11.5097	9.10412	6.47407e-16	4.19282e-15	25.3849
7490	WT1	3.66884	2.79347	9.10302	6.51585e-16	4.21744e-15	25.3785
79666	PLEKHF2	1.11473	10.3504	9.09724	6.74013e-16	4.35911e-15	25.345
84986	ARHGAP19	-1.04718	9.26261	-9.09718	6.74249e-16	4.35911e-15	25.3447
100113407	TMEM170B	-1.37751	8.25891	-9.09644	6.77174e-16	4.3755e-15	25.3404
9073	CLDN8	-3.17228	7.74084	-9.09624	6.77974e-16	4.37814e-15	25.3392
6696	SPP1	2.50919	10.3383	9.09523	6.81966e-16	4.40139e-15	25.3334
9093	DNAJA3	0.657274	10.0862	9.09138	6.975e-16	4.49905e-15	25.3111
63973	NEUROG2	-3.10506	2.1821	-9.08943	7.05521e-16	4.54818e-15	25.2998
56105	PCDHGA11	-1.37164	5.02151	-9.0882	7.10606e-16	4.57833e-15	25.2927
54793	KCTD9	-0.820227	9.71435	-9.08539	7.22387e-16	4.65156e-15	25.2764
5764	PTN	-3.07107	8.84526	-9.08413	7.27712e-16	4.68316e-15	25.2691
146057	TTBK2	-1.07684	7.55222	-9.08367	7.29687e-16	4.69318e-15	25.2664
55529	TMEM55A	-1.24208	7.92284	-9.08311	7.32104e-16	4.70602e-15	25.2631
5236	PGM1	-1.18216	10.7834	-9.08144	7.39275e-16	4.7494e-15	25.2535
23531	MMD	-2.12425	9.63296	-9.078	7.54311e-16	4.84322e-15	25.2336
6391	SDHC	0.59137	11.088	9.07662	7.60388e-16	4.87945e-15	25.2256
9839	ZEB2	-1.44854	10.1626	-9.07651	7.60883e-16	4.87983e-15	25.225
10960	LMAN2	0.758772	11.071	9.0744	7.70357e-16	4.93495e-15	25.2127
22982	DIP2C	-0.707188	10.0948	-9.07449	7.69928e-16	4.93495e-15	25.2133
26115	TANC2	1.11357	10.3022	9.07033	7.88896e-16	5.05083e-15	25.1892
10087	COL4A3BP	-0.791144	10.4909	-9.06892	7.9542e-16	5.08969e-15	25.181
51434	ANAPC7	0.492415	9.93882	9.06798	7.99814e-16	5.11477e-15	25.1756
135112	NCOA7	-1.40328	10.4299	-9.06788	8.00251e-16	5.11477e-15	25.175
57576	KIF17	-1.4559	4.90825	-9.06367	8.20212e-16	5.23936e-15	25.1506
4175	MCM6	0.840333	9.94569	9.06259	8.25403e-16	5.26952e-15	25.1444
79684	MSANTD2	-0.729226	7.51529	-9.0613	8.31664e-16	5.30346e-15	25.1369
257218	SHPRH	-0.941978	9.01285	-9.06133	8.31491e-16	5.30346e-15	25.1371
133	ADM	-2.16491	7.99615	-9.06001	8.37965e-16	5.3406e-15	25.1294
286077	FAM83H	1.93859	10.1307	9.05821	8.46825e-16	5.394e-15	25.119
26959	HBP1	-0.531195	11.4317	-9.05752	8.50222e-16	5.4095e-15	25.115
285368	PRRT3	1.54073	6.93881	9.05757	8.49971e-16	5.4095e-15	25.1153
4217	MAP3K5	-1.09517	9.28553	-9.05725	8.51586e-16	5.4151e-15	25.1135
83989	FAM172A	-0.675524	9.46544	-9.05257	8.75164e-16	5.56188e-15	25.0864
26149	ZNF658	-0.933588	6.16816	-9.05131	8.81661e-16	5.59999e-15	25.0791
5375	PMP2	-2.0679	1.07981	-9.05061	8.8525e-16	5.61961e-15	25.0751
56882	CDC42SE1	0.668136	11.5787	9.04955	8.90754e-16	5.65135e-15	25.0689
124976	SPNS2	-1.34872	8.49685	-9.04842	8.96655e-16	5.68557e-15	25.0624
7410	VAV2	0.976972	9.50269	9.04692	9.04534e-16	5.73229e-15	25.0537
80020	FOXRED2	0.816771	9.47497	9.04327	9.24033e-16	5.85256e-15	25.0326
9143	SYNGR3	2.09044	3.3953	9.04311	9.24896e-16	5.85472e-15	25.0317
284996	RNF149	0.558443	9.94287	9.04062	9.38492e-16	5.93743e-15	25.0172
80108	ZFP2	-1.11275	5.99386	-9.04013	9.41153e-16	5.95091e-15	25.0144
136895	C7orf31	-1.18174	6.47372	-9.03936	9.45396e-16	5.97437e-15	25.01
92979	2016-03-09	0.683882	7.85796	9.03541	9.67459e-16	6.11035e-15	24.9871
8803	SUCLA2	-0.846036	9.97802	-9.03159	9.89322e-16	6.24492e-15	24.965
55223	TRIM62	0.788252	7.81536	9.02829	1.00853e-15	6.3626e-15	24.946
200933	FBXO45	0.799094	9.18459	9.02776	1.01166e-15	6.37875e-15	24.9429
3190	HNRNPK	0.295239	13.6431	9.0276	1.01262e-15	6.38118e-15	24.942
11254	SLC6A14	-3.97859	6.16176	-9.02734	1.01415e-15	6.38727e-15	24.9405
57037	ANKMY2	-0.702121	9.04929	-9.02701	1.01608e-15	6.39586e-15	24.9386
5826	ABCD4	-0.718153	8.98675	-9.02641	1.01968e-15	6.41492e-15	24.9351
1687	DFNA5	-0.869397	7.77702	-9.02464	1.03026e-15	6.47781e-15	24.9249
64841	GNPNAT1	0.774868	10.1447	9.02376	1.03559e-15	6.5077e-15	24.9198
6452	SH3BP2	-0.794428	10.0695	-9.02304	1.03992e-15	6.53121e-15	24.9156
83698	CALN1	-2.44097	2.8282	-9.02291	1.04073e-15	6.53266e-15	24.9149
4221	MEN1	0.664341	9.49957	9.02209	1.04573e-15	6.56039e-15	24.9101
2312	FLG	-1.83405	4.18071	-9.01883	1.06585e-15	6.68285e-15	24.8912
51109	RDH11	0.573206	10.5588	9.01784	1.07203e-15	6.71783e-15	24.8855
122060	SLAIN1	-2.41691	5.79571	-9.01321	1.10133e-15	6.89764e-15	24.8588
57595	PDZD4	-1.92654	6.05569	-9.01312	1.10196e-15	6.89773e-15	24.8583
254170	FBXO33	-0.645381	8.44304	-9.01218	1.10799e-15	6.93161e-15	24.8529
3475	IFRD1	-0.856607	9.41346	-9.01044	1.11934e-15	6.99866e-15	24.8428
24140	FTSJ1	0.468425	9.23674	9.00986	1.1231e-15	7.01826e-15	24.8394
440279	UNC13C	-1.99952	1.63776	-9.00778	1.13683e-15	7.10014e-15	24.8274
165257	C1QL2	-2.70039	1.83037	-9.00412	1.16139e-15	7.2495e-15	24.8063
115265	DDIT4L	-1.91908	5.52411	-9.00383	1.16337e-15	7.25779e-15	24.8046
143884	CWF19L2	-0.607571	9.01147	-9.0032	1.16763e-15	7.2803e-15	24.801
6403	SELP	-2.75888	7.55745	-8.9968	1.21208e-15	7.5533e-15	24.764
8987	STBD1	-1.58937	9.67076	-8.99664	1.21316e-15	7.55582e-15	24.7631
1363	CPE	-1.2994	11.3853	-8.99624	1.21604e-15	7.56955e-15	24.7607
253558	LCLAT1	0.782218	8.6566	8.9951	1.22411e-15	7.61554e-15	24.7542
1465	CSRP1	-1.26539	12.9493	-8.99421	1.23052e-15	7.65116e-15	24.749
10483	SEC23B	0.792122	10.8205	8.99305	1.23889e-15	7.69897e-15	24.7423
6674	SPAG1	1.29143	7.69128	8.98955	1.26441e-15	7.85322e-15	24.7221
56616	DIABLO	0.587927	9.57209	8.98939	1.26558e-15	7.85612e-15	24.7212
4674	NAP1L2	-1.92578	6.31847	-8.98803	1.27566e-15	7.91046e-15	24.7133
6840	SVIL	-1.06411	11.281	-8.98796	1.27616e-15	7.91046e-15	24.713
7172	TPMT	0.76657	9.24334	8.98793	1.27645e-15	7.91046e-15	24.7127
58478	ENOPH1	0.639624	9.69859	8.98081	1.33052e-15	8.241e-15	24.6717
6654	SOS1	-0.680936	10.9029	-8.98025	1.33488e-15	8.26343e-15	24.6684
8349	HIST2H2BE	1.68668	9.37206	8.9769	1.36124e-15	8.42195e-15	24.6491
338645	LUZP2	-2.83211	4.85288	-8.97638	1.36532e-15	8.44255e-15	24.6461
5603	MAPK13	1.38507	9.40944	8.97534	1.37366e-15	8.48942e-15	24.6401
91754	NEK9	-0.575565	11.2167	-8.97255	1.3962e-15	8.62399e-15	24.624
84283	TMEM79	1.27601	8.01896	8.96922	1.42357e-15	8.78824e-15	24.6047
118	ADD1	-0.515938	12.4223	-8.96722	1.44027e-15	8.88644e-15	24.5932
7481	WNT11	-2.71803	6.3948	-8.96257	1.47978e-15	9.1252e-15	24.5664
7922	SLC39A7	0.857314	11.4414	8.96227	1.48245e-15	9.13662e-15	24.5646
79738	BBS10	-0.608567	8.98943	-8.96209	1.48393e-15	9.14072e-15	24.5636
5681	PSKH1	-0.690745	9.59688	-8.95828	1.5173e-15	9.34114e-15	24.5416
6196	RPS6KA2	-1.08152	10.0605	-8.95808	1.51907e-15	9.34692e-15	24.5405
7301	TYRO3	-1.84998	8.32076	-8.95611	1.5366e-15	9.44959e-15	24.5291
1783	DYNC1LI2	-0.573101	11.6786	-8.95433	1.5526e-15	9.54273e-15	24.5189
54798	DCHS2	-2.0862	5.06706	-8.94951	1.59688e-15	9.80952e-15	24.491
9341	VAMP3	-0.685711	11.3619	-8.94802	1.61072e-15	9.88915e-15	24.4825
11019	LIAS	-0.703557	7.64106	-8.94737	1.61689e-15	9.92159e-15	24.4787
375743	PTAR1	-0.714894	10.345	-8.94493	1.64007e-15	1.00583e-14	24.4646
54058	C21orf58	1.18199	5.8134	8.9444	1.64509e-15	1.00836e-14	24.4616
10443	N4BP2L2	-0.664342	10.5382	-8.9433	1.65566e-15	1.01428e-14	24.4552
2788	GNG7	-1.63304	7.95996	-8.9427	1.6615e-15	1.01731e-14	24.4517
23138	N4BP3	1.46131	8.22084	8.94104	1.67766e-15	1.02664e-14	24.4422
9728	SECISBP2L	-0.772501	10.7362	-8.93808	1.70682e-15	1.04392e-14	24.4251
3845	KRAS	0.660195	10.1992	8.9379	1.70854e-15	1.0444e-14	24.4241
92595	ZNF764	0.607369	7.48623	8.93704	1.71715e-15	1.04909e-14	24.4191
257160	RNF214	-0.485753	8.51653	-8.93167	1.77175e-15	1.08186e-14	24.3881
79644	SRD5A3	1.05181	9.35888	8.92832	1.80662e-15	1.10255e-14	24.3689
284111	SLC13A5	-1.96621	1.5582	-8.92805	1.80945e-15	1.10368e-14	24.3673
6382	SDC1	2.63988	11.3758	8.92473	1.8448e-15	1.12401e-14	24.3482
8508	NIPSNAP1	1.00499	10.0853	8.92476	1.84443e-15	1.12401e-14	24.3483
9810	RNF40	0.659916	11.1072	8.92402	1.85238e-15	1.12802e-14	24.3441
5577	PRKAR2B	-2.30156	10.8084	-8.92038	1.89208e-15	1.15157e-14	24.3231
401052		-1.59107	6.74105	-8.91842	1.91381e-15	1.16417e-14	24.3118
10298	PAK4	1.1967	9.92444	8.91626	1.93798e-15	1.17823e-14	24.2994
131096	KCNH8	-3.18052	3.77348	-8.91573	1.94403e-15	1.18127e-14	24.2963
7855	FZD5	-1.27788	7.74557	-8.91424	1.96094e-15	1.1909e-14	24.2877
25999	CLIP3	-1.08932	8.85662	-8.91197	1.98703e-15	1.20609e-14	24.2746
2059	EPS8	-1.0524	10.7103	-8.90759	2.03831e-15	1.23654e-14	24.2494
8671	SLC4A4	-3.08329	6.09119	-8.90443	2.07615e-15	1.25882e-14	24.2312
10181	RBM5	-0.631087	10.9862	-8.90323	2.09066e-15	1.26693e-14	24.2243
145567	TTC7B	-1.0705	8.48919	-8.89823	2.15232e-15	1.30359e-14	24.1955
51057	WDPCP	-0.764824	6.8588	-8.89769	2.15919e-15	1.30705e-14	24.1924
148304	C1orf74	0.870809	6.77469	8.89339	2.21388e-15	1.33943e-14	24.1676
164284	APCDD1L	-2.51971	6.39137	-8.89259	2.22422e-15	1.34496e-14	24.163
55734	ZFP64	0.447179	8.57267	8.89178	2.23461e-15	1.35052e-14	24.1584
3235	HOXD9	-1.2794	6.65475	-8.89025	2.25467e-15	1.36191e-14	24.1496
65987	KCTD14	-2.45859	7.12573	-8.88922	2.26816e-15	1.36932e-14	24.1437
414152	C10orf105	-1.84511	3.3664	-8.88891	2.27234e-15	1.3711e-14	24.1418
30812	SOX8	-2.45037	4.69757	-8.88878	2.27402e-15	1.37138e-14	24.1411
10194	TSHZ1	-0.746539	9.78706	-8.88638	2.30594e-15	1.38989e-14	24.1273
166336	PRICKLE2	-1.30133	9.96817	-8.88552	2.3175e-15	1.3961e-14	24.1224
133619	PRRC1	0.560943	11.1392	8.88254	2.358e-15	1.41974e-14	24.1052
83543	AIF1L	-1.65264	10.3215	-8.88186	2.36732e-15	1.42458e-14	24.1013
80055	PGAP1	-1.12214	8.65288	-8.88154	2.37178e-15	1.4265e-14	24.0994
552	AVPR1A	-1.57078	5.9461	-8.8791	2.40565e-15	1.4461e-14	24.0854
3159	HMGA1	1.17848	9.9141	8.87687	2.437e-15	1.46416e-14	24.0726
117194	MRGPRX2	-1.93152	1.03696	-8.8741	2.47666e-15	1.48719e-14	24.0566
89866	SEC16B	-1.12262	7.41541	-8.87256	2.49884e-15	1.49971e-14	24.0478
5934	RBL2	-0.606183	11.3165	-8.87067	2.52644e-15	1.51546e-14	24.0369
11037	STON1	-1.28287	8.89441	-8.86196	2.65766e-15	1.59332e-14	23.9868
8417	STX7	-0.67132	10.636	-8.85939	2.69763e-15	1.61642e-14	23.972
51645	PPIL1	0.703244	9.00855	8.85887	2.70576e-15	1.62042e-14	23.969
94	ACVRL1	-1.12348	9.21979	-8.85811	2.71779e-15	1.62676e-14	23.9647
22870	PPP6R1	0.684038	10.422	8.85632	2.7462e-15	1.64289e-14	23.9544
25777	SUN2	-1.02295	11.7921	-8.85081	2.83553e-15	1.69542e-14	23.9227
29761	USP25	-0.589897	10.3933	-8.85057	2.83949e-15	1.69688e-14	23.9213
222962	SLC29A4	-2.60617	7.31473	-8.84983	2.85165e-15	1.70325e-14	23.9171
55315	SLC29A3	0.97175	8.23927	8.84856	2.87279e-15	1.71496e-14	23.9098
23125	CAMTA2	-0.613178	9.99921	-8.84693	2.90014e-15	1.73037e-14	23.9004
57471	ERMN	2.15281	3.46898	8.84664	2.90501e-15	1.73235e-14	23.8987
115111	SLC26A7	-1.9617	3.91744	-8.84485	2.93536e-15	1.74952e-14	23.8884
3980	LIG3	0.872729	9.3547	8.84436	2.94375e-15	1.75359e-14	23.8856
1389	CREBL2	-0.699069	11.1043	-8.84397	2.95038e-15	1.7566e-14	23.8834
124540	MSI2	1.21833	8.40032	8.84292	2.96846e-15	1.76643e-14	23.8773
27244	SESN1	-0.951504	9.66636	-8.84054	3.00989e-15	1.79014e-14	23.8636
90506	LRRC46	2.04218	4.94389	8.83863	3.04333e-15	1.80906e-14	23.8527
10461	MERTK	-1.0862	8.01123	-8.83424	3.12201e-15	1.85485e-14	23.8274
6804	STX1A	1.19616	6.02185	8.83264	3.15111e-15	1.87115e-14	23.8182
114569	MAL2	1.74245	11.7848	8.82249	3.3424e-15	1.98369e-14	23.7599
348093	RBPMS2	-1.83839	6.35572	-8.82075	3.37629e-15	2.00274e-14	23.7499
81575	APOLD1	-1.73136	10.1677	-8.82061	3.37903e-15	2.00331e-14	23.7491
84941	HSH2D	1.97018	6.45116	8.82004	3.39025e-15	2.0089e-14	23.7459
55187	VPS13D	-0.641433	11.3422	-8.81855	3.41967e-15	2.02419e-14	23.7373
154215	NKAIN2	-1.84426	3.06046	-8.81856	3.41946e-15	2.02419e-14	23.7374
159371	SLC35G1	-1.21757	6.16317	-8.81062	3.58065e-15	2.11836e-14	23.6918
83463	MXD3	0.94193	6.56077	8.80998	3.59395e-15	2.12511e-14	23.6881
158399	ZNF483	-1.81932	4.90666	-8.80924	3.60951e-15	2.13319e-14	23.6838
57480	PLEKHG1	-1.09163	9.13447	-8.80887	3.61713e-15	2.13656e-14	23.6817
5993	RFX5	0.699244	9.96906	8.80732	3.64984e-15	2.15467e-14	23.6728
9550	ATP6V1G1	0.726734	11.0815	8.80724	3.65163e-15	2.15467e-14	23.6724
79956	ERMP1	0.959346	10.7236	8.80703	3.65607e-15	2.15616e-14	23.6712
4649	MYO9A	-0.916044	9.58839	-8.80641	3.66912e-15	2.16272e-14	23.6676
158866	ZDHHC15	-1.44869	6.28873	-8.80596	3.67887e-15	2.16732e-14	23.665
5524	PPP2R4	0.809325	11.5356	8.80251	3.75321e-15	2.20996e-14	23.6452
200558	APLF	-1.07941	6.28343	-8.79867	3.83764e-15	2.25849e-14	23.6232
348654	GEN1	0.972218	8.07962	8.79559	3.90682e-15	2.298e-14	23.6055
80727	TTYH3	1.11861	10.1332	8.79419	3.93857e-15	2.31546e-14	23.5975
6443	SGCB	-1.06823	10.3551	-8.79363	3.95155e-15	2.32187e-14	23.5942
10046	MAMLD1	-1.29263	7.17717	-8.78553	4.14155e-15	2.43224e-14	23.5478
253782	CERS6	1.16049	11.0793	8.78457	4.16448e-15	2.44442e-14	23.5423
643314	MACF1	-1.46531	7.82222	-8.78427	4.17175e-15	2.44741e-14	23.5406
57611	ISLR2	-1.3404	5.42929	-8.7841	4.17592e-15	2.44858e-14	23.5396
1741	DLG3	1.23723	10.0975	8.78091	4.25394e-15	2.49302e-14	23.5213
127262	TPRG1L	-0.549849	10.5996	-8.77986	4.27988e-15	2.50691e-14	23.5153
23630	KCNE5	-2.14745	2.06183	-8.77916	4.29726e-15	2.51578e-14	23.5112
116085	SLC22A12	-2.3382	1.11077	-8.77738	4.34175e-15	2.5405e-14	23.5011
389792	IER5L	1.26962	7.04855	8.77262	4.46326e-15	2.61024e-14	23.4737
79068	FTO	-0.864707	10.8294	-8.77083	4.50989e-15	2.63614e-14	23.4635
9071	CLDN10	-2.97917	2.70116	-8.76957	4.54275e-15	2.65258e-14	23.4563
284439	SLC25A42	-0.85457	7.86023	-8.76963	4.54129e-15	2.65258e-14	23.4566
8078	USP5	0.641093	10.6327	8.76877	4.56398e-15	2.66326e-14	23.4517
114792	KLHL32	-1.61194	3.07749	-8.7687	4.5658e-15	2.66326e-14	23.4513
51449	PCYOX1	-0.883628	12.0999	-8.76786	4.58817e-15	2.67492e-14	23.4464
54620	FBXL19	1.06626	8.21988	8.76657	4.62237e-15	2.69346e-14	23.4391
83987	CCDC8	-1.97054	8.50397	-8.76611	4.63472e-15	2.69925e-14	23.4364
6992	PPP1R11	0.489914	10.5602	8.75947	4.81652e-15	2.80368e-14	23.3984
89958	SAPCD2	2.21177	7.17545	8.75701	4.88566e-15	2.84245e-14	23.3843
84823	LMNB2	1.02134	9.49403	8.75675	4.89309e-15	2.8453e-14	23.3828
8394	PIP5K1A	0.604837	10.6171	8.75557	4.92657e-15	2.86328e-14	23.376
25966	C2CD2	-1.37579	10.2774	-8.75431	4.96257e-15	2.88271e-14	23.3688
23673	STX12	-0.627113	10.7322	-8.75007	5.08591e-15	2.95283e-14	23.3445
51763	INPP5K	-0.762835	9.85568	-8.74613	5.20351e-15	3.01954e-14	23.3219
10093	ARPC4	0.427834	11.4373	8.74293	5.30071e-15	3.07434e-14	23.3036
23228	PLCL2	-1.29156	7.95686	-8.74284	5.30341e-15	3.07434e-14	23.3031
56649	TMPRSS4	3.55248	2.82102	8.74268	5.30849e-15	3.07569e-14	23.3021
1740	DLG2	-1.4426	5.83498	-8.74013	5.38725e-15	3.11882e-14	23.2876
5519	PPP2R1B	-1.21284	10.1252	-8.74009	5.38849e-15	3.11882e-14	23.2873
57150	SMIM8	-0.762111	6.77916	-8.73975	5.39919e-15	3.12179e-14	23.2854
58497	PRUNE	0.646118	10.0465	8.73979	5.39785e-15	3.12179e-14	23.2856
6710	SPTB	-1.8275	6.47226	-8.7375	5.47001e-15	3.16111e-14	23.2725
23493	HEY2	-1.7322	7.49821	-8.73483	5.55523e-15	3.2087e-14	23.2572
54112	GPR88	-2.03895	3.34546	-8.73376	5.58973e-15	3.22697e-14	23.2511
90952	ESAM	-1.15175	9.70252	-8.73125	5.67135e-15	3.2724e-14	23.2367
195827	AAED1	-0.771585	7.59949	-8.72731	5.80237e-15	3.34628e-14	23.2141
9622	KLK4	2.73539	3.7856	8.72675	5.82114e-15	3.35435e-14	23.2109
84163	GTF2IRD2	-0.731156	8.95501	-8.72671	5.82234e-15	3.35435e-14	23.2107
55858	TMEM165	0.687458	10.3442	8.72485	5.88556e-15	3.38903e-14	23.2
4360	MRC1	-2.38323	8.02636	-8.72348	5.93228e-15	3.41418e-14	23.1922
4009	LMX1A	-2.64225	2.42672	-8.72215	5.97815e-15	3.43881e-14	23.1846
57510	XPO5	0.696534	10.1864	8.72195	5.98495e-15	3.44096e-14	23.1835
4240	MFGE8	-1.5427	11.6111	-8.72179	5.99043e-15	3.44235e-14	23.1826
460	ASTN1	-2.74079	4.54442	-8.7174	6.14449e-15	3.52907e-14	23.1574
1108	CHD4	0.489762	12.5722	8.71675	6.16761e-15	3.54054e-14	23.1537
4035	LRP1	-1.57513	13.5343	-8.71554	6.21121e-15	3.56374e-14	23.1468
63971	KIF13A	-0.834121	10.6704	-8.7148	6.2377e-15	3.57711e-14	23.1425
84520	C14orf142	0.603061	7.63305	8.71425	6.2577e-15	3.58675e-14	23.1394
23234	DNAJC9	0.774302	9.25884	8.70587	6.56826e-15	3.76283e-14	23.0915
7812	CSDE1	-0.625416	14.1181	-8.70051	6.77509e-15	3.87933e-14	23.0608
27295	PDLIM3	-1.75383	10.0671	-8.69768	6.88685e-15	3.94132e-14	23.0446
284521	OR2L13	-2.20284	1.43801	-8.69513	6.98913e-15	3.99781e-14	23.03
8079	MLF2	0.551018	11.499	8.68981	7.20731e-15	4.12051e-14	22.9996
53919	SLCO1C1	-2.24317	2.48825	-8.68786	7.2891e-15	4.16514e-14	22.9884
19	ABCA1	-1.24956	10.419	-8.68529	7.39785e-15	4.22514e-14	22.9738
51114	ZDHHC9	0.621705	10.2572	8.68262	7.51301e-15	4.28873e-14	22.9585
81617	CAB39L	-1.26639	10.0885	-8.68228	7.52786e-15	4.29502e-14	22.9565
10562	OLFM4	-4.23593	6.40925	-8.67991	7.6316e-15	4.35199e-14	22.943
2177	FANCD2	1.4772	7.96089	8.67959	7.64568e-15	4.35781e-14	22.9412
57406	ABHD6	-1.2414	7.59047	-8.67817	7.7088e-15	4.39155e-14	22.933
5048	PAFAH1B1	-0.484623	11.8672	-8.67328	7.92959e-15	4.51392e-14	22.9051
203522	DDX26B	-1.25095	7.48934	-8.67323	7.93166e-15	4.51392e-14	22.9049
51301	GCNT4	-1.72632	5.63501	-8.66656	8.24331e-15	4.6889e-14	22.8667
51804	SIX4	1.40465	7.92984	8.66617	8.26178e-15	4.69507e-14	22.8645
127833	SYT2	-1.50165	3.34627	-8.66616	8.26253e-15	4.69507e-14	22.8644
361	AQP4	-2.9885	3.65969	-8.66593	8.27363e-15	4.69662e-14	22.8631
171425	CLYBL	-0.990557	6.5148	-8.66598	8.27084e-15	4.69662e-14	22.8634
55040	EPN3	2.86917	7.98014	8.66102	8.51131e-15	4.8291e-14	22.8351
57222	ERGIC1	0.801007	12.3993	8.65682	8.72036e-15	4.94521e-14	22.8111
51280	GOLM1	1.31342	11.5982	8.65493	8.81589e-15	4.99686e-14	22.8003
57592	ZNF687	0.796887	9.84777	8.65466	8.82986e-15	5.00225e-14	22.7987
2122	MECOM	-1.22468	8.61768	-8.65416	8.85535e-15	5.01415e-14	22.7959
10921	RNPS1	0.543379	11.0771	8.65113	9.01149e-15	5.1e-14	22.7786
10962	MLLT11	1.37056	6.85174	8.64922	9.11109e-15	5.15376e-14	22.7677
6948	TCN2	-1.15566	9.20828	-8.64797	9.17709e-15	5.18848e-14	22.7606
84034	EMILIN2	-1.48793	8.61168	-8.64753	9.2005e-15	5.19909e-14	22.7581
9867	PJA2	-0.619274	12.0401	-8.64705	9.22595e-15	5.21085e-14	22.7553
11014	KDELR2	0.659235	12.3635	8.64509	9.33089e-15	5.26747e-14	22.7441
7334	UBE2N	0.513106	10.8245	8.64498	9.33706e-15	5.26784e-14	22.7435
441869	ANKRD65	-1.51921	7.15873	-8.64491	9.34094e-15	5.26784e-14	22.7431
71	ACTG1	0.668304	15.7782	8.6429	9.44988e-15	5.3266e-14	22.7316
26140	TTLL3	-1.02283	8.89319	-8.63979	9.62099e-15	5.42032e-14	22.7138
26127	FGFR1OP2	-0.4977	9.21665	-8.63871	9.68113e-15	5.45147e-14	22.7077
93953	ACRC	-1.07287	4.20315	-8.63723	9.76373e-15	5.49522e-14	22.6993
56062	KLHL4	-1.97895	4.56779	-8.63682	9.78702e-15	5.50557e-14	22.6969
346007	EYS	-1.69439	4.43364	-8.63642	9.80963e-15	5.51552e-14	22.6946
84249	PSD2	-2.60209	3.37905	-8.6344	9.9245e-15	5.57731e-14	22.6831
55020	TTC38	-0.826819	9.03813	-8.63142	1.00965e-14	5.67116e-14	22.6661
6923	TCEB2	0.749719	10.2304	8.62922	1.02255e-14	5.74068e-14	22.6536
1368	CPM	-1.87904	9.8404	-8.62842	1.02729e-14	5.76442e-14	22.649
[truncated: 9,218 more rows]
