# Supplementary material for: Identifying miRNA sponge modules using biclustering and regulatory scores
Source: BMC Bioinformatics. 2017 Mar 14;18(Suppl 3):44. doi: 10.1186/s12859-017-1467-5 (PMC5374547; doi:10.1186/s12859-017-1467-5)
Supplement: Supplementary file 5 — The significant GO terms and KEGG pathways for miRNA sponges in each module and module-specific interactions. The p-values are adjusted by Benjamini-Hochberg (BH) method, and the p-value cutoff is set to 0.05. (XLSX 209 kb) [file 12859_2017_1467_MOESM5_ESM.xlsx]

## Sheet: Module 1
Enriched GO Terms										Enriched KEGG Pathways
Items	Items_Details	Support	List size	Reference Support	Reference size	Hyp	Hyp_c	Genes		Items	Items_Details	Support	List size	Reference Support	Reference size	Hyp	Hyp_c	Genes
GO:0000278	mitotic cell cycle (BP)	45	514	304	34208	5.57e-31	7.36e-28	CDC7,SPC25,DSN1,ANAPC7,KIF23,SKA1,CDK1,MCM2,NDE1,CCNE2,MAD2L1,KIF2C,ZWINT,ODF2,CDT1,E2F3,CENPK,RCC2,APITD1,CCNB1,CENPL,CDC6,GINS1,CENPF,NEK2,ZWILCH,KIF18A,CCNA2,CCNE1,PLK4,MCM10,GINS2,RRM2,DBF4,MCM4,FEN1,BUB3,CENPA,CDCA8,E2F1,RFC2,AURKA,BIRC5,ORC6,SGOL1		KEGG:04110	Cell cycle	17	514	123	34208	5.37e-12	7.73e-10	CCNE2,MCM4,CCNA2,E2F3,CDC7,CCNE1,BUB3,E2F1,E2F5,ORC6,CCNB1,CDC6,MAD2L1,DBF4,ANAPC7,MCM2,CDK1
GO:0051301	cell division (BP)	43	514	286	34208	6.21e-30	4.1e-27	CDC7,SPC25,DSN1,ANAPC7,SKA1,UBE2I,CDK1,NDE1,CD2AP,CCNE2,MAD2L1,KIF2C,PSRC1,ZWINT,RCC2,KIF11,CCNB1,CDC6,CCNF,CENPF,NEK2,ZWILCH,CCNA2,FAM83D,CCNE1,PARD6B,NUSAP1,TIMELESS,NCAPH,ECT2,BUB3,TPX2,CDCA8,RCC1,NCAPG,AURKA,BIRC5,SGOL1,SKA3,SMC4,CEP55,CIT,CDCA5		KEGG:04914	Progesterone-mediated oocyte maturation	9	514	86	34208	6.01e-06	0.000432461	MAPK13,CCNA2,PIK3R2,CCNB1,MAD2L1,ANAPC7,KRAS,RPS6KA1,CDK1
GO:0007049	cell cycle (BP)	41	514	435	34208	1.05e-20	4.61e-18	ESCO2,CLSPN,RACGAP1,PAK4,FANCI,UBE2I,CDK1,MCM2,CD2AP,MKI67,FANCD2,HJURP,PSRC1,ZWINT,KIF11,CCNF,PRC1,FOXM1,FAM83D,PARD6B,NUSAP1,RPS6KA1,TIMELESS,NCAPH,ECT2,MAPK13,TPX2,UHRF1,H2AFX,RCC1,E2F8,NCAPG,AURKA,E2F7,ANLN,SKA3,SMC4,CEP55,CIT,CDCA5,ARL3		KEGG:05110	Vibrio cholerae infection	7	514	53	34208	1.41e-05	0.000675706	ATP6V1G1,SEC61A1,ACTG1,ATP6AP1,SEC61A2,PDIA4,ARF1
GO:0007067	mitosis (BP)	28	514	187	34208	7.56e-20	2.5e-17	ANAPC7,KIF23,SKA1,UBE2I,CDK1,CD2AP,MAD2L1,KIF2C,PSRC1,KIF11,CDC6,CCNF,NEK2,CCNA2,FAM83D,PBK,TIMELESS,NCAPH,TPX2,NCAPG,AURKA,BIRC5,ANLN,KIF15,SKA3,CEP55,CIT,CDCA5		KEGG:03060	Protein export	5	514	23	34208	2.02e-05	0.000727504	SEC61A1,HSPA5,SRP9,SRPRB,SEC61A2
GO:0000236	mitotic prometaphase (BP)	20	514	85	34208	1.36e-18	3.59e-16	SPC25,DSN1,SKA1,NDE1,MAD2L1,KIF2C,ZWINT,CENPK,RCC2,APITD1,CCNB1,CENPL,CENPF,ZWILCH,KIF18A,BUB3,CENPA,CDCA8,BIRC5,SGOL1		KEGG:04114	Oocyte meiosis	9	514	110	34208	4.41e-05	0.00127144	CCNE2,SGOL1,CCNE1,CCNB1,MAD2L1,ANAPC7,RPS6KA1,AURKA,CDK1
GO:0006260	DNA replication (BP)	24	514	152	34208	9.53e-18	2.1e-15	CLSPN,CDC7,DTL,CDK1,TK1,MCM2,CDT1,CDC6,GINS1,CENPF,TOP1,KCTD13,MCM10,GINS2,RRM2,DBF4,TOP2A,MCM4,POLQ,FEN1,RFC2,RMI2,ORC6,RMI1		KEGG:04810	Regulation of actin cytoskeleton	12	514	209	34208	8.48e-05	0.00203622	DIAPH3,ARPC5,ACTG1,EZR,IQGAP3,PIK3R2,PAK4,VAV2,PIP4K2C,KRAS,FN1,VAV3
GO:0000087	M phase of mitotic cell cycle (BP)	20	514	95	34208	1.44e-17	2.72e-15	SPC25,DSN1,KIF23,SKA1,NDE1,MAD2L1,KIF2C,ZWINT,CENPK,RCC2,APITD1,CENPL,CENPF,ZWILCH,KIF18A,BUB3,CENPA,CDCA8,BIRC5,SGOL1		KEGG:04141	Protein processing in endoplasmic reticulum	10	514	159	34208	0.00015596	0.00320831	P4HB,SEC61A1,SEC23B,HSPA5,EIF2AK1,SEC61A2,PDIA6,PDIA4,CKAP4,UBQLN4
GO:0000082	G1/S transition of mitotic cell cycle (BP)	18	514	145	34208	8.17e-12	1.35e-09	CDC7,CDK1,MCM2,CCNE2,CDT1,CCNB1,CDC6,INHBA,CCNE1,MCM10,IQGAP3,RRM2,DBF4,MCM4,E2F1,RCC1,ORC6,CDCA5		KEGG:05222	Small cell lung cancer	7	514	84	34208	0.000277332	0.00499198	CCNE2,E2F3,CCNE1,PIK3R2,E2F1,TRAF4,FN1
GO:0007059	chromosome segregation (BP)	12	514	59	34208	6.88e-11	1.01e-08	SPC25,DSN1,SKA1,UBE2I,HJURP,CENPF,NEK2,TOP2A,RCC1,BIRC5,SGOL1,SKA3		KEGG:05215	Prostate cancer	7	514	88	34208	0.000369238	0.00590781	CCNE2,LEF1,E2F3,CCNE1,PIK3R2,E2F1,KRAS
GO:0006281	DNA repair (BP)	23	514	285	34208	8.49e-11	1.12e-08	CLSPN,FANCA,MORF4L2,PARP1,FANCI,CDK1,RAD51,EME1,FANCD2,XRCC2,APITD1,NONO,FOXM1,RAD51AP1,TOP2A,POLQ,FANCF,FEN1,UHRF1,H2AFX,RFC2,SFPQ,SMC4		KEGG:05200	Pathways in cancer	14	514	324	34208	0.000442777	0.00637599	CCNE2,LEF1,BIRC5,E2F3,CCNE1,PIK3R2,E2F1,RAD51,TPM3,TRAF4,KRAS,SLC2A1,FN1,MMP1
GO:0007264	small GTPase mediated signal transduction (BP)	23	514	312	34208	5.08e-10	6.1e-08	RASL11B,RACGAP1,RABIF,CDK1,ARHGAP39,ARF3,KRAS,RAB10,RALGPS2,RAP2C,ARHGAP11A,RAB8A,VAV2,RAB17,ARFIP2,ECT2,SRPRB,RAB26,DEPDC1B,ARF1,VAV3,PIK3R2,ARL3		KEGG:04115	p53 signaling pathway	6	514	67	34208	0.000513797	0.00672606	CCNE2,CCNE1,CCNB1,GTSE1,RRM2,CDK1
GO:0000070	mitotic sister chromatid segregation (BP)	7	514	15	34208	9.63e-10	1.06e-07	MAD2L1,ZWINT,NEK2,NUSAP1,BUB3,SMC4,CIT		KEGG:03040	Spliceosome	7	514	118	34208	0.00208902	0.021487	SRSF1,LSM4,RBM8A,HNRNPC,HNRNPU,SNRPE,SNRPD1
GO:0000075	cell cycle checkpoint (BP)	15	514	131	34208	1.42e-09	1.44e-07	CLSPN,CDC7,ANAPC7,CDK1,MCM2,CCNE2,MAD2L1,CCNB1,CDC6,MCM10,DBF4,MCM4,BUB3,RFC2,ORC6		KEGG:03030	DNA replication	4	514	35	34208	0.0018238	0.0218856	MCM4,RFC2,FEN1,MCM2
GO:0007018	microtubule-based movement (BP)	12	514	90	34208	1.1e-08	1.04e-06	RACGAP1,KIF21A,KIF23,KIF26B,KIF24,KIF14,KIF2C,KIF11,KIF18A,KIF4A,KIF4B,KIF15		KEGG:00051	Fructose and mannose metabolism	4	514	36	34208	0.00202768	0.0224604	PMM2,SORD,TPI1,PFKFB4
GO:0015031	protein transport (BP)	23	514	413	34208	9.76e-08	8.59e-06	AFTPH,AP1AR,NSF,GOLT1B,RABIF,ARF3,NUP210,RAB10,TMED3,VPS37C,CENPF,KIF18A,RAB8A,RAB17,AAGAB,COG2,ECT2,MYO5B,SEC61A2,DOPEY2,RAB26,ARF1,SEC61A1		KEGG:04360	Axon guidance	7	514	128	34208	0.00329766	0.0316576	EFNA4,SEMA4B,PAK4,UNC5B,KRAS,EFNA3,SEMA4A
GO:0007076	mitotic chromosome condensation (BP)	5	514	13	34208	8.75e-07	7.23e-05	NUSAP1,NCAPH,NCAPG,SMC4,CDCA5		KEGG:05219	Bladder cancer	4	514	42	34208	0.00358978	0.032308	E2F3,E2F1,KRAS,MMP1
GO:0000910	cytokinesis (BP)	8	514	56	34208	1.86e-06	0.000144258	RACGAP1,KIF23,RAB11FIP4,PRC1,BIRC5,ANLN,CIT,ARL3		KEGG:05212	Pancreatic cancer	5	514	70	34208	0.00407822	0.0326258	E2F3,PIK3R2,E2F1,RAD51,KRAS
GO:0008380	RNA splicing (BP)	16	514	267	34208	3.42e-06	0.00022563	HNRNPC,HNRNPF,SNRPE,LSM4,CSTF3,SRSF1,PTBP1,NONO,SNRNP25,RBM8A,HNRNPU,SNRPD1,FUS,GEMIN7,HNRNPA2B1,SFPQ		KEGG:05100	Bacterial invasion of epithelial cells	5	514	70	34208	0.00407822	0.0326258	ARPC5,ACTG1,PIK3R2,CD2AP,FN1
GO:0007275	multicellular organismal development (BP)	34	514	945	34208	3.16e-06	0.000231694	STMN1,DCAF7,HOXC13,PITX1,MMP11,LSM14B,SHROOM2,CELSR3,KIF26B,FBXO45,ELAVL1,NDE1,BMP8A,ODF2,POGK,JARID2,STRBP,ASF1B,NPNT,CENPF,HOXC11,TRAF4,VANGL1,STIL,MTL5,FLVCR1,TIMELESS,SEMA4A,UNC5B,HMGB3,DOPEY2,SEMA4B,CIT,MARK2		KEGG:04520	Adherens junction	5	514	71	34208	0.00433406	0.0328476	SSX2IP,PVRL4,LEF1,ACTG1,PVRL2
GO:0006268	DNA unwinding involved in replication (BP)	4	514	8	34208	3.36e-06	0.000233751	RAD51,MCM2,MCM4,HMGA1		KEGG:04145	Phagosome	7	514	137	34208	0.00478609	0.0344598	ATP6V1G1,SEC61A1,ACTG1,ATP6AP1,TFRC,SEC61A2,OLR1
GO:0006271	DNA strand elongation involved in DNA replication (BP)	6	514	30	34208	4.89e-06	0.000307343	MCM2,GINS1,GINS2,MCM4,FEN1,RFC2		KEGG:04660	T cell receptor signaling pathway	6	514	107	34208	0.00563671	0.0386518	MAPK13,PIK3R2,PAK4,VAV2,KRAS,VAV3
GO:0006310	DNA recombination (BP)	9	514	86	34208	6.01e-06	0.000344976	RAD51,EME1,XRCC2,NONO,RAD51AP1,H2AFX,HMGB3,SFPQ,SMC4		KEGG:04664	Fc epsilon RI signaling pathway	5	514	77	34208	0.00611409	0.0400195	MAPK13,PIK3R2,VAV2,KRAS,VAV3
GO:0033205	cell cycle cytokinesis (BP)	4	514	9	34208	5.98e-06	0.00035905	RACGAP1,KIF23,ECT2,CIT		KEGG:03440	Homologous recombination	3	514	26	34208	0.00678198	0.0424611	RAD51,EME1,XRCC2
GO:0000085	G2 phase of mitotic cell cycle (BP)	4	514	10	34208	9.85e-06	0.000500327	E2F3,CENPF,E2F1,GTSE1		KEGG:04670	Leukocyte transendothelial migration	6	514	113	34208	0.00731353	0.0438812	MAPK13,ACTG1,EZR,PIK3R2,VAV2,VAV3
GO:0000083	regulation of transcription involved in G1/S phase of mitotic cell cycle (BP)	5	514	20	34208	9.66e-06	0.000510666	CDK1,CDT1,CDC6,CCNE1,RRM2		KEGG:05216	Thyroid cancer	3	514	28	34208	0.00835824	0.0462918	LEF1,TPM3,KRAS
GO:0000398	nuclear mRNA splicing, via spliceosome (BP)	12	514	167	34208	9.32e-06	0.000512824	HNRNPC,HNRNPF,SNRPE,CSTF3,SRSF1,PTBP1,RBM8A,HNRNPU,SNRPD1,FUS,GEMIN7,HNRNPA2B1		KEGG:04512	ECM-receptor interaction	5	514	84	34208	0.0087757	0.0468037	SDC1,IBSP,HMMR,COL11A1,FN1
GO:0007019	microtubule depolymerization (BP)	3	514	4	34208	1.33e-05	0.000629386	STMN1,KIF2C,KIF18A		KEGG:05223	Non-small cell lung cancer	4	514	53	34208	0.00825395	0.0475427	E2F3,PIK3R2,E2F1,KRAS
GO:0045892	negative regulation of transcription, DNA-dependent (BP)	19	514	401	34208	1.29e-05	0.000631507	LEF1,UBE2I,CBX4,CBX2,DEPDC1,JARID2,CENPF,FOXP3,FOXM1,MYB,NACC1,TIMELESS,KDM5B,ATP8B1,E2F1,TFAP2A,CBX3,HMGA1,GATA3
GO:0043583	ear development (BP)	4	514	11	34208	1.53e-05	0.000673293	SHROOM2,STRA6,DDR1,GATA3
GO:0007080	mitotic metaphase plate congression (BP)	4	514	11	34208	1.53e-05	0.000673293	PSRC1,CCNB1,KIF18A,CDCA5
GO:0000216	M/G1 transition of mitotic cell cycle (BP)	8	514	78	34208	2.3e-05	0.000978393	CDC7,MCM2,CDT1,CDC6,MCM10,DBF4,MCM4,ORC6
GO:0007596	blood coagulation (BP)	20	514	457	34208	2.41e-05	0.000994751	RACGAP1,KIF23,OLR1,KRAS,CAPZA1,KIF2C,HSPA5,KIF11,KIF18A,MYB,VAV2,FN1,ACTG1,KIF4A,MMP1,KIF4B,KIF15,VAV3,PIK3R2,GATA3
GO:0007283	spermatogenesis (BP)	16	514	317	34208	2.89e-05	0.00112366	RACGAP1,NDRG3,HSF2BP,ODF2,STRBP,ASF1B,CCNB1,MAP7,OVOL1,MTL5,E2F1,TRIP13,DNMT3A,MYCBP,CIT,HPRT1
GO:0016477	cell migration (BP)	9	514	105	34208	3.05e-05	0.001152	SHROOM2,PAK4,CDK1,PTK6,KCTD13,VAV2,FN1,GSK3A,VAV3
GO:0006302	double-strand break repair (BP)	7	514	59	34208	2.88e-05	0.00115406	BRIP1,RAD51,BRCC3,FEN1,H2AFX,TRIP13,CDCA5
GO:0071777	positive regulation of cell cycle cytokinesis (BP)	4	514	13	34208	3.23e-05	0.00118694	RACGAP1,KIF23,CDC6,ECT2
GO:0000084	S phase of mitotic cell cycle (BP)	9	514	112	34208	5.09e-05	0.0018165	MCM2,CDT1,CDC6,GINS1,GINS2,MCM4,FEN1,RFC2,ORC6
GO:0006561	proline biosynthetic process (BP)	3	514	6	34208	6.52e-05	0.00210128	PYCRL,ALDH18A1,PYCR1
GO:0051988	regulation of attachment of spindle microtubules to kinetochore (BP)	3	514	6	34208	6.52e-05	0.00210128	RACGAP1,NEK2,ECT2
GO:0000086	G2/M transition of mitotic cell cycle (BP)	9	514	115	34208	6.26e-05	0.00211994	CDK1,NDE1,ODF2,CCNB1,NEK2,CCNA2,FOXM1,PLK4,BIRC5
GO:0006397	mRNA processing (BP)	12	514	202	34208	6.12e-05	0.00212892	SNRPE,LSM4,ESRP1,ESRP2,CSTF3,TSEN34,SRSF1,PTBP1,NONO,SNRNP25,HNRNPA2B1,SFPQ
GO:0007052	mitotic spindle organization (BP)	4	514	16	34208	7.94e-05	0.00249856	STMN1,SPC25,KIF11,RCC1
GO:0007126	meiosis (BP)	7	514	70	34208	8.79e-05	0.00270024	RAD51,MKI67,XRCC2,NEK2,BUB3,H2AFX,TRIP13
GO:0006928	cellular component movement (BP)	8	514	95	34208	9.53e-05	0.00286121	PAK4,CAPZA1,STRBP,ARFIP2,ACTG1,ARPC5,TPM3,SPINT2
GO:0050790	regulation of catalytic activity (BP)	6	514	50	34208	0.000101421	0.00297726	BRCC3,CCNE1,VAV2,FXYD3,RCC1,VAV3
GO:0048011	nerve growth factor receptor signaling pathway (BP)	12	514	215	34208	0.000110931	0.00318564	APH1A,CDK1,KRAS,TRIB3,VAV2,GSK3A,RPS6KA1,ECT2,MAPK13,MAPKAPK2,VAV3,PIK3R2
GO:0048015	phosphatidylinositol-mediated signaling (BP)	7	514	73	34208	0.000114935	0.0032304	ZWINT,TRIB3,GSK3A,TOP2A,FEN1,AURKA,PIK3R2
GO:0032147	activation of protein kinase activity (BP)	4	514	19	34208	0.000163235	0.00449236	CLSPN,ADNP,ECT2,TPX2
GO:0030574	collagen catabolic process (BP)	4	514	20	34208	0.000201628	0.00543572	MMP11,ADAMTS14,MMP1,MMP13
GO:0051303	establishment of chromosome localization (BP)	2	514	2	34208	0.00022534	0.00583674	NDE1,BIRC5
GO:0000022	mitotic spindle elongation (BP)	2	514	2	34208	0.00022534	0.00583674	KIF23,PRC1
GO:0007165	signal transduction (BP)	34	514	1176	34208	0.000244422	0.00620926	STMN1,RASL11B,RACGAP1,RHPN1,GOLT1B,PAK4,RTKN2,ERBB3,ARHGAP39,CD2AP,KRAS,DEPDC1,CDC42SE1,RAP2C,ARHGAP11A,TRAF4,YARS,SLC20A1,SLC35B2,VAV2,IQGAP3,RPS6KA1,HDGF,ECT2,CANT1,GPRC5A,UNC5B,WISP1,PEX11B,CDS1,RASSF7,PIK3R2,CLEC5A,GATA3
GO:0061029	eyelid development in camera-type eye (BP)	3	514	9	34208	0.000264837	0.00647869	INHBA,STRA6,TFAP2A
GO:0016055	Wnt receptor signaling pathway (BP)	8	514	110	34208	0.000264162	0.00658411	LEF1,CCNE1,GSK3A,BCL9,SLC9A3R1,WISP1,PYGO2,MARK2
GO:0006461	protein complex assembly (BP)	8	514	111	34208	0.000280997	0.00674904	FANCA,CDK1,CD2AP,CAPZA1,CCNB1,PARD6B,SLC9A3R1,HMGA1
GO:0045893	positive regulation of transcription, DNA-dependent (BP)	18	514	468	34208	0.000299694	0.00682579	LEF1,SOX4,PSRC1,E2F3,HNRNPAB,FOXP3,CCNA2,FOXM1,INHBA,CCNE1,MYB,ENY2,E2F1,TFAP2A,RNF187,HMGA1,NAT14,GATA3
GO:0031572	G2/M transition DNA damage checkpoint (BP)	4	514	22	34208	0.000297257	0.00688906	CLSPN,DTL,BRCC3,MAPKAPK2
GO:0051056	regulation of small GTPase mediated signal transduction (BP)	10	514	172	34208	0.000294508	0.00694723	RACGAP1,ARHGAP39,ARHGAP11A,VAV2,IQGAP3,SIPA1L3,ECT2,DEPDC1B,VAV3,PIK3R2
GO:0030154	cell differentiation (BP)	19	514	520	34208	0.000388631	0.00870138	STMN1,RACGAP1,NDRG3,NDE1,BMP8A,CBX2,ODF2,STRBP,ASF1B,NPNT,CENPF,INHBA,MTL5,ECT2,SEMA4A,SEMA4B,TRIP13,CIT,MARK2
GO:0006369	termination of RNA polymerase II transcription (BP)	5	514	44	34208	0.00050315	0.0110777	MAZ,SNRPE,CSTF3,SRSF1,RBM8A
GO:0016567	protein ubiquitination (BP)	9	514	153	34208	0.000537666	0.0116435	DCAF7,UBE2K,UBE2I,FBXO45,SAE1,CCNF,KCTD13,DCAF13,TRAF7
GO:0000077	DNA damage checkpoint (BP)	4	514	26	34208	0.000579314	0.0123431	CLSPN,BRIP1,E2F1,H2AFX
GO:0003289	atrial septum primum morphogenesis (BP)	2	514	3	34208	0.000669273	0.0130016	SOX4,WHSC1
GO:0044027	hypermethylation of CpG island (BP)	2	514	3	34208	0.000669273	0.0130016	GSK3A,DNMT3A
GO:0060236	regulation of mitotic spindle organization (BP)	2	514	3	34208	0.000669273	0.0130016	PSRC1,TPX2
GO:0042297	vocal learning (BP)	2	514	3	34208	0.000669273	0.0130016	FOXP3,STRA6
GO:0016568	chromatin modification (BP)	11	514	224	34208	0.00062767	0.0131612	MORF4L2,CBX4,CBX2,H2AFY,JARID2,ASF1B,BRCC3,ENY2,KDM5B,DNMT3A,WHSC1
GO:0016192	vesicle-mediated transport (BP)	10	514	192	34208	0.000698441	0.0133716	NSF,GOLT1B,ARF3,COPA,SEC23B,MYO5B,STX1A,MARCKSL1,ARF1,AP1S3
GO:0007265	Ras protein signal transduction (BP)	6	514	70	34208	0.000650006	0.0134165	CDK1,KRAS,CCNA2,IQGAP3,MAPK13,MAPKAPK2
GO:0006974	response to DNA damage stimulus (BP)	8	514	129	34208	0.000767711	0.0144878	DTL,FBXO45,APITD1,TIMELESS,TOP2A,H2AFX,MAPKAPK2,VAV3
GO:0007411	axon guidance (BP)	13	514	307	34208	0.000843065	0.0156858	EZR,CDK1,ARHGAP39,KRAS,VAV2,ACTG1,KIF4A,RPS6KA1,SEMA4A,CACNB3,KIF4B,UNC5B,DLG3
GO:0006334	nucleosome assembly (BP)	7	514	102	34208	0.000897631	0.016469	MCM2,H2AFY,HJURP,CENPK,ASF1B,CENPA,H2AFX
GO:0042476	odontogenesis (BP)	4	514	30	34208	0.00101274	0.0178378	ERBB3,INHBA,TUFT1,SDC1
GO:0007094	mitotic cell cycle spindle assembly checkpoint (BP)	4	514	30	34208	0.00101274	0.0178378	ANAPC7,MAD2L1,CENPF,BUB3
GO:0001822	kidney development (BP)	6	514	76	34208	0.00100498	0.018186	LEF1,OVOL1,STRA6,TFAP2A,PYGO2,GATA3
GO:0007093	mitotic cell cycle checkpoint (BP)	3	514	14	34208	0.00108512	0.0186162	MAD2L1,ZWINT,ZWILCH
GO:0016925	protein sumoylation (BP)	3	514	14	34208	0.00108512	0.0186162	UBE2I,SAE1,SUMO3
GO:0006468	protein phosphorylation (BP)	15	514	398	34208	0.0011385	0.0192816	PAK4,ADM2,ERBB3,CDK1,PTK6,NEK2,PBK,CCNE1,PLK4,GSK3A,PHKG2,MAPKAPK2,AURKA,EIF2AK1,MARK2
GO:0031100	organ regeneration (BP)	5	514	53	34208	0.00119034	0.0199042	LEF1,CDK1,MKI67,CCNE1,DDR1
GO:0031503	protein complex localization (BP)	2	514	4	34208	0.00132521	0.0205953	BIRC5,FKBP4
GO:0071353	cellular response to interleukin-4 (BP)	2	514	4	34208	0.00132521	0.0205953	LEF1,GATA3
GO:0051574	positive regulation of histone H3-K9 methylation (BP)	2	514	4	34208	0.00132521	0.0205953	JARID2,MYB
GO:0051256	spindle midzone assembly involved in mitosis (BP)	2	514	4	34208	0.00132521	0.0205953	RACGAP1,KIF23
GO:0032714	negative regulation of interleukin-5 production (BP)	2	514	4	34208	0.00132521	0.0205953	LEF1,FOXP3
GO:0030261	chromosome condensation (BP)	3	514	15	34208	0.00134133	0.0206034	CDK1,NCAPH,SMC4
GO:0000079	regulation of cyclin-dependent protein kinase activity (BP)	5	514	55	34208	0.00140802	0.0213793	CCNE2,CCNB1,CDC6,CCNA2,CCNE1
GO:0031145	anaphase-promoting complex-dependent proteasomal ubiquitin-dependent protein catabolic process (BP)	6	514	80	34208	0.00131367	0.021692	ANAPC7,CDK1,MAD2L1,CCNB1,BUB3,AURKA
GO:0055085	transmembrane transport (BP)	20	514	630	34208	0.00155022	0.0232709	SLC39A9,SLC44A1,SFXN2,SLC25A44,NUP210,SLC2A1,SLC39A11,SLC24A2,SLC20A1,SLC35B2,FLVCR1,SLC12A8,SLC25A22,ATP8B1,ATP6V1G1,SLC4A5,SLC37A1,TFRC,SLC35A2,VDAC1
GO:0006662	glycerol ether metabolic process (BP)	3	514	16	34208	0.00163253	0.0242312	PDIA6,P4HB,PDIA4
GO:0045216	cell-cell junction organization (BP)	5	514	58	34208	0.00178769	0.0262393	PVRL2,CRB3,PVRL4,PARD6B,ACTG1
GO:0006915	apoptotic process (BP)	19	514	594	34208	0.00184702	0.0268122	CLSPN,PAK4,APH1A,CDK1,LMNB1,TRIB3,RNF34,YARS,VAV2,ECT2,TPX2,E2F1,UNC5B,SLC9A3R1,BIRC5,DIABLO,VAV3,VDAC1,TRAF7
GO:0031110	regulation of microtubule polymerization or depolymerization (BP)	2	514	5	34208	0.00218669	0.0277752	SKA1,SKA3
GO:0016202	regulation of striated muscle tissue development (BP)	2	514	5	34208	0.00218669	0.0277752	LEF1,CENPF
GO:0060323	head morphogenesis (BP)	2	514	5	34208	0.00218669	0.0277752	STRA6,FLVCR1
GO:0051385	response to mineralocorticoid stimulus (BP)	2	514	5	34208	0.00218669	0.0277752	PRSS8,KRAS
GO:0032713	negative regulation of interleukin-4 production (BP)	2	514	5	34208	0.00218669	0.0277752	LEF1,FOXP3
GO:0051382	kinetochore assembly (BP)	2	514	5	34208	0.00218669	0.0277752	CENPF,CENPA
GO:0071398	cellular response to fatty acid (BP)	2	514	5	34208	0.00218669	0.0277752	CCNB1,E2F1
GO:0051983	regulation of chromosome segregation (BP)	2	514	5	34208	0.00218669	0.0277752	KIF2C,BUB3
GO:0045077	negative regulation of interferon-gamma biosynthetic process (BP)	2	514	5	34208	0.00218669	0.0277752	FOXP3,INHBA
GO:0007196	inhibition of adenylate cyclase activity by G-protein coupled glutamate receptor signaling pathway (BP)	2	514	5	34208	0.00218669	0.0277752	GRM8,GRM4
GO:0007051	spindle organization (BP)	3	514	17	34208	0.00196036	0.0278456	ZWINT,KIF11,AURKA
GO:0006970	response to osmotic stress (BP)	3	514	17	34208	0.00196036	0.0278456	SLC2A1,MAP7,MAPK13
GO:0006164	purine nucleotide biosynthetic process (BP)	3	514	18	34208	0.00232635	0.0292677	PAICS,HPRT1,ADSS
GO:0008285	negative regulation of cell proliferation (BP)	13	514	341	34208	0.0021486	0.0301947	SOX4,JARID2,CDC6,FOXP3,INHBA,TFAP2A,SLC9A3R1,HMGA1,E2F7,EIF2AK1,DDR1,DLG3,GATA3
GO:0008643	carbohydrate transport (BP)	4	514	38	34208	0.00248164	0.0306378	SLC50A1,SLC2A1,SLC37A1,SLC35A2
GO:0006355	regulation of transcription, DNA-dependent (BP)	39	514	1609	34208	0.00247791	0.0308804	ZNF544,MORF4L2,PARP1,HOXC13,MAZ,ZNF552,SOX4,E2F3,POGK,TRIB3,NCOA5,ASF1B,ZFP64,NONO,FOXP3,FOXM1,OVOL1,ATAD2,MYB,ELAVL2,PHF6,TOP2A,HDGF,KDM5B,UHRF1,E2F1,ZNF468,ZNF93,HMGA1,SFPQ,RASSF7,BZW1,MYCBP,E2F5,TRAF7,WHSC1,ZBTB9,EAF1,GATA3
GO:0030032	lamellipodium assembly (BP)	3	514	19	34208	0.00273194	0.0331091	VAV2,ARFIP2,VAV3
GO:0043484	regulation of RNA splicing (BP)	3	514	19	34208	0.00273194	0.0331091	HNRNPF,ESRP1,ESRP2
GO:0008283	cell proliferation (BP)	12	514	312	34208	0.0029167	0.0350269	PAK4,MKI67,KIF2C,CENPF,MAP7,STIL,HDGF,TPX2,UHRF1,E2F1,E2F8,KIF15
GO:0001558	regulation of cell growth (BP)	5	514	65	34208	0.00295825	0.0352058	MORF4L2,ESM1,FOXM1,WISP1,DDR1
GO:0000724	double-strand break repair via homologous recombination (BP)	4	514	40	34208	0.00300089	0.0353945	RAD51,XRCC2,RAD51AP1,H2AFX
GO:0006312	mitotic recombination (BP)	2	514	6	34208	0.00324743	0.0363547	RAD51,TOP2A
GO:0008608	attachment of spindle microtubules to kinetochore (BP)	2	514	6	34208	0.00324743	0.0363547	BUB3,SGOL1
GO:0007090	regulation of S phase of mitotic cell cycle (BP)	2	514	6	34208	0.00324743	0.0363547	CDT1,RCC1
GO:0009653	anatomical structure morphogenesis (BP)	6	514	95	34208	0.00314845	0.0364834	HOXC13,PITX1,FBN2,WHSC1,TPD52,GATA3
GO:0016044	cellular membrane organization (BP)	6	514	95	34208	0.00314845	0.0364834	COPA,VPS37C,AP1S1,GJB2,ARF1,AP1S3
GO:0031647	regulation of protein stability (BP)	3	514	20	34208	0.00317846	0.0365109	SOX4,DPM2,AURKA
GO:0030036	actin cytoskeleton organization (BP)	7	514	128	34208	0.00329766	0.0366068	KRAS,CORO2A,CAPZA1,DIAPH3,ARFIP2,SLC9A3R1,ARPC5
GO:0006006	glucose metabolic process (BP)	6	514	98	34208	0.00367297	0.0400991	SORD,KCNJ11,PGK1,TPI1,PHKG2,PFKFB4
GO:0006270	DNA-dependent DNA replication initiation (BP)	3	514	21	34208	0.00366719	0.0403696	MCM2,CCNE1,MCM4
GO:0034080	CenH3-containing nucleosome assembly at centromere (BP)	3	514	22	34208	0.00419928	0.0450996	HJURP,CENPK,CENPA
GO:0034660	ncRNA metabolic process (BP)	3	514	22	34208	0.00419928	0.0450996	SNRPE,SNRPD1,GEMIN7
GO:0003215	cardiac right ventricle morphogenesis (BP)	2	514	7	34208	0.00450126	0.0457397	SOX4,GATA3
GO:0000712	resolution of meiotic recombination intermediates (BP)	2	514	7	34208	0.00450126	0.0457397	APITD1,TOP2A
GO:0000076	DNA replication checkpoint (BP)	2	514	7	34208	0.00450126	0.0457397	CDT1,CDC6
GO:0000380	alternative nuclear mRNA splicing, via spliceosome (BP)	2	514	7	34208	0.00450126	0.0457397	PTBP1,SFPQ
GO:0033261	regulation of S phase (BP)	2	514	7	34208	0.00450126	0.0457397	CDC7,TIMELESS
GO:0000239	pachytene (BP)	2	514	7	34208	0.00450126	0.0457397	OVOL1,TRIP13
GO:0007095	mitotic cell cycle G2/M transition DNA damage checkpoint (BP)	2	514	7	34208	0.00450126	0.0457397	CDK1,CCNA2
GO:0006096	glycolysis (BP)	4	514	45	34208	0.00461284	0.0465157	PGK1,TPI1,DHTKD1,PFKFB4
GO:0010628	positive regulation of gene expression (BP)	6	514	104	34208	0.00491285	0.048796	LEF1,ADM2,CDK1,IQGAP3,E2F1,TFAP2A
GO:0030198	extracellular matrix organization (BP)	5	514	73	34208	0.0048797	0.048834	SPINT1,IBSP,NPNT,COL11A1,POSTN
GO:0006810	transport (BP)	18	514	604	34208	0.00500342	0.0493248	SLC25A44,SLC50A1,RAB11FIP4,TMED3,NDUFB4,CCDC64,SDHC,SLC20A1,CYB561,RBM8A,ENY2,STRA6,FLVCR1,SLC25A22,CACNB3,TMEM9,GJB2,SLC35A2

## Sheet: Module 2
Enriched GO Terms										Enriched KEGG Pathways
Items	Items_Details	Support	List size	Reference Support	Reference size	Hyp	Hyp_c	Genes		Items	Items_Details	Support	List size	Reference Support	Reference size	Hyp	Hyp_c	Genes
GO:0007165	signal transduction (BP)	124	1148	1176	34208	8.17e-30	2.37e-26	ERG,TRHDE,ANGPTL2,GNAL,LYVE1,SAV1,ARHGAP20,CRHBP,MCC,FGF9,ANGPTL7,RASSF8,TNFRSF8,MRAS,IFNGR1,ANKDD1A,GRASP,P2RX6,ARRB1,DPYSL2,NRP1,KALRN,COL4A3BP,CNTFR,RASA3,ACVRL1,PTCH1,ARRDC4,MAP3K8,TEK,PPP1R12B,ARAP3,MFAP4,NGFR,AKAP12,DLC1,ANGPTL1,EDA,CLIC2,EPHB1,ZDHHC17,FAM126A,PPP1R1A,CREBL2,GRIA1,RAPGEF3,FGF1,RPS6KA2,PRKD1,PIK3R1,PTPRM,IL15RA,FGL2,PRKAR2B,KCNIP2,NR3C1,ADRBK2,PDE7B,TLR4,PDE1B,RPS6KA3,SYDE1,…		KEGG:04060	Cytokine-cytokine receptor interaction	35	1148	259	34208	2.88e-12	5.45e-10	INHBB,IL15RA,MET,TNFRSF10D,LEPR,BMP2,CXCL2,CNTFR,TGFBR2,TNFSF12,LIFR,EDA,CXCR2,PDGFRA,BMPR2,KDR,MPL,CXCL14,CSF1,CX3CL1,GDF5,FIGF,EGFR,TNFRSF1B,FLT1,IFNGR1,LEP,NGFR,CCL16,GHR,CXCL12,HGF,TNFRSF8,ACVR2A,TSLP
GO:0007275	multicellular organismal development (BP)	106	1148	945	34208	9.73e-28	1.41e-24	PAFAH1B1,ERG,ANGPTL2,TAL1,HLF,FHL1,SEMA6A,HOXA3,EMP1,FREM1,TLL1,MRAS,EBF3,IGSF10,HOXA9,DPYSL2,LMX1A,NRP1,PIWIL2,HOXA10,EMX2,GLDN,SHISA3,SEMA3G,LHX6,DIAPH2,SEMA6D,TSHZ2,LMO2,EBF1,NGFR,DPY19L2,EDA,DMRT3,QKI,NOTCH4,NNAT,PROX1,ATOH8,BMP6,SPRY2,CITED2,FGF1,EPHA2,HOXA4,TSHZ1,PKDCC,EVI5,FIGF,SHROOM4,WNT10B,CHRDL1,DLL1,ROBO4,EBF2,NTRK2,WNT1,LEPR,ID1,PDGFD,SPRY1,ADRA1B,NODAL,EPHA4,EGFR,FLT1,MEOX2,DLL4,MIT…		KEGG:04080	Neuroactive ligand-receptor interaction	33	1148	268	34208	1.49e-10	1.4e-08	AVPR1A,GABRA2,ADRB2,ADRB1,S1PR1,GABRE,HTR2A,EDNRB,LEPR,GRID1,PTGFR,NMUR1,SSTR1,LPAR1,LHCGR,GRIN2B,GRIA1,PTGER4,NR3C1,PTGER3,ADRA1B,HTR4,P2RX6,LEP,GHR,NPY2R,AVPR2,THRA,THRB,TACR1,GALR1,PTGDR,P2RY14
GO:0045944	positive regulation of transcription from RNA polymerase II promoter (BP)	73	1148	578	34208	2.23e-22	2.16e-19	FOS,TAL1,IL33,SOX6,SOX5,PPARGC1A,GATA6,SOX17,KLF6,ARRB1,BMP2,LDB2,EGR1,STAT5B,KLF2,LMO2,S1PR1,NFIB,OSR1,MYOCD,JUN,PROX1,SMAD4,PID1,BMP6,FOXO1,PPARA,CITED2,FGF1,KLF15,TCF21,PRKD1,PIK3R1,CSRNP1,YAP1,MAML2,ETS2,HDAC4,PLAGL1,TLR4,WNT1,FOXO4,KAT2B,DAB2IP,TCF7L2,ABLIM1,NODAL,NR5A2,TCF4,MECOM,MITF,MLXIPL,SKI,CALCOCO1,NFAT5,FGF2,KLF13,STAT5A,HAND2,IGF1,KLF4,ID4,HOXA7,ADRB2,ETS1,MSX1,TEF,MEOX1,HIF3A,NFIX,…		KEGG:05200	Pathways in cancer	36	1148	324	34208	4.02e-10	2.53e-08	PTCH1,FGF9,MET,WNT11,FOS,FGF1,FGF2,FOXO1,EPAS1,IGF1,RUNX1T1,BMP2,TGFBR2,PTEN,ETS1,PDGFRA,JAK1,PRKCA,LAMC1,FIGF,MECOM,LAMA4,EGFR,PIK3R1,WNT10B,FZD4,JUN,MITF,TCF7L2,FGF7,SMAD4,PLD1,HGF,STAT5B,WNT1,STAT5A
GO:0000122	negative regulation of transcription from RNA polymerase II promoter (BP)	55	1148	416	34208	4.67e-18	3.39e-15	MECP2,TAL1,SOX6,SATB1,KLF10,GATA6,SOX17,BMP2,MEIS2,PER1,EGR1,PTCH1,CDKN1C,CAV1,NFIB,OSR1,MYOCD,BCL6,EDNRB,PROX1,CBX6,PPARA,CITED2,JAZF1,TCF21,LEP,CD36,EZH1,WNT10B,KLF11,HDAC4,TXNIP,HCFC2,BHLHE41,ID1,PDE2A,DAB2IP,TCF7L2,PRDM16,NODAL,CRY2,TCF4,CBX7,ZFP36,MLXIPL,SKI,TWIST2,TLE4,KLF4,ID4,HOXA7,MSX1,NFIX,FOSB,MEF2C		KEGG:04510	Focal adhesion	26	1148	197	34208	2.96e-09	1.4e-07	CAV2,MET,RELN,TLN2,MYLK,IGF1,PDGFD,CCND2,PTEN,COL6A6,PDGFRA,KDR,FLNC,PRKCA,VCL,LAMC1,CAV1,FIGF,LAMA4,EGFR,FLT1,PIK3R1,JUN,ITGA9,HGF,MYL9
GO:0007155	cell adhesion (BP)	62	1148	556	34208	1.6e-16	9.26e-14	JAM3,LYVE1,MCAM,FREM1,FAT4,FEZ1,COL6A6,FBLN5,CD209,NRP1,PGM5,SVEP1,RND3,CDH23,BOC,MFAP4,SCARF1,HEPACAM,S1PR1,FLRT2,CADM3,SRPX,TLN2,DPT,EPHA2,EMILIN2,PTPRM,CD99L2,CD36,PCDH19,F8,CDH5,MMRN1,MAGI1,SIRPA,SSPN,PCDHGB6,VCL,FERMT2,CDH13,ITGA9,AOC3,EPHA4,LAMC1,CD34,EFNB2,PCDHGA3,PCDH18,PDZD2,CHL1,CLDN11,CXCL12,FAT2,PCDH11Y,GNE,RELN,NLGN1,PCDH9,DST,NEDD9,PCDHGB7,EFNB1		KEGG:04144	Endocytosis	25	1148	193	34208	8.73e-09	3.3e-07	CAV2,MET,ADRB2,ADRB1,TGFBR2,SH3GLB1,IQSEC1,ARAP3,CXCR2,PDGFRA,KDR,EHD2,GIT2,GRK5,CAV1,EGFR,FLT1,IQSEC3,ADRBK2,DAB2,ARRB1,EEA1,EPS15,PLD1,RAB11FIP2
GO:0007399	nervous system development (BP)	52	1148	410	34208	2.26e-16	1.09e-13	PAFAH1B1,FOS,SEMA6A,NDNF,FEZ1,DPYSL2,NRP1,KALRN,CNTFR,GLDN,LHX6,SEMA6D,ZEB2,AHNAK,SCN3B,SCN2B,EDNRB,ATOH8,ITM2B,MPPED2,FGF1,CHRDL1,HDAC4,GFRA2,NTRK2,CRIM1,VLDLR,GDPD5,NODAL,EPHA4,TSC1,TCF4,SEMA3A,EFNB2,NDRG2,FGF2,SEMA3D,JAG1,PLXNA4,CHL1,CYP46A1,MBNL1,TMOD2,ARHGEF7,IGF1,NDEL1,ZNF423,NLGN1,NDN,EFNB1,MEF2C,CSGALNACT1		KEGG:04020	Calcium signaling pathway	22	1148	175	34208	1.15e-07	3.62e-06	AVPR1A,RYR3,GNAL,ADRB2,ADRB1,ATP2B4,HTR2A,EDNRB,MYLK,PTGFR,PDGFRA,LHCGR,PRKCA,PTGER3,ADRA1B,EGFR,HTR4,P2RX6,PDE1B,PDE1C,PDE1A,TACR1
GO:0008285	negative regulation of cell proliferation (BP)	46	1148	341	34208	1.18e-15	4.89e-13	HYAL1,TNFRSF8,SESN1,KLF10,SSTR1,BMP2,SFRP1,PTEN,ALDH1A2,ACVRL1,CDKN1C,CAV1,DLC1,NFIB,MYOCD,BCL6,JUN,PROX1,SMAD4,SPRY2,DPT,RPS6KA2,CDH5,KLF11,HDAC4,SOX7,FOXO4,KAT2B,CDH13,SPRY1,ADM,TSC1,SKI,SOD2,TWIST2,FGF2,TBRG1,KLF13,CAV2,IGF1,KLF4,ADAMTS1,SKAP2,ETS1,MSX1,NDN		KEGG:04920	Adipocytokine signaling pathway	13	1148	67	34208	3.02e-07	6.34e-06	ACSBG1,LEPR,SLC2A4,ACACB,PPARA,ADIPOQ,TNFRSF1B,LEP,PCK1,ACSL4,CD36,PPARGC1A,IRS2
GO:0001525	angiogenesis (BP)	29	1148	160	34208	1.17e-13	4.26e-11	JAM3,TAL1,HOXA3,FGF9,SOX17,PTEN,ACVRL1,TEK,S1PR1,EPHB1,JUN,ERAP1,FIGF,ROBO4,ID1,WASF2,MEOX2,ELK3,DLL4,EFNB2,ANGPT1,JAG1,HAND2,PTPRB,KDR,HOXA7,EPAS1,ARHGAP24,SLC12A6		KEGG:04360	Axon guidance	18	1148	128	34208	2.98e-07	7.03e-06	GNAI1,MET,DPYSL2,SEMA6D,CFL2,SEMA3G,EPHB1,EFNB1,SEMA6A,ABLIM1,SEMA3D,NRP1,NFAT5,SEMA3A,EPHA2,CXCL12,EPHA4,EFNB2
GO:0008284	positive regulation of cell proliferation (BP)	44	1148	361	34208	1.89e-13	6.1e-11	HOXA3,FGF9,PROK1,SFRP1,PTEN,CNTFR,ALDH1A2,LIFR,HTR4,MYOCD,PROX1,FGF1,LEP,YAP1,CSF1,TSC22D1,FIGF,TGFBR2,WNT10B,HDAC4,AVPR2,VIP,NTRK2,WNT1,ADM,NODAL,FGF7,EGFR,FLT1,HTR2A,MLXIPL,CXCR2,FGF2,STAT5A,AVPR1A,PDGFRA,MAB21L1,KDR,IGF1,ID4,KLB,ADRB2,ETS1,IRS2		KEGG:04010	MAPK signaling pathway	27	1148	262	34208	2.83e-07	7.63e-06	NTRK2,MRAS,FGF9,MEF2C,FOS,FGF1,FGF2,DUSP1,TGFBR2,MAP3K3,PDGFRA,FLNC,RAPGEF2,DUSP6,PRKCA,MAP3K5,RPS6KA2,MECOM,EGFR,JUN,MKNK1,RRAS2,FGF7,RPS6KA3,ARRB1,DUSP3,MAP3K8
GO:0045892	negative regulation of transcription, DNA-dependent (BP)	44	1148	401	34208	7.07e-12	2.05e-09	MECP2,SOX5,ARID5B,RBFOX2,ZHX3,GATA6,BMP2,SFRP1,PER1,CDKN1C,DAB2,BCL6,JUN,PROX1,SMAD4,IKZF4,CITED2,FOXP2,FOXN3,KLF11,HDAC4,SOX7,ID1,TCF7L2,PRDM16,INPP5K,MECOM,ELK3,SMYD1,MLXIPL,MDFIC,TWIST2,FGF2,WNT11,THRA,ARID4A,RASD1,LGR4,TCEAL7,KLF4,ID4,HOXA7,ADIPOQ,ZNF423		KEGG:04350	TGF-beta signaling pathway	14	1148	82	34208	5.57e-07	9.57e-06	INHBB,DCN,BMP2,SMAD9,TGFBR2,BMPR2,ID1,BMP6,NODAL,GDF5,ID4,SMAD4,ACVR2A,ACVR1C
GO:0030154	cell differentiation (BP)	51	1148	520	34208	1.06e-11	2.81e-09	PAFAH1B1,FHL1,SEMA6A,TLL1,IGSF10,DPYSL2,NRP1,PIWIL2,GLDN,LHX6,DIAPH2,SEMA6D,NGFR,DPY19L2,EDA,DMRT3,OSR1,NOTCH4,ATOH8,FGF1,PKDCC,CSF1,FIGF,PAPPA2,CHRDL1,DLL1,ROBO4,FOXO4,BHLHE41,TCF4,FLT1,MECOM,ACVR1C,DLL4,SEMA3A,EFNB2,NDRG2,ANGPT1,SEMA3D,CHL1,SMOC1,DUSP6,HAND2,INHBB,NDEL1,ZNF423,TNFSF12,EPAS1,ARHGAP24,BMP3,EFNB1		KEGG:05218	Melanoma	13	1148	70	34208	5.15e-07	9.73e-06	FGF9,MET,FGF1,FGF2,IGF1,PDGFD,PTEN,PDGFRA,EGFR,PIK3R1,MITF,FGF7,HGF
GO:0060021	palate development (BP)	17	1148	62	34208	1.38e-11	3.33e-09	ARID5B,TGFBR3,OSR1,SMAD4,TCF21,PKDCC,CSRNP1,TGFBR2,PRDM16,MEOX2,SKI,WNT11,HAND2,PDGFRA,GAS1,MSX1,MEF2C		KEGG:03320	PPAR signaling pathway	12	1148	70	34208	3.4e-06	5.36e-05	SLC27A1,ACSBG1,CYP7A1,ACADL,PPARA,ADIPOQ,PCK1,PLIN1,ACSL4,CD36,SORBS1,LPL
GO:0001938	positive regulation of endothelial cell proliferation (BP)	15	1148	49	34208	3.81e-11	8.5e-09	BMP2,NRP1,ACVRL1,TEK,JUN,PROX1,BMP6,PRKD1,CDH13,EGR3,FGF2,F3,KDR,TNFSF12,BMPR2		KEGG:04630	Jak-STAT signaling pathway	18	1148	153	34208	4.16e-06	5.62e-05	IL15RA,LEPR,CNTFR,CCND2,LIFR,JAK1,SOCS5,MPL,SPRY1,IFNGR1,PIK3R1,LEP,GHR,SPRY2,STAT5B,SOCS2,STAT5A,TSLP
GO:0006811	ion transport (BP)	50	1148	549	34208	2.34e-10	4.86e-08	PKD2,AKAP7,GRID1,SLC4A4,KCNE1,P2RX6,KCNJ2,KCNJ8,KCNB1,GABRA2,SCN9A,SLC9A6,SCN4A,GRIN2B,SLC12A4,CLIC2,RYR3,SCN3B,SCN2B,ZDHHC17,KCNJ16,GRIA1,SCN4B,TRPC6,TRPM6,KCNIP2,SLC26A4,TRPM3,CLIC5,FXYD6,SCARA5,SLC9A9,KCNAB1,GABRE,CLCN4,ANO6,CLCN6,SCN11A,SLC26A7,SCN3A,CACHD1,KCNT2,SCN5A,TMEM37,SLC17A7,SLCO1C1,ANO3,SLC1A7,SLC12A6,SLCO3A1		KEGG:04520	Adherens junction	12	1148	71	34208	3.97e-06	5.77e-05	PTPRB,MET,PTPRM,TJP1,TGFBR2,WASF3,VCL,EGFR,WASF2,TCF7L2,SMAD4,SORBS1
GO:0045893	positive regulation of transcription, DNA-dependent (BP)	45	1148	468	34208	3.32e-10	6.02e-08	FOS,TAL1,PPARGC1A,SOX17,KLF6,BMP2,SFRP1,FZD4,EGR1,ACVRL1,KLF2,EBF1,CDKN1C,DAB2,MYOCD,JUN,PROX1,SMAD4,FOXO1,PPARA,CITED2,CREB5,ETS2,HDAC4,WNT1,PRDM16,INPP5K,NR5A2,TCF4,MECOM,MITF,MLXIPL,CALCOCO1,MDFIC,SMAD9,FGF2,WNT11,HAND2,LGR4,AFF1,IGF1,KLF4,ETS1,ZNF423,MEF2C		KEGG:02010	ABC transporters	9	1148	42	34208	8.6e-06	0.000108321	ABCA5,ABCD2,ABCC9,ABCB1,ABCA10,ABCB5,ABCA9,ABCA1,ABCA8
GO:0043065	positive regulation of apoptotic process (BP)	26	1148	178	34208	3.21e-10	6.21e-08	DUSP1,SAV1,TNFRSF8,GATA6,BMP2,SFRP1,ALDH1A2,DCUN1D3,BCL6,RPS6KA2,PIK3R1,TSC22D1,WNT10B,KLF11,TXNIP,TLR4,LPAR1,DAB2IP,ESR2,WNT11,DUSP6,ADAMTSL4,ARHGEF7,ADRB2,MAP3K5,MSX1		KEGG:04810	Regulation of actin cytoskeleton	20	1148	209	34208	2.82e-05	0.000333123	ARHGEF7,MRAS,ARHGEF6,FGF9,FGF1,FGF2,MYLK,PDGFD,CFL2,PDGFRA,VCL,DIAPH2,EGFR,PIK3R1,ITGA9,RRAS2,WASF2,FGF7,ARHGEF4,MYL9
GO:0007596	blood coagulation (BP)	44	1148	457	34208	5e-10	8.54e-08	JAM3,AK3,PROS1,DOCK9,GATA6,ARRB1,EHD2,FBLN5,ESAM,ATP2B4,TEK,CAV1,KIF26A,RAPGEF3,TFPI,PIK3R1,CD36,FIGF,F8,TRPC6,PRKAR2B,HABP4,MMRN1,PLSCR4,PDE1B,SIRPA,VCL,PDE2A,MGLL,PDE1A,PDE3B,HGF,GUCY1A3,ATP1B2,PDE11A,ANGPT1,PRKCA,F3,MPL,IGF1,MAFK,GNG2,PROCR,GNAI1		KEGG:04530	Tight junction	15	1148	130	34208	3.25e-05	0.000360832	MRAS,JAM3,GNAI1,MAGI1,TJP1,PTEN,PRKCA,EPB41L2,CLDN5,MYH11,RRAS2,CLDN11,MPDZ,MYL9,AMOTL1
GO:0010628	positive regulation of gene expression (BP)	19	1148	104	34208	1.71e-09	2.75e-07	IL33,PKD2,FGF9,BMP2,ALDH1A2,CYP26B1,OSR1,QKI,PID1,SPRY2,CITED2,RPS6KA2,PIK3R1,CSF1,AVPR2,NTRK2,WNT11,MET,MEF2C		KEGG:04910	Insulin signaling pathway	15	1148	133	34208	4.25e-05	0.000445819	FOXO1,PRKAR2B,SLC2A4,ACACB,GYS2,PDE3B,TSC1,PIK3R1,PCK1,MKNK1,INPP5K,SORBS1,PPARGC1A,SOCS2,IRS2
GO:0030335	positive regulation of cell migration (BP)	19	1148	105	34208	2.02e-09	3.08e-07	BMP2,CX3CL1,S1PR1,FGF1,PLD1,PIK3R1,CSF1,MYLK,RRAS2,CDH13,EGFR,FLT1,WNT11,HBEGF,PDGFRA,F3,KDR,ETS1,IRS2		KEGG:00071	Fatty acid metabolism	8	1148	41	34208	5.6e-05	0.000556871	ACSBG1,ACADL,ADH5,ACADS,ADH4,ACSL4,HADHA,ADH1B
GO:0070373	negative regulation of ERK1 and ERK2 cascade (BP)	9	1148	19	34208	3.57e-09	4.71e-07	DUSP3,SPRY2,TLR4,SPRY1,NDRG2,DUSP6,IGF1,KLF4,ADIPOQ		KEGG:04670	Leukocyte transendothelial migration	12	1148	113	34208	0.000423097	0.00399827	JAM3,GNAI1,ESAM,PRKCA,VCL,RAPGEF3,CLDN5,PIK3R1,CLDN11,CXCL12,MYL9,CDH5
GO:0032869	cellular response to insulin stimulus (BP)	14	1148	56	34208	3.31e-09	4.8e-07	LPIN1,SLC2A4,GHR,DLC1,KAT2B,VLDLR,GPAM,INPP5K,PDE3B,SORBS1,CCND2,INHBB,ADIPOQ,IRS2		KEGG:04960	Aldosterone-regulated sodium reabsorption	7	1148	42	34208	0.000454391	0.00408952	IGF1,PRKCA,PIK3R1,NR3C2,ATP1B2,ATP1A2,IRS2
GO:0043066	negative regulation of apoptotic process (BP)	31	1148	272	34208	3.55e-09	4.9e-07	GRK5,CCNG1,GATA6,SFRP1,PTEN,CX3CL1,STAT5B,TEK,AQP1,OSR1,BCL6,SPRY2,PIK3R1,LEP,YAP1,TSC22D1,WNT1,RPS6KA3,GIMAP5,EGFR,MITF,SOD2,EGR3,ANGPT1,WNT11,STAT5A,HAND2,CXCL12,KDR,CAT,MSX1		KEGG:04310	Wnt signaling pathway	14	1148	149	34208	0.000516364	0.00443604	PRICKLE2,WNT11,CCND2,PRKCA,SFRP1,WNT10B,FZD4,JUN,DAAM2,NFAT5,TCF7L2,SMAD4,SOX17,WNT1
GO:0050680	negative regulation of epithelial cell proliferation (BP)	12	1148	40	34208	4.52e-09	5.7e-07	SAV1,MCC,TGFBR3,SFRP1,PTEN,PTCH1,CDKN1C,WNT10B,DAB2IP,ESR2,GAS1,MEF2C		KEGG:04970	Salivary secretion	10	1148	85	34208	0.00055774	0.00458317	RYR3,ADRB2,ADRB1,ATP2B4,VAMP2,PRKCA,GUCY1A3,ADRA1B,ATP1B2,ATP1A2
GO:0030501	positive regulation of bone mineralization (BP)	10	1148	27	34208	8.74e-09	1.06e-06	BMP2,OSR1,BMP6,PKDCC,ACVR2A,WNT10B,KL,ADRB2,BMPR2,MEF2C		KEGG:04964	Proximal tubule bicarbonate reclamation	5	1148	22	34208	0.000689903	0.00521566	SLC4A4,AQP1,PCK1,ATP1B2,ATP1A2
GO:0035556	intracellular signal transduction (BP)	32	1148	303	34208	1.29e-08	1.49e-06	RGS6,DUSP1,AKAP7,RAPGEF2,UNC13C,CD209,KALRN,PLEKHM1,RASA3,GCOM1,RAPGEF3,RPS6KA2,PRKD1,PLCXD3,LEP,KSR1,PRKAR2B,TNS1,ITSN1,SOCS5,SH3BP5,NOD1,JAK1,NPR1,PLEKHM3,PLCL2,GUCY1A3,SOCS2,PRKCA,ARHGEF4,ASB1,ARHGEF7		KEGG:00532	Glycosaminoglycan biosynthesis - chondroitin sulfate	5	1148	22	34208	0.000689903	0.00521566	CHST7,CSGALNACT1,UST,DSE,CHST3
GO:0051056	regulation of small GTPase mediated signal transduction (BP)	23	1148	172	34208	1.86e-08	2.07e-06	ARHGAP20,RAPGEF2,KALRN,RASA3,ARAP3,DLC1,RAPGEF3,ITSN1,SYDE1,RHOJ,DAB2IP,ARHGAP31,FGD4,ARHGAP10,RGL1,ARHGEF6,ARHGEF4,ARHGEF7,STARD13,STARD8,ARHGAP6,FAM13A,ARHGAP24		KEGG:04540	Gap junction	10	1148	88	34208	0.000735163	0.00534407	GNAI1,ADRB1,HTR2A,PDGFD,TJP1,PDGFRA,LPAR1,PRKCA,GUCY1A3,EGFR
GO:0045766	positive regulation of angiogenesis (BP)	14	1148	65	34208	2.62e-08	2.72e-06	GATA6,CX3CL1,TEK,AQP1,FGF1,PRKD1,ERAP1,FLT1,C6,FGF2,F3,KDR,ETS1,TNFSF12		KEGG:04330	Notch signaling pathway	7	1148	46	34208	0.000802517	0.00561762	DTX1,DLL4,KAT2B,DLL1,JAG1,MFNG,MAML2
GO:0007179	transforming growth factor beta receptor signaling pathway (BP)	14	1148	65	34208	2.62e-08	2.72e-06	FOS,TGFBR3,KLF10,ACVRL1,WFIKKN2,JUN,SMAD4,CITED2,TGFBR2,GDF10,GDF5,ID1,SKI,SMAD9		KEGG:04320	Dorso-ventral axis formation	5	1148	23	34208	0.00085734	0.00578705	ETS2,CPEB1,ETS1,EGFR,PIWIL2
GO:0007420	brain development (BP)	23	1148	179	34208	3.96e-08	3.96e-06	PAFAH1B1,CCNG1,CTTNBP2,DPYSL2,SFRP1,FZD4,POU6F1,PTCH1,S1PR1,NNAT,PROX1,SHROOM4,TGFBR2,NR3C1,TCF7L2,ESR2,NODAL,PCDH18,MET,ID4,RELN,BMPR2,IRS2		KEGG:00350	Tyrosine metabolism	6	1148	39	34208	0.00178248	0.0112296	ADH5,AOC3,ADH4,MAOA,AOX1,ADH1B
GO:0007411	axon guidance (BP)	31	1148	307	34208	6.07e-08	5.87e-06	SEMA6A,FEZ1,COL6A6,DPYSL2,LMX1A,NRP1,SEMA6D,NGFR,SCN3B,EPHB1,RPS6KA2,RGMA,TRPC6,MYH11,MYL9,RPS6KA3,ITGA9,ABLIM1,CLASP1,ANK2,LAMC1,EGFR,SEMA3A,PRNP,PLXNA4,CHL1,SPTBN1,MET,GAS1,RELN,EFNB1		KEGG:05120	Epithelial cell signaling in Helicobacter pylori infection	8	1148	67	34208	0.00177386	0.0115607	JAM3,MET,TJP1,CXCR2,HBEGF,EGFR,JUN,NOD1
GO:0048011	nerve growth factor receptor signaling pathway (BP)	25	1148	215	34208	7.64e-08	7.15e-06	DUSP3,KALRN,PTEN,NGFR,FOXO1,RPS6KA2,PIK3R1,PRKAR2B,ITSN1,PDE1B,NTRK2,RPS6KA3,FOXO4,PDE1A,PDE1C,FGD4,ARHGEF6,DUSP6,PRKCA,ARHGEF4,PCSK5,ARHGEF7,NDN,IRS2,MEF2C		KEGG:00982	Drug metabolism - cytochrome P450	8	1148	70	34208	0.00235133	0.0134667	GSTM5,CYP3A4,ADH5,FMO2,ADH4,MAOA,AOX1,ADH1B
GO:0045165	cell fate commitment (BP)	10	1148	33	34208	7.98e-08	7.24e-06	TAL1,SOX6,SOX5,BMP2,SPRY2,NODAL,MITF,KDR,GAS1,MEF2C		KEGG:05212	Pancreatic cancer	8	1148	70	34208	0.00235133	0.0134667	ARHGEF6,TGFBR2,JAK1,FIGF,EGFR,PIK3R1,SMAD4,PLD1
GO:0007243	intracellular protein kinase cascade (BP)	16	1148	94	34208	9.17e-08	8.06e-06	TGFBR3,LATS2,FGF1,RPS6KA2,PRKD1,PINK1,RPS6KA3,ADRA1B,MKNK1,ZFP36,JAK1,MLXIPL,SIK2,FGF2,SGK2,MAP3K3		KEGG:05217	Basal cell carcinoma	7	1148	55	34208	0.0023443	0.0142927	PTCH1,WNT11,BMP2,WNT10B,FZD4,TCF7L2,WNT1
GO:0001666	response to hypoxia (BP)	22	1148	175	34208	1.15e-07	9.81e-06	TGFBR3,BMP2,CX3CL1,STAT5B,CAV1,SMAD4,PPARA,CITED2,LEP,FIGF,SOD3,TLR4,ADM,FLT1,SOD2,SMAD9,ANGPT1,ADIPOQ,CAT,ETS1,HIF3A,EPAS1		KEGG:04340	Hedgehog signaling pathway	7	1148	56	34208	0.00260293	0.0144692	GAS1,PTCH1,WNT11,BMP2,BMP6,WNT10B,WNT1
GO:0006936	muscle contraction (BP)	16	1148	96	34208	1.24e-07	1e-05	UTRN,KCNE1,P2RX6,COL4A3BP,SCN4A,LMOD1,CALD1,MYH11,KCNIP2,MYLK,MYL9,DES,SSPN,VCL,SORBS1,TRDN		KEGG:04971	Gastric acid secretion	8	1148	72	34208	0.00281161	0.014761	GNAI1,KCNJ2,SLC26A7,MYLK,KCNJ16,PRKCA,ATP1B2,ATP1A2
GO:0030198	extracellular matrix organization (BP)	14	1148	73	34208	1.24e-07	1.03e-05	ABI3BP,NDNF,GFAP,FBLN5,EGFLAM,OLFML2A,COL14A1,ECM2,VIT,RECK,CCDC80,ADAMTSL4,PDGFRA,CSGALNACT1		KEGG:05215	Prostate cancer	9	1148	88	34208	0.00278893	0.0150602	FOXO1,IGF1,PDGFD,PTEN,PDGFRA,CREB5,EGFR,PIK3R1,TCF7L2
GO:0055085	transmembrane transport (BP)	48	1148	630	34208	1.48e-07	1.16e-05	SLC16A12,PKD2,SLC4A4,SLC16A7,SLC2A4,ABCB1,KCNB1,GABRA2,SCN9A,ATP2B4,MFSD4,SLC9A6,SCN4A,AQP1,SLC22A3,SLC12A4,RYR3,TRPC6,TRPM6,PRKAR2B,SLC26A4,SLC25A25,TRPM3,AVPR2,SLC9A9,ABCC9,KCNAB1,CLCN4,SLC29A4,CLCN6,SCN11A,ATP1A2,SLC26A7,SCN3A,ATP1B2,ABCB5,SCN5A,SLC17A7,SLC16A2,SLCO1C1,SLC27A1,CYBRD1,SLC6A2,DST,SLC14A1,SLC1A7,SLC12A6,SLCO3A1		KEGG:04514	Cell adhesion molecules (CAMs)	11	1148	125	34208	0.00331152	0.0169156	JAM3,PTPRM,ESAM,NLGN1,MPZ,CADM3,CLDN5,ITGA9,CD34,CLDN11,CDH5
GO:0001570	vasculogenesis (BP)	12	1148	54	34208	1.8e-07	1.37e-05	ZFP36L1,SOX17,FZD4,CAV1,MYOCD,QKI,CITED2,EPHA2,YAP1,TGFBR2,ADM,KDR		KEGG:00640	Propanoate metabolism	5	1148	32	34208	0.00399832	0.0193765	ACSS2,ACACB,SUCLA2,MLYCD,HADHA
GO:0030509	BMP signaling pathway (BP)	11	1148	45	34208	2.06e-07	1.5e-05	TGFBR3,BMP2,EGR1,SMAD4,BMP6,ACVR2A,CHRDL1,ID1,SKI,SMAD9,BMPR2		KEGG:00260	Glycine, serine and threonine metabolism	5	1148	32	34208	0.00399832	0.0193765	AOC3,SHMT1,GLYCTK,AMT,MAOA
GO:0050679	positive regulation of epithelial cell proliferation (BP)	11	1148	45	34208	2.06e-07	1.5e-05	TACR1,FGF9,SFRP1,OSR1,FGF1,FGF7,LAMC1,EGFR,CCND2,IGF1,GAS1		KEGG:00830	Retinol metabolism	7	1148	61	34208	0.0042392	0.0200302	CYP26B1,CYP3A4,ADH5,ALDH1A2,ALDH1A1,ADH4,ADH1B
GO:0030308	negative regulation of cell growth (BP)	17	1148	113	34208	2.35e-07	1.67e-05	FHL1,SOX17,SFRP1,ACVRL1,DAB2,DCUN1D3,BCL6,SMAD4,TSPYL2,C10orf90,DAB2IP,ESR2,NPR1,FGF2,WNT11,MSX1,BMPR2		KEGG:04270	Vascular smooth muscle contraction	10	1148	113	34208	0.00478963	0.022079	AVPR1A,MYLK,CALD1,PRKCA,GUCY1A3,ADRA1B,PPP1R12B,MYH11,NPR1,MYL9
GO:0006631	fatty acid metabolic process (BP)	14	1148	77	34208	2.49e-07	1.72e-05	ACADS,STAT5B,GHR,ACSL4,PPARA,PRKAR2B,ABCD2,HADHA,SNCA,GPAM,STAT5A,ACADL,ACSM5,SLC27A1		KEGG:05144	Malaria	6	1148	48	34208	0.0051957	0.0233807	MET,GYPC,LRP1,TLR4,CD36,HGF
GO:0006355	regulation of transcription, DNA-dependent (BP)	93	1148	1609	34208	2.67e-07	1.8e-05	ZFP36L1,ZBTB4,SOX6,SOX5,ZBTB20,ZNF677,EBF3,LMO3,FRY,SOX17,KLF6,ARRB1,LPIN1,BMP2,ZFP2,MEIS2,PER1,ACVRL1,POU6F1,ZNF25,LHX6,RUNX1T1,PKNOX2,EBF1,FLI1,DMRT3,SAP30L,OSR1,PROX1,ATOH8,CBX6,PPARA,CREBL2,PCGF5,CITED2,JAZF1,TSPYL2,THRSP,TCF21,ZNF502,TEAD1,YAP1,VGLL3,EFEMP1,EZH1,PRDM8,NCOA1,HBP1,MAML2,NR3C1,HABP4,ETS2,HIPK3,TXNIP,PLAGL1,EBF2,PNRC1,ZNF781,FOXO4,BHLHE41,ZNF559,ZBTB47,ESR2,ZFP36L2,NRIP2,CRY2,NR…		KEGG:04916	Melanogenesis	9	1148	98	34208	0.00571828	0.0245626	GNAI1,WNT11,EDNRB,PRKCA,WNT10B,FZD4,MITF,TCF7L2,WNT1
GO:0007264	small GTPase mediated signal transduction (BP)	30	1148	312	34208	2.87e-07	1.89e-05	ARHGAP20,MRAS,RAPGEF2,KALRN,RND3,ARAP3,DLC1,RAPGEF3,PLD1,ITSN1,SYDE1,RHOJ,RRAS2,ARHGAP31,FGD4,ARHGAP10,RGL1,ARHGEF6,RASD1,ARHGEF4,DNAJC27,RAB6B,ARHGEF7,RASL12,STARD13,STARD8,ARHGAP6,FAM13A,ARHGAP24,ARL4A		KEGG:04710	Circadian rhythm - mammal	4	1148	22	34208	0.00569342	0.0250245	BHLHE41,FBXL3,PER1,CRY2
GO:0030036	actin cytoskeleton organization (BP)	18	1148	128	34208	2.98e-07	1.92e-05	PAFAH1B1,MRAS,FMNL2,CDC42EP2,CORO2B,ADD1,RND3,DIAPH2,DAAM2,DLC1,BCL6,SHROOM4,RHOJ,FERMT2,WASF2,INPP5K,FGD4,FHOD3		KEGG:05323	Rheumatoid arthritis	8	1148	84	34208	0.00721659	0.0303097	FOS,TLR4,CSF1,FLT1,JUN,ANGPT1,TEK,CXCL12
GO:0007507	heart development (BP)	20	1148	156	34208	3.1e-07	1.96e-05	PKD2,NRP1,KCNJ8,PTEN,POU6F1,TEK,OSR1,PPARA,CITED2,RPS6KA2,TGFBR2,ID1,VLDLR,ADM,CASQ2,SMYD1,SOD2,HAND2,PCSK5,MEF2C		KEGG:04720	Long-term potentiation	7	1148	68	34208	0.00770446	0.0309818	PRKCA,GRIN2B,GRIA1,RAPGEF3,RPS6KA2,PPP1R1A,RPS6KA3
GO:0030168	platelet activation (BP)	25	1148	234	34208	3.92e-07	2.42e-05	PROS1,ARRB1,CX3CL1,ATP2B4,PIK3R1,CD36,FIGF,F8,TRPC6,HABP4,MMRN1,PDE1B,VCL,PDE2A,MGLL,PDE1A,PDE3B,HGF,GUCY1A3,PDE11A,PRKCA,MPL,IGF1,GNG2,GNAI1		KEGG:04150	mTOR signaling pathway	6	1148	52	34208	0.00770074	0.03164	IGF1,RPS6KA2,FIGF,TSC1,PIK3R1,RPS6KA3
GO:0060395	SMAD protein signal transduction (BP)	7	1148	16	34208	4.13e-07	2.5e-05	FOS,BMP2,JUN,SMAD4,BMP6,NODAL,SKI		KEGG:04722	Neurotrophin signaling pathway	10	1148	124	34208	0.00908154	0.0336551	NTRK2,MAP3K3,IRAK2,MAP3K5,RPS6KA2,PIK3R1,JUN,NGFR,RPS6KA3,IRS2
GO:0010001	glial cell differentiation (BP)	7	1148	17	34208	6.82e-07	4.03e-05	NFIB,DTX1,KLF15,FGF2,DNER,IGF1,RELN		KEGG:05211	Renal cell carcinoma	7	1148	70	34208	0.00899674	0.0340077	MET,EPAS1,ETS1,FIGF,PIK3R1,JUN,HGF
GO:0001701	in utero embryonic development (BP)	21	1148	179	34208	7.1e-07	4.12e-05	SOX6,DUSP3,SOX5,GATA6,BMP2,ZFAND5,COL4A3BP,ADD1,CUBN,ACVRL1,KLF2,DAB2,SMAD4,INPP5K,MECOM,C6,ANGPT1,HAND2,PDGFRA,MBNL1,MSX1		KEGG:05100	Bacterial invasion of epithelial cells	7	1148	70	34208	0.00899674	0.0340077	CAV2,MET,ARHGAP10,VCL,CAV1,PIK3R1,WASF2
GO:0006821	chloride transport (BP)	12	1148	61	34208	7.36e-07	4.18e-05	NMUR1,GABRA2,SLC12A4,CLIC2,PCYOX1,SLC26A4,CLIC5,GABRE,CLCN4,CLCN6,SLC26A7,SLC12A6		KEGG:04012	ErbB signaling pathway	8	1148	87	34208	0.00886565	0.0349085	HBEGF,PRKCA,EGFR,PIK3R1,JUN,NRG2,STAT5B,STAT5A
GO:0006468	protein phosphorylation (BP)	34	1148	398	34208	7.67e-07	4.2e-05	ERG,GLYCTK,LATS2,KALRN,COL4A3BP,ACVRL1,MAP3K8,TEK,PDK4,EPHB1,PRKD1,PKDCC,KSR1,TRPM6,TGFBR2,ADRBK2,HIPK3,MYLK,FNIP2,NTRK2,PINK1,RPS6KA3,EGFR,FLT1,MKNK1,ACVR1C,JAK1,IRAK2,SMAD9,SIK2,WNT11,SNRK,PRKCA,SGK2		KEGG:04976	Bile secretion	7	1148	71	34208	0.00969929	0.0352532	CYP7A1,CYP3A4,SLC4A4,AQP1,ABCB1,ATP1B2,ATP1A2
GO:0001934	positive regulation of protein phosphorylation (BP)	14	1148	84	34208	7.55e-07	4.21e-05	FAM129A,BMP2,TEK,DAB2,FGF1,PIK3R1,PELI2,ACVR2A,WNT1,FGF2,WNT11,CCND2,ADIPOQ,LRRN3		KEGG:00410	beta-Alanine metabolism	4	1148	26	34208	0.0104662	0.0359657	AOC3,DPYD,MLYCD,HADHA
GO:0006366	transcription from RNA polymerase II promoter (BP)	28	1148	294	34208	8.56e-07	4.6e-05	FOS,HLF,SOX5,GATA6,ARRB1,MEIS2,EGR1,LMO2,NFIB,MYOCD,DTX1,MAF,CREB5,TSC22D1,NR3C1,KLF11,FOXO4,NFAT5,THRA,KLF13,ARID4A,KLF4,ETS1,NFIX,SHOX,BMPR2,EPAS1,MEF2C		KEGG:04380	Osteoclast differentiation	10	1148	126	34208	0.0101059	0.036038	FOS,TGFBR2,SIRPA,JAK1,FOSB,CSF1,IFNGR1,PIK3R1,JUN,MITF
GO:0032868	response to insulin stimulus (BP)	12	1148	62	34208	8.84e-07	4.67e-05	EGR1,PPARA,LEP,NR3C1,TLR4,HADHA,INPP5K,ADM,PCK1,TSC1,ACVR1C,SLC27A1		KEGG:04062	Chemokine signaling pathway	13	1148	186	34208	0.0103468	0.0362139	GNAI1,CXCL2,CXCR2,GRK5,CXCL14,CX3CL1,PIK3R1,GNG2,CCL16,ADRBK2,ARRB1,CXCL12,STAT5B
GO:0008283	cell proliferation (BP)	29	1148	312	34208	9.05e-07	4.69e-05	ERG,EMP1,KLF10,COL4A3BP,PTEN,SBDS,DAB2,CITED2,RAPGEF3,PRKD1,TACC1,YAP1,S100B,CSF1,EVI5,IL15RA,EPS15,BHLHE41,TCF7L2,ZFP36L2,ADRA1B,EGFR,EPS8,SKI,MET,MPL,GNG2,LRP1,CSGALNACT1		KEGG:00380	Tryptophan metabolism	5	1148	41	34208	0.0116199	0.0392172	CAT,INMT,HADHA,MAOA,AOX1
GO:0045669	positive regulation of osteoblast differentiation (BP)	10	1148	42	34208	9.64e-07	4.91e-05	BMP2,BMP6,ACVR2A,GDF10,WNT10B,FGF2,IGF1,ID4,BMPR2,MEF2C		KEGG:05162	Measles	10	1148	130	34208	0.0124158	0.0411682	TNFRSF10D,CCND2,TLR4,JAK1,IFNGR1,PIK3R1,CD209,STAT5B,STAT5A,TACR1
GO:0090090	negative regulation of canonical Wnt receptor signaling pathway (BP)	12	1148	63	34208	1.06e-06	5.3e-05	MCC,SOX17,LATS2,SFRP1,EGR1,CAV1,DAB2,NPHP3,DAB2IP,TCF7L2,WNT11,LRP4
GO:0034394	protein localization at cell surface (BP)	7	1148	18	34208	1.08e-06	5.32e-05	FBLN5,VCL,FGF7,ANK2,ANGPT1,WNT11,GPIHBP1
GO:0001889	liver development (BP)	13	1148	75	34208	1.18e-06	5.69e-05	ARID5B,TGFBR3,GATA6,ALDH1A2,STAT5B,JUN,PROX1,CITED2,NODAL,HGF,SOD2,MET,CCND2
GO:0050821	protein stabilization (BP)	11	1148	53	34208	1.21e-06	5.77e-05	PPARGC1A,SOX17,PTEN,FBXW7,C10orf90,WNT10B,STX12,TSC1,TBRG1,GPIHBP1,MSX1
GO:0001822	kidney development (BP)	13	1148	76	34208	1.38e-06	6.43e-05	PKD2,ARID5B,KCNJ8,ALDH1A2,PROX1,SMAD4,BMP6,TCF21,TSC1,DCN,PCSK5,LRP4,ADAMTS1
GO:0050873	brown fat cell differentiation (BP)	8	1148	26	34208	1.43e-06	6.59e-05	PPARGC1A,SLC2A4,ADRB1,PRDM16,LAMA4,ADIPOQ,ADRB2,ARL4A
GO:0008104	protein localization (BP)	11	1148	57	34208	2.6e-06	0.000117694	AKAP7,GRASP,CAV1,BCL6,VPS13D,CLIC5,ANK2,DOC2B,VPS13C,LRP4,PALM
GO:0006814	sodium ion transport (BP)	16	1148	120	34208	2.74e-06	0.0001225	SLC4A4,SCN9A,SLC9A6,SCN4A,SLC12A4,SCN3B,SCN2B,SCN4B,SLC9A9,SCN11A,ATP1A2,SCN3A,ATP1B2,SCN5A,SLC17A7,SLC12A6
GO:0008015	blood circulation (BP)	10	1148	47	34208	2.91e-06	0.000124298	CYB5R3,KCNE1,ACVRL1,ADM,MEOX2,DLL4,GUCY1A3,SCN5A,AVPR1A,CXCL12
GO:0034130	toll-like receptor 1 signaling pathway (BP)	12	1148	69	34208	2.91e-06	0.00012593	FOS,DUSP3,PELI1,JUN,RPS6KA2,PELI2,TLR4,RPS6KA3,NOD1,IRAK2,DUSP6,MEF2C
GO:0034134	toll-like receptor 2 signaling pathway (BP)	12	1148	69	34208	2.91e-06	0.00012593	FOS,DUSP3,PELI1,JUN,RPS6KA2,PELI2,TLR4,RPS6KA3,NOD1,IRAK2,DUSP6,MEF2C
GO:0007517	muscle organ development (BP)	14	1148	94	34208	3.04e-06	0.000127709	UTRN,FHL1,SOX6,MRAS,POU6F1,FOXO4,CAPN3,EGR3,MET,SGCG,HBEGF,IGF1,MSX1,MEF2C
GO:0007202	activation of phospholipase C activity (BP)	11	1148	59	34208	3.7e-06	0.000153521	NMUR1,DLC1,PRKAR2B,LPAR1,PDE1B,PDE1A,PDE1C,EGFR,PRKCA,AVPR1A,ARHGAP6
GO:0043410	positive regulation of MAPK cascade (BP)	11	1148	61	34208	5.21e-06	0.000212679	FGF9,BNIP2,LEP,PELI2,CD36,LPAR1,NTRK2,FLT1,KDR,IGF1,ADRB2
GO:0002755	MyD88-dependent toll-like receptor signaling pathway (BP)	12	1148	73	34208	5.36e-06	0.00021608	FOS,DUSP3,PELI1,JUN,RPS6KA2,PELI2,TLR4,RPS6KA3,NOD1,IRAK2,DUSP6,MEF2C
GO:0007611	learning or memory (BP)	8	1148	31	34208	6.22e-06	0.000234487	PAFAH1B1,CRHBP,EGR1,GRIN2B,ACSL4,S100B,TMOD2,MEF2C
GO:0001568	blood vessel development (BP)	10	1148	51	34208	6.37e-06	0.000236775	TGFBR3,FZD4,ALDH1A2,FOXO1,CITED2,EPHA2,TGFBR2,TCF7L2,LAMA4,MEF2C
GO:0002224	toll-like receptor signaling pathway (BP)	12	1148	74	34208	6.21e-06	0.000236921	FOS,DUSP3,PELI1,JUN,RPS6KA2,PELI2,TLR4,RPS6KA3,NOD1,IRAK2,DUSP6,MEF2C
GO:0051497	negative regulation of stress fiber assembly (BP)	4	1148	5	34208	6.14e-06	0.000237541	DLC1,S1PR1,INPP5K,ARHGAP6
GO:0046069	cGMP catabolic process (BP)	4	1148	5	34208	6.14e-06	0.000237541	PDE1B,PDE2A,PDE1C,PDE11A
GO:0010633	negative regulation of epithelial cell migration (BP)	4	1148	5	34208	6.14e-06	0.000237541	MCC,TGFBR3,DAB2IP,SEMA3A
GO:0007186	G-protein coupled receptor signaling pathway (BP)	29	1148	345	34208	6.65e-06	0.000241131	RGS6,P2RY14,GNAL,GPR17,NMUR1,AKAP12,HTR4,S1PR1,LHCGR,LPAR1,VIP,GPR12,ABCA1,INPP5K,PTGER3,ADRA1B,PTGFR,PTGDR,CXCR2,RGS7BP,GPR146,RASD1,LGR4,MRGPRF,AVPR1A,CXCL12,HCAR2,GNG2,GNAI1
GO:0007568	aging (BP)	15	1148	114	34208	6.58e-06	0.000241772	FOS,ADH5,JUN,NR3C1,MSRA,ADRB1,KL,ADM,HTR2A,DCN,SOD2,SOCS2,F3,CAT,LRP1
GO:0007268	synaptic transmission (BP)	31	1148	383	34208	6.99e-06	0.000250182	PAFAH1B1,GNAL,NCALD,UNC13C,KCNJ2,VAMP2,KCNJ8,KCNB1,GABRA2,GRIN2B,SCN2B,KCNJ16,MPZ,GRIA1,RPS6KA2,KCNIP2,STXBP1,PDE7B,RPS6KA3,KCNAB1,NPY2R,HTR2A,NOVA1,FGF2,PRKCA,CAV2,SLC17A7,MAOA,GNG2,SLC6A2,GNAI1
GO:0034142	toll-like receptor 4 signaling pathway (BP)	12	1148	75	34208	7.17e-06	0.000253487	FOS,DUSP3,PELI1,JUN,RPS6KA2,PELI2,TLR4,RPS6KA3,NOD1,IRAK2,DUSP6,MEF2C
GO:0008344	adult locomotory behavior (BP)	8	1148	32	34208	8.05e-06	0.000281529	PAFAH1B1,PARK2,LGI4,CDH23,SNCA,ATP1A2,EPS8,CHL1
GO:0019915	lipid storage (BP)	6	1148	16	34208	8.46e-06	0.000292025	STAT5B,CAV1,DGAT2,CD36,ACVR1C,STAT5A
GO:0006810	transport (BP)	42	1148	604	34208	8.65e-06	0.000295325	PAFAH1B1,LYVE1,SLC25A34,SLC4A4,FEZ1,P2RX6,OSBPL1A,ABCB1,COL4A3BP,LCN10,ATP2B4,SLC9A6,GRIN2B,SEC14L1,SLC25A27,SLC12A4,CLIC2,SLC19A3,QKI,NNAT,ABCA10,SLC25A26,CD36,ABCD2,CLIC5,ABCA1,VLDLR,GABRE,CLCN4,SLC29A4,SORBS1,ATP1B2,SLC16A2,ABCA9,CYGB,ABCA8,NDEL1,FYCO1,SLC6A2,ABCA5,SLC25A30,GULP1
GO:0006069	ethanol oxidation (BP)	5	1148	10	34208	9.24e-06	0.000308041	ADH5,ACSS2,ALDH1A1,ADH1B,ADH4
GO:0006198	cAMP catabolic process (BP)	5	1148	10	34208	9.24e-06	0.000308041	PDE1B,PDE2A,PDE3B,PDE1C,PDE11A
GO:0008063	Toll signaling pathway (BP)	12	1148	77	34208	9.48e-06	0.000312445	FOS,DUSP3,PELI1,JUN,RPS6KA2,PELI2,TLR4,RPS6KA3,NOD1,IRAK2,DUSP6,MEF2C
GO:0009611	response to wounding (BP)	11	1148	65	34208	9.86e-06	0.000321381	LYVE1,GFAP,NRP1,NGFR,WNT1,ADM,FGF7,MET,F3,ETS1,DST
GO:0051897	positive regulation of protein kinase B signaling cascade (BP)	9	1148	43	34208	1.06e-05	0.00034006	TEK,SPRY2,ITSN1,TCF7L2,EGFR,ANGPT1,HBEGF,F3,IGF1
GO:0042493	response to drug (BP)	26	1148	301	34208	1.22e-05	0.000387722	FOS,GRK5,GATA6,DPYSL2,SFRP1,ABCB1,GPX3,AQP1,CAV1,JUN,PIK3R1,LHCGR,ADD3,PTPRM,TGFBR2,TXNIP,HADHA,VLDLR,SNCA,LPL,CAPN3,SCN11A,HTR2A,SOD2,DUSP6,MET
GO:0040007	growth (BP)	8	1148	34	34208	1.31e-05	0.00041306	BMP2,BMP6,FOXP2,GDF10,GDF5,NODAL,INHBB,BMP3
GO:0048010	vascular endothelial growth factor receptor signaling pathway (BP)	7	1148	25	34208	1.33e-05	0.000415221	NRP1,PRKD1,FIGF,FLT1,PDGFRA,KDR,BMPR2
GO:0006916	anti-apoptosis (BP)	20	1148	200	34208	1.49e-05	0.000458698	BNIP2,NGFR,FOXO1,CITED2,NR3C1,HIPK3,TCF7L2,SNCA,SH3GLB1,BCL2L2,HGF,SOD2,TWIST2,TNFRSF10D,ANGPT1,SOCS2,PRNP,F3,IGF1,ETS1
GO:0051781	positive regulation of cell division (BP)	9	1148	45	34208	1.56e-05	0.000462085	TAL1,FGF9,PROK1,FGF1,FIGF,PDGFD,FGF7,FGF2,CAT
GO:0009612	response to mechanical stimulus (BP)	9	1148	45	34208	1.56e-05	0.000462085	FOS,BMP2,GRIN2B,CAV1,JUN,TXNIP,DCN,F3,ETS1
GO:0071300	cellular response to retinoic acid (BP)	9	1148	45	34208	1.56e-05	0.000462085	FZD4,ALDH1A2,AQP1,CYP26B1,OSR1,LEP,WNT10B,ABCA1,WNT11
GO:0042060	wound healing (BP)	11	1148	68	34208	1.54e-05	0.000470499	KLF6,AQP1,PPARA,ADRB1,ITGA9,FGF7,ELK3,DCN,FGF2,PDGFRA,ADRB2
GO:0045906	negative regulation of vasoconstriction (BP)	4	1148	6	34208	1.79e-05	0.000525437	CX3CL1,LEP,ADM,BMPR2
GO:0070374	positive regulation of ERK1 and ERK2 cascade (BP)	11	1148	70	34208	2.05e-05	0.000593489	ARRB1,TEK,FBXW7,SPRY2,TLR4,NOD1,ANGPT1,FGF2,PDGFRA,KDR,BMPER
GO:0006629	lipid metabolic process (BP)	22	1148	241	34208	2.39e-05	0.000687024	PLIN1,PTEN,CUBN,ACSBG1,CYP3A4,ACSL4,PPARA,SERINC1,THRSP,LEP,PTGIS,CD36,NPHP3,WNT10B,ABCA1,MGLL,LPL,GDPD5,PCK1,PLCL2,ACSM5,SLC27A1
GO:0007565	female pregnancy (BP)	11	1148	72	34208	2.69e-05	0.000764539	FOS,CRHBP,GPX3,STAT5B,LEP,CLIC5,ADM,FLT1,STAT5A,ENDOU,ETS1
GO:0007219	Notch signaling pathway (BP)	10	1148	60	34208	2.86e-05	0.000805082	BMP2,NOTCH4,FBXW7,MAML2,DLL1,DLL4,EFNB2,JAG1,DNER,ZNF423
GO:0007050	cell cycle arrest (BP)	15	1148	129	34208	2.96e-05	0.00082616	PKD2,SESN1,CDKN1C,HEPACAM,WNT10B,HBP1,PLAGL1,FOXO4,KAT2B,TCF7L2,TSC1,PRNP,TBRG1,GAS1,DST
GO:0001933	negative regulation of protein phosphorylation (BP)	7	1148	28	34208	3e-05	0.000829507	PARK2,FAM129A,PTEN,PID1,INPP5K,PRNP,DUSP6
GO:0014068	positive regulation of phosphatidylinositol 3-kinase cascade (BP)	8	1148	38	34208	3.13e-05	0.000849258	TEK,NTRK2,FLT1,ANGPT1,PDGFRA,KDR,IGF1,CAT
GO:0007188	G-protein signaling, coupled to cAMP nucleotide second messenger (BP)	8	1148	38	34208	3.13e-05	0.000849258	GRK5,PTGER4,LHCGR,AVPR2,WASF2,PTGER3,ADRA1B,ADRB2
GO:0000902	cell morphogenesis (BP)	9	1148	49	34208	3.21e-05	0.00086193	SOX6,COL4A3BP,ADD1,KLF2,BCL6,SHROOM4,EGFR,HGF,MSX1
GO:0045668	negative regulation of osteoblast differentiation (BP)	7	1148	29	34208	3.84e-05	0.000884868	SFRP1,PTCH1,HDAC4,ID1,SKI,TWIST2,HAND2
GO:0050731	positive regulation of peptidyl-tyrosine phosphorylation (BP)	10	1148	62	34208	3.84e-05	0.000890421	NRP1,GHR,CD36,TLR4,FGF7,HGF,ANGPT1,IGF1,ADIPOQ,RELN
GO:0030336	negative regulation of cell migration (BP)	10	1148	62	34208	3.84e-05	0.000890421	SFRP1,PTEN,ABHD6,ACVRL1,ARAP3,DLC1,CITED2,VCL,WNT11,ADIPOQ
GO:0051450	myoblast proliferation (BP)	3	1148	3	34208	3.77e-05	0.000896464	HGF,MET,IGF1
GO:0035630	bone mineralization involved in bone maturation (BP)	3	1148	3	34208	3.77e-05	0.000896464	BMP2,LEP,IGF1
GO:0010040	response to iron(II) ion (BP)	3	1148	3	34208	3.77e-05	0.000896464	PIK3R1,SNCA,ACO1
GO:0000255	allantoin metabolic process (BP)	3	1148	3	34208	3.77e-05	0.000896464	STAT5B,GHR,STAT5A
GO:0006549	isoleucine metabolic process (BP)	3	1148	3	34208	3.77e-05	0.000896464	STAT5B,GHR,STAT5A
GO:0046544	development of secondary male sexual characteristics (BP)	3	1148	3	34208	3.77e-05	0.000896464	STAT5B,LHCGR,STAT5A
GO:0046449	creatinine metabolic process (BP)	3	1148	3	34208	3.77e-05	0.000896464	STAT5B,GHR,STAT5A
GO:0001936	regulation of endothelial cell proliferation (BP)	3	1148	3	34208	3.77e-05	0.000896464	ALDH1A2,ACVRL1,ANGPT1
GO:0048729	tissue morphogenesis (BP)	3	1148	3	34208	3.77e-05	0.000896464	GCNT4,SMAD4,NODAL
GO:0034261	negative regulation of Ras GTPase activity (BP)	3	1148	3	34208	3.77e-05	0.000896464	SPRY2,DAB2IP,SPRY1
GO:0035051	cardiac cell differentiation (BP)	3	1148	3	34208	3.77e-05	0.000896464	SOX6,BMP2,MYOCD
GO:0048661	positive regulation of smooth muscle cell proliferation (BP)	8	1148	39	34208	3.83e-05	0.000902218	CX3CL1,STAT5B,S1PR1,JUN,CDH13,FLT1,HBEGF,IGF1
GO:0042127	regulation of cell proliferation (BP)	13	1148	101	34208	3.39e-05	0.000902806	TAL1,RBFOX2,FOXO1,TGFBR2,NR3C1,TXNIP,NR5A2,MECOM,MITF,JAG1,SGK2,NR3C2,BMPR2
GO:0051894	positive regulation of focal adhesion assembly (BP)	4	1148	7	34208	4.07e-05	0.000915779	SFRP1,TEK,TSC1,KDR
GO:0003016	respiratory system process (BP)	4	1148	7	34208	4.07e-05	0.000915779	ADH5,ZFAND5,TCF15,NDN
GO:0006101	citrate metabolic process (BP)	4	1148	7	34208	4.07e-05	0.000915779	STAT5B,GHR,STAT5A,ACO1
GO:0007156	homophilic cell adhesion (BP)	15	1148	133	34208	4.25e-05	0.000947487	FAT4,ESAM,CDH23,CADM3,PTPRM,PCDH19,CDH5,PCDHGB6,CDH13,PCDHGA3,PCDH18,FAT2,PCDH11Y,PCDH9,PCDHGB7
GO:0035924	cellular response to vascular endothelial growth factor stimulus (BP)	5	1148	13	34208	4.34e-05	0.000960321	PRKD1,FLT1,EGR3,KDR,GAS1
GO:0048701	embryonic cranial skeleton morphogenesis (BP)	6	1148	20	34208	3.65e-05	0.000961791	TBX15,TGFBR2,NODAL,TWIST2,PDGFRA,GAS1
GO:0001843	neural tube closure (BP)	9	1148	51	34208	4.47e-05	0.000983421	SFRP1,PTCH1,ZEB2,DLC1,CITED2,RGMA,ADM,TSC1,SKI
GO:0006112	energy reserve metabolic process (BP)	13	1148	102	34208	3.77e-05	0.000985179	VAMP2,KCNB1,PID1,RAPGEF3,LEP,ACACB,PRKAR2B,STXBP1,LEPR,KL,MLXIPL,PRKCA,GNG2
GO:0042593	glucose homeostasis (BP)	10	1148	64	34208	5.09e-05	0.00110969	SLC2A4,PTCH1,TCF7L2,INPP5K,PDE3B,PCK1,ADRA1B,MLXIPL,MET,ADIPOQ
GO:0007010	cytoskeleton organization (BP)	13	1148	106	34208	5.67e-05	0.00122744	SEMA6A,FMNL2,ARAP3,DES,WASF3,ABLIM1,FGD4,ARHGAP10,SGCG,PALM,SH3D19,DST,NEDD9
GO:0007169	transmembrane receptor protein tyrosine kinase signaling pathway (BP)	10	1148	65	34208	5.83e-05	0.0012352	ROR1,TEK,ANGPTL1,PTPRG,GFRA2,NTRK2,EGFR,FLT1,ANGPT1,KDR
GO:0002756	MyD88-independent toll-like receptor signaling pathway (BP)	10	1148	65	34208	5.83e-05	0.0012352	FOS,DUSP3,JUN,RPS6KA2,TLR4,RPS6KA3,NOD1,IRAK2,DUSP6,MEF2C
GO:0008543	fibroblast growth factor receptor signaling pathway (BP)	11	1148	78	34208	5.76e-05	0.0012381	FGF9,PTEN,FOXO1,FGF1,PIK3R1,FOXO4,KL,FGF7,FGF2,KLB,IRS2
GO:0018108	peptidyl-tyrosine phosphorylation (BP)	9	1148	53	34208	6.14e-05	0.00127196	TEK,EFEMP1,EPHA4,FLT1,JAK1,STAT5A,PDGFRA,KDR,RELN
GO:0051403	stress-activated MAPK cascade (BP)	9	1148	53	34208	6.14e-05	0.00127196	FOS,DUSP3,JUN,RPS6KA2,RPS6KA3,NOD1,IRAK2,DUSP6,MEF2C
GO:0070555	response to interleukin-1 (BP)	7	1148	31	34208	6.11e-05	0.0012837	GHR,FIGF,HDAC4,SNCA,IRAK2,PRKCA,ETS1
GO:0010595	positive regulation of endothelial cell migration (BP)	6	1148	22	34208	6.63e-05	0.00135401	NRP1,TEK,PROX1,ANGPT1,KDR,BMPR2
GO:0051899	membrane depolarization (BP)	6	1148	22	34208	6.63e-05	0.00135401	KCNE1,CAV1,SCN3B,JUN,SCN5A,ADIPOQ
GO:0001541	ovarian follicle development (BP)	8	1148	42	34208	6.71e-05	0.00136187	IMMP2L,LHCGR,ESR2,FGF7,ANGPT1,CCND2,INHBB,KDR
GO:0009952	anterior/posterior pattern specification (BP)	12	1148	94	34208	7.31e-05	0.00147227	HOXA3,HOXA9,HOXA10,ALDH1A2,SMAD4,TSHZ1,ACVR2A,WNT11,PCSK5,HOXA7,MSX1,BMPR2
GO:0006813	potassium ion transport (BP)	16	1148	156	34208	7.62e-05	0.00151438	KCNE1,KCTD12,KCNJ2,KCNJ8,KCNB1,AQP1,SLC12A4,KCNJ16,KCNIP2,ABCC9,KCNAB1,TSC1,ATP1A2,KCNT2,ATP1B2,SLC12A6
GO:0007267	cell-cell signaling (BP)	21	1148	242	34208	7.57e-05	0.0015144	TRHDE,FGF9,MME,KLF10,SSTR1,BMP2,NRP1,TEK,DLGAP2,GDF5,DLL1,WNT1,ESR2,ADM,ADRA1B,CXCL14,CCL16,EFNB2,PCSK5,BMP3,EFNB1
GO:0014902	myotube differentiation (BP)	4	1148	8	34208	7.93e-05	0.00153314	SKI,MET,AVPR1A,MEF2C
GO:0045647	negative regulation of erythrocyte differentiation (BP)	4	1148	8	34208	7.93e-05	0.00153314	STAT5B,LMO2,KLF13,STAT5A
GO:0006105	succinate metabolic process (BP)	4	1148	8	34208	7.93e-05	0.00153314	STAT5B,GHR,SUCLA2,STAT5A
GO:0014049	positive regulation of glutamate secretion (BP)	4	1148	8	34208	7.93e-05	0.00153314	DPYSL2,GRIN2B,NR3C1,AVPR1A
GO:0009653	anatomical structure morphogenesis (BP)	12	1148	95	34208	8.11e-05	0.00155852	LYVE1,MCAM,SOX5,PHLDA3,FGF1,HOXA4,MYOC,EZH1,MLXIPL,EFNB2,MAB21L1,CSGALNACT1
GO:0048662	negative regulation of smooth muscle cell proliferation (BP)	6	1148	23	34208	8.71e-05	0.00166288	OGN,PIK3R1,NPR1,NDRG2,KLF4,ADIPOQ
GO:0048286	lung alveolus development (BP)	7	1148	33	34208	9.36e-05	0.00177409	MYOCD,TCF21,PKDCC,FOXP2,KDR,IGF1,BMPR2
GO:0001709	cell fate determination (BP)	5	1148	15	34208	9.57e-05	0.00179049	CYP26B1,PROX1,CHRDL1,DLL1,JAG1
GO:0001954	positive regulation of cell-matrix adhesion (BP)	5	1148	15	34208	9.57e-05	0.00179049	UTRN,SFRP1,CSF1,CD36,CDH13
GO:0048008	platelet-derived growth factor receptor signaling pathway (BP)	6	1148	24	34208	0.00011288	0.00207257	ARID5B,NRP1,ZFAND5,CSRNP1,TXNIP,PDGFRA
GO:0003151	outflow tract morphogenesis (BP)	6	1148	24	34208	0.00011288	0.00207257	SOX17,JUN,CITED2,NPY2R,WNT11,MEF2C
GO:0009966	regulation of signal transduction (BP)	6	1148	24	34208	0.00011288	0.00207257	SPRY2,TSPYL2,CNKSR2,MGLL,SPRY1,SOCS2
GO:0030182	neuron differentiation (BP)	11	1148	84	34208	0.000114602	0.00209094	TAL1,FZD4,ALDH1A2,S1PR1,NNAT,EPHA2,WNT10B,CHRDL1,NTRK2,WNT11,MEF2C
GO:0006915	apoptotic process (BP)	38	1148	594	34208	0.000132031	0.00239389	BLCAP,SEMA6A,SATB1,PPM1F,BNIP2,PHLDA3,KALRN,ADD1,NGFR,TJP1,ITM2B,EPHA2,PLEKHF1,CSRNP1,TGFBR2,HIPK3,PRUNE2,ITSN1,PDE1B,ID1,ADRB1,TNFRSF1B,SH3GLB1,FGD4,NOD1,MECOM,SEMA3A,ARHGAP10,TNFRSF10D,FGF2,ARHGEF6,HAND2,ARHGEF4,ARHGEF7,HCAR2,TNFSF12,GULP1,MEF2C
GO:0051898	negative regulation of protein kinase B signaling cascade (BP)	5	1148	16	34208	0.000135307	0.00243804	PHLDA3,PTEN,EPHA2,INPP5K,KLF4
GO:0050927	positive regulation of positive chemotaxis (BP)	4	1148	9	34208	0.00013889	0.00247191	S1PR1,CDH13,F3,KDR
GO:0045446	endothelial cell differentiation (BP)	4	1148	9	34208	0.00013889	0.00247191	S1PR1,PROX1,JAG1,KDR
GO:0008090	retrograde axon cargo transport (BP)	3	1148	4	34208	0.000147015	0.00250877	PAFAH1B1,NDEL1,DST
GO:0001757	somite specification (BP)	3	1148	4	34208	0.000147015	0.00250877	DLL1,MEOX2,MEOX1
GO:0060999	positive regulation of dendritic spine development (BP)	3	1148	4	34208	0.000147015	0.00250877	LPAR1,PALM,NLGN1
GO:0010463	mesenchymal cell proliferation (BP)	3	1148	4	34208	0.000147015	0.00250877	FGF7,HAND2,MSX1
GO:0072661	protein targeting to plasma membrane (BP)	3	1148	4	34208	0.000147015	0.00250877	PTCH1,INPP5K,PALM
GO:0019530	taurine metabolic process (BP)	3	1148	4	34208	0.000147015	0.00250877	STAT5B,GHR,STAT5A
GO:0043392	negative regulation of DNA binding (BP)	6	1148	25	34208	0.000144323	0.00255294	NFIB,JUN,HABP4,ID1,TWIST2,HAND2
GO:0009968	negative regulation of signal transduction (BP)	8	1148	47	34208	0.00015421	0.00261616	RGS6,ARRB1,KIF26A,DDIT4L,SOCS5,ESR2,RGS7BP,SOCS2
GO:0009887	organ morphogenesis (BP)	12	1148	102	34208	0.000161843	0.00272968	FHL1,SEMA6A,BMP2,NRP1,PTCH1,FLI1,BHLHE41,ABLIM1,DCN,EFNB2,FGF2,JAG1
GO:0001501	skeletal system development (BP)	14	1148	134	34208	0.000172508	0.00289275	TLL1,KLF10,BMP2,HOXA10,BMP6,EPHA2,GDF10,ETS2,HDAC4,RPS6KA3,PRELP,IGF1,SHOX,BMP3
GO:0060325	face morphogenesis (BP)	6	1148	26	34208	0.000182314	0.00303961	ARID5B,CSRNP1,SKI,TWIST2,PDGFRA,MSX1
GO:0071277	cellular response to calcium ion (BP)	5	1148	17	34208	0.000186394	0.00308989	FOS,JUN,SCN5A,FOSB,MEF2C
GO:0032355	response to estradiol stimulus (BP)	11	1148	89	34208	0.000193546	0.00319021	DUSP1,ALDH1A2,STAT5B,GHR,PIK3R1,TXNIP,SOCS2,PDGFRA,CCND2,F3,ETS1
GO:0006805	xenobiotic metabolic process (BP)	14	1148	136	34208	0.000201714	0.00325096	CYP2U1,CYP7A1,GLYAT,ACSS2,CYP3A4,GSTM5,CYP26B1,FMO2,ALDH1A1,PTGIS,ADH1B,CYP46A1,MAOA,ADH4
GO:0021987	cerebral cortex development (BP)	7	1148	37	34208	0.000200615	0.00325131	PAFAH1B1,GRIN2B,FOXP2,TACC1,NTRK2,VLDLR,TSC1
GO:0030324	lung development (BP)	10	1148	75	34208	0.000199671	0.00325419	ALDH1A2,NFIB,PROX1,FGF1,NR3C1,NODAL,FGF7,FGF2,PDGFRA,EPAS1
GO:0007160	cell-matrix adhesion (BP)	10	1148	75	34208	0.000199671	0.00325419	JAM3,LYVE1,FREM1,FBLN5,EDA,ECM2,EPDR1,VCL,SORBS1,TSC1
GO:0006898	receptor-mediated endocytosis (BP)	8	1148	49	34208	0.000208447	0.00334091	LRP1B,CUBN,SCARF1,DAB2,VLDLR,PLA2R1,ADRB2,LRP1
GO:0045599	negative regulation of fat cell differentiation (BP)	6	1148	27	34208	0.000227778	0.00349621	WNT10B,WNT1,SOD2,JAG1,ID4,ADIPOQ
GO:0031623	receptor internalization (BP)	6	1148	27	34208	0.000227778	0.00349621	GHR,GRIA1,ADRBK2,SNCA,ADM,CXCR2
GO:0048706	embryonic skeletal system development (BP)	6	1148	27	34208	0.000227778	0.00349621	FGF9,HOXA9,ACVR2A,WNT11,PCSK5,GAS1
GO:0006906	vesicle fusion (BP)	4	1148	10	34208	0.000225325	0.00351435	STX7,CAV2,EEA1,GNAI1
GO:0048741	skeletal muscle fiber development (BP)	4	1148	10	34208	0.000225325	0.00351435	WNT10B,SKI,CAV2,DNER
GO:0060766	negative regulation of androgen receptor signaling pathway (BP)	4	1148	10	34208	0.000225325	0.00351435	SFRP1,TCF21,ESR2,IGF1
GO:0007166	cell surface receptor signaling pathway (BP)	16	1148	171	34208	0.000223203	0.00353831	SEMA6A,SSTR1,CLEC1A,LIFR,DTX1,EDNRB,CD36,MAGI1,LEPR,TNFRSF1B,EGFR,NPR1,CXCR2,MET,MPL,ADRB2
GO:0007173	epidermal growth factor receptor signaling pathway (BP)	10	1148	76	34208	0.000223093	0.003556	SPRY2,PIK3R1,EFEMP1,EPS15,SOCS5,SPRY1,EGFR,EPS8,HBEGF,ARHGEF7
GO:0030326	embryonic limb morphogenesis (BP)	7	1148	38	34208	0.000238842	0.00364674	FGF9,HOXA10,PTCH1,CYP26B1,GDF5,SKI,MBNL1
GO:0034138	toll-like receptor 3 signaling pathway (BP)	9	1148	63	34208	0.000242988	0.00369062	FOS,DUSP3,JUN,RPS6KA2,RPS6KA3,NOD1,IRAK2,DUSP6,MEF2C
GO:0032320	positive regulation of Ras GTPase activity (BP)	5	1148	18	34208	0.000250968	0.00375288	RASA3,S1PR1,ALDH1A1,DAB2IP,WNT11
GO:0010862	positive regulation of pathway-restricted SMAD protein phosphorylation (BP)	5	1148	18	34208	0.000250968	0.00375288	BMP2,SMAD4,BMP6,RBPMS,BMPR2
GO:0030539	male genitalia development (BP)	5	1148	18	34208	0.000250968	0.00375288	BMP6,LHCGR,LGR4,PDGFRA,ASB1
GO:0043524	negative regulation of neuron apoptosis (BP)	10	1148	78	34208	0.000276886	0.0040982	NDNF,PPARGC1A,CNTFR,JUN,ITSN1,NTRK2,SNCA,SOD2,CHL1,MEF2C
GO:0001764	neuron migration (BP)	10	1148	78	34208	0.000276886	0.0040982	PAFAH1B1,NDNF,NTRK2,ESR2,CHL1,MET,DNER,NDEL1,RELN,NDN
GO:0045444	fat cell differentiation (BP)	7	1148	39	34208	0.000282721	0.00412147	ARID5B,RUNX1T1,PID1,ERAP1,TCF7L2,INHBB,KLF4
GO:0048146	positive regulation of fibroblast proliferation (BP)	7	1148	39	34208	0.000282721	0.00412147	AQP1,NGFR,JUN,WNT1,EGFR,PDGFRA,IGF1
GO:0010811	positive regulation of cell-substrate adhesion (BP)	6	1148	28	34208	0.000281711	0.00414845	ABI3BP,NDNF,EGFLAM,ECM2,VIT,CCDC80
GO:0002576	platelet degranulation (BP)	10	1148	79	34208	0.000307605	0.00446181	PROS1,CD36,FIGF,F8,HABP4,MMRN1,STXBP1,VCL,HGF,IGF1
GO:0060326	cell chemotaxis (BP)	5	1148	19	34208	0.000331216	0.00468711	EPHB1,EPHA2,DOCK4,HGF,PDGFRA
GO:0030511	positive regulation of transforming growth factor beta receptor signaling pathway (BP)	5	1148	19	34208	0.000331216	0.00468711	TGFBR3,CDKN1C,MYOCD,SMAD4,CITED2
GO:0030032	lamellipodium assembly (BP)	5	1148	19	34208	0.000331216	0.00468711	VCL,CDH13,WASF2,FGD4,ARHGEF4
GO:0003007	heart morphogenesis (BP)	7	1148	40	34208	0.000332846	0.00468731	TGFBR3,COL4A3BP,ALDH1A2,PTCH1,DLC1,HAND2,MSX1
GO:0010740	positive regulation of intracellular protein kinase cascade (BP)	3	1148	5	34208	0.000358326	0.00472502	TEK,FGF1,NLGN1
GO:0051895	negative regulation of focal adhesion assembly (BP)	3	1148	5	34208	0.000358326	0.00472502	PTEN,ACVRL1,ARHGAP6
GO:0035811	negative regulation of urine volume (BP)	3	1148	5	34208	0.000358326	0.00472502	AVPR2,ADRB1,ADRB2
GO:0048012	hepatocyte growth factor receptor signaling pathway (BP)	3	1148	5	34208	0.000358326	0.00472502	NRP1,HGF,MET
GO:0060510	Type II pneumocyte differentiation (BP)	3	1148	5	34208	0.000358326	0.00472502	GATA6,NFIB,IGF1
GO:0046881	positive regulation of follicle-stimulating hormone secretion (BP)	3	1148	5	34208	0.000358326	0.00472502	LEP,ACVR2A,INHBB
GO:0060665	regulation of branching involved in salivary gland morphogenesis by mesenchymal-epithelial signaling (BP)	3	1148	5	34208	0.000358326	0.00472502	FGF7,HGF,MET
GO:0001955	blood vessel maturation (BP)	3	1148	5	34208	0.000358326	0.00472502	ACVRL1,CDH5,RECK
GO:0090072	positive regulation of sodium ion transport via voltage-gated sodium channel activity (BP)	3	1148	5	34208	0.000358326	0.00472502	SCN3B,SCN2B,SCN4B
GO:0016055	Wnt receptor signaling pathway (BP)	12	1148	110	34208	0.000330004	0.00473932	MCC,GRK5,FZD4,NPHP3,WNT10B,HBP1,WNT1,MITF,CALCOCO1,NDRG2,WNT11,TLE4
GO:0006979	response to oxidative stress (BP)	12	1148	110	34208	0.000330004	0.00473932	DUSP1,ANGPTL7,GPX3,CA3,TXNIP,TLR4,XPA,MSRA,PRNP,CYGB,SGK2,EPAS1
GO:0035019	somatic stem cell maintenance (BP)	6	1148	29	34208	0.000345175	0.00474575	KLF10,SFRP1,LDB2,YAP1,PRDM16,SKI
GO:0006884	cell volume homeostasis (BP)	4	1148	11	34208	0.000344673	0.00476141	ADD1,AQP1,SLC12A4,CLCN6
GO:0042953	lipoprotein transport (BP)	4	1148	11	34208	0.000344673	0.00476141	CUBN,ZDHHC17,CD36,LRP1
GO:0010875	positive regulation of cholesterol efflux (BP)	4	1148	11	34208	0.000344673	0.00476141	PTCH1,ABCA1,ADIPOQ,LRP1
GO:0006107	oxaloacetate metabolic process (BP)	4	1148	11	34208	0.000344673	0.00476141	STAT5B,GHR,PCK1,STAT5A
GO:0044255	cellular lipid metabolic process (BP)	13	1148	128	34208	0.000383603	0.00503544	CYP7A1,GPD1,ACADS,LPIN1,ACSL4,PPARA,DGAT2,ACACB,HADHA,ABCA1,GPAM,RGL1,ACADL
GO:0007417	central nervous system development (BP)	12	1148	112	34208	0.000389876	0.00507189	PARK2,PTEN,RCAN2,NGFR,ZEB2,CITED2,LHCGR,S100B,RPS6KA3,DNER,RELN,NDN
GO:0045768	positive regulation of anti-apoptosis (BP)	7	1148	41	34208	0.000389848	0.00509436	DUSP1,LIFR,CAV1,PIK3R1,ADM,ANGPT1,LRP1
GO:0007049	cell cycle (BP)	29	1148	435	34208	0.000407145	0.00527289	PAFAH1B1,BLCAP,DUSP1,CCNG1,LATS2,MAP3K8,CDKN1C,HEPACAM,KIF13A,CREBL2,KLHL21,CCNDBP1,TACC1,EVI5,FOXN3,TXNIP,FBXO31,RPS6KA3,FOXO4,KAT2B,MPHOSPH8,USP44,PRNP,TBRG1,DIXDC1,GAS1,NEK9,NEDD9,GNAI1
GO:0002053	positive regulation of mesenchymal cell proliferation (BP)	6	1148	30	34208	0.000419299	0.00540616	FGF9,FOXP2,TGFBR2,KDR,GAS1,IRS2
GO:0007626	locomotory behavior (BP)	9	1148	68	34208	0.000435769	0.00559366	TAL1,SOBP,PDE1B,ADRA1B,NPY2R,NOVA1,SOD2,RELN,FIGN
GO:0007200	activation of phospholipase C activity by G-protein coupled receptor protein signaling pathway coupled to IP3 second messenger (BP)	6	1148	31	34208	0.000505275	0.00640088	TACR1,NMUR1,EDNRB,LHCGR,PTGER3,CXCR2
GO:0008016	regulation of heart contraction (BP)	6	1148	31	34208	0.000505275	0.00640088	HSPB7,KCNE1,CELF2,KCNIP2,DES,HBEGF
GO:0060216	definitive hemopoiesis (BP)	4	1148	12	34208	0.000503287	0.00643187	TAL1,TGFBR3,HOXA9,TEK
GO:0001649	osteoblast differentiation (BP)	7	1148	43	34208	0.000527177	0.0066493	FGF9,BMP2,SFRP1,BMP6,EPHA2,WNT11,MEF2C
GO:0008217	regulation of blood pressure (BP)	8	1148	56	34208	0.000533917	0.00670517	ACVRL1,EDNRB,LEP,ERAP1,ATP1A2,NPR1,SOD2,GUCY1A3
GO:0009749	response to glucose stimulus (BP)	9	1148	70	34208	0.000541777	0.00677455	GYS2,EGR1,NNAT,TXNIP,TCF7L2,GPAM,ACVR1C,ADIPOQ,IRS2
GO:0050918	positive chemotaxis (BP)	5	1148	21	34208	0.00054817	0.0067959	FIGF,FGF7,CCL16,ANGPT1,FGF2
GO:0045765	regulation of angiogenesis (BP)	5	1148	21	34208	0.00054817	0.0067959	PROK1,SFRP1,EPHA2,ID1,FGF2
GO:0090263	positive regulation of canonical Wnt receptor signaling pathway (BP)	7	1148	44	34208	0.00060894	0.00751718	FGF9,SFRP1,CAV1,EDA,YAP1,WNT10B,DIXDC1
GO:0051260	protein homooligomerization (BP)	10	1148	86	34208	0.000612438	0.00752832	ALAD,P2RX6,CAV1,C1QTNF7,SOD2,ANGPT1,PRNP,C1QTNF1,ADIPOQ,NLGN1
GO:0032870	cellular response to hormone stimulus (BP)	6	1148	33	34208	0.000717869	0.00797907	FOS,DUSP1,STAT5B,GHR,INPP5K,SOCS2
GO:0042059	negative regulation of epidermal growth factor receptor signaling pathway (BP)	6	1148	33	34208	0.000717869	0.00797907	SPRY2,EPS15,DAB2IP,SPRY1,EGFR,ARHGEF7
GO:0022008	neurogenesis (BP)	6	1148	33	34208	0.000717869	0.00797907	EPHB1,TACC1,PRDM8,LPAR1,TCF7L2,PRDM16
GO:0019432	triglyceride biosynthetic process (BP)	6	1148	33	34208	0.000717869	0.00797907	GPD1,LPIN1,ACSL4,DGAT2,LPL,GPAM
GO:0045885	positive regulation of survival gene product expression (BP)	4	1148	13	34208	0.000707696	0.00798843	STAT5B,CDH13,STAT5A,MEF2C
GO:0031146	SCF-dependent proteasomal ubiquitin-dependent protein catabolic process (BP)	4	1148	13	34208	0.000707696	0.00798843	FBXW7,FBXO31,FBXL3,FBXL5
GO:0051272	positive regulation of cellular component movement (BP)	4	1148	13	34208	0.000707696	0.00798843	STAT5B,BCL6,CHST3,ETS1
GO:0010745	negative regulation of macrophage derived foam cell differentiation (BP)	4	1148	13	34208	0.000707696	0.00798843	PPARA,ABCA1,ADIPOQ,ABCA5
GO:0035329	hippo signaling cascade (BP)	4	1148	13	34208	0.000707696	0.00798843	SAV1,LATS2,TEAD1,YAP1
GO:0032689	negative regulation of interferon-gamma production (BP)	4	1148	13	34208	0.000707696	0.00798843	IL33,TLR4,GIMAP5,PRNP
GO:0010863	positive regulation of phospholipase C activity (BP)	3	1148	6	34208	0.000698722	0.00807566	FLT1,FGF2,PDGFRA
GO:0060536	cartilage morphogenesis (BP)	3	1148	6	34208	0.000698722	0.00807566	HAND2,MSX1,MEF2C
GO:0019800	peptide cross-linking via chondroitin 4-sulfate glycosaminoglycan (BP)	3	1148	6	34208	0.000698722	0.00807566	NDNF,EGFLAM,DCN
GO:0021799	cerebral cortex radially oriented cell migration (BP)	3	1148	6	34208	0.000698722	0.00807566	LHX6,DIXDC1,NDEL1
GO:0048598	embryonic morphogenesis (BP)	3	1148	6	34208	0.000698722	0.00807566	ZEB2,FLT1,FGF2
GO:0042713	sperm ejaculation (BP)	3	1148	6	34208	0.000698722	0.00807566	TACR1,ACVR2A,AVPR1A
GO:0003084	positive regulation of systemic arterial blood pressure (BP)	3	1148	6	34208	0.000698722	0.00807566	AVPR2,ADRB1,AVPR1A
GO:0033539	fatty acid beta-oxidation using acyl-CoA dehydrogenase (BP)	3	1148	6	34208	0.000698722	0.00807566	ACAD11,ACADS,ACADL
GO:0032825	positive regulation of natural killer cell differentiation (BP)	3	1148	6	34208	0.000698722	0.00807566	STAT5B,IL15RA,STAT5A
GO:0006573	valine metabolic process (BP)	3	1148	6	34208	0.000698722	0.00807566	STAT5B,GHR,STAT5A
GO:0010761	fibroblast migration (BP)	3	1148	6	34208	0.000698722	0.00807566	ARID5B,ZFAND5,TNS1
GO:0035023	regulation of Rho protein signal transduction (BP)	9	1148	73	34208	0.000739621	0.00818947	KALRN,ARHGEF10,ITSN1,FGD4,ARHGEF6,ARHGEF4,ARHGEF40,ARHGEF7,ARHGEF15
GO:0000187	activation of MAPK activity (BP)	10	1148	87	34208	0.000671492	0.00821941	PROK1,GHR,TLR4,LPAR1,NOD1,HGF,IRAK2,FGF2,MET,MAP3K5
GO:0035335	peptidyl-tyrosine dephosphorylation (BP)	8	1148	58	34208	0.000679213	0.00827898	DUSP3,PTEN,PTPN21,PTPRG,PTPN14,PTPRM,CDC14B,DUSP6
GO:0032496	response to lipopolysaccharide (BP)	13	1148	136	34208	0.000686079	0.00832768	FOS,ADH5,PELI1,KCNJ8,STAT5B,JUN,TLR4,RPS6KA3,SNCA,ADM,DCN,SOD2,F3
GO:0001932	regulation of protein phosphorylation (BP)	5	1148	22	34208	0.000689903	0.0083392	RAPGEF3,LEP,PRKAR2B,FNIP2,IGF1
GO:0071363	cellular response to growth factor stimulus (BP)	7	1148	46	34208	0.000802517	0.0088521	FEZ1,BMP2,SFRP1,GRIN2B,MET,KLF4,CAT
GO:0001892	embryonic placenta development (BP)	5	1148	23	34208	0.00085734	0.00917765	PKD2,CITED2,NODAL,EGFR,EPAS1
GO:0051496	positive regulation of stress fiber assembly (BP)	5	1148	23	34208	0.00085734	0.00917765	TACR1,SFRP1,ARHGEF10,WNT11,ARHGEF15
GO:0070301	cellular response to hydrogen peroxide (BP)	5	1148	23	34208	0.00085734	0.00917765	KLF2,AQP1,F3,MAP3K5,ETS1
GO:0009954	proximal/distal pattern formation (BP)	5	1148	23	34208	0.00085734	0.00917765	HOXA9,HOXA10,ALDH1A2,CYP26B1,LRP4
GO:0042692	muscle cell differentiation (BP)	6	1148	34	34208	0.000847177	0.00920472	SOX6,BNIP2,BOC,QKI,SYNE1,MEF2C
GO:0042552	myelination (BP)	6	1148	34	34208	0.000847177	0.00920472	JAM3,ACSBG1,QKI,SBF2,LPAR1,TSC1
GO:0001658	branching involved in ureteric bud morphogenesis (BP)	6	1148	34	34208	0.000847177	0.00920472	BMP2,PTCH1,SMAD4,TCF21,WNT1,FGF2
GO:0008286	insulin receptor signaling pathway (BP)	13	1148	139	34208	0.000842241	0.00925508	FGF9,FOXO1,FGF1,PIK3R1,FOXO4,KL,PDE3B,FGF7,SORBS1,TSC1,FGF2,KLB,IRS2
GO:0008624	induction of apoptosis by extracellular signals (BP)	11	1148	106	34208	0.000880114	0.00935242	KALRN,NGFR,CAV1,ITSN1,FGD4,ARHGEF6,PRKCA,ARHGEF4,ARHGEF7,MAP3K5,TNFSF12
GO:0008360	regulation of cell shape (BP)	10	1148	90	34208	0.00087745	0.0093584	AKAP2,CDC42EP2,ARAP3,DLC1,RHOJ,WASF3,FERMT2,FGD4,KDR,PALM
GO:0009791	post-embryonic development (BP)	9	1148	75	34208	0.000901563	0.00951067	SOX6,ARID5B,SCN9A,FOXP2,CSRNP1,MECOM,SOD2,ACO1,NDN
GO:0043123	positive regulation of I-kappaB kinase/NF-kappaB cascade (BP)	13	1148	140	34208	0.000900501	0.00953413	PARK2,PELI1,EDA,ZDHHC17,PELI2,S100B,CD36,TLR4,LPAR1,PINK1,NOD1,ADIPOQ,MAP3K3
GO:0032332	positive regulation of chondrocyte differentiation (BP)	4	1148	14	34208	0.000964539	0.00995775	SOX6,SOX5,PKDCC,GDF5
GO:0055074	calcium ion homeostasis (BP)	4	1148	14	34208	0.000964539	0.00995775	CAV1,SNCA,ADM,KDR
GO:0006940	regulation of smooth muscle contraction (BP)	4	1148	14	34208	0.000964539	0.00995775	CAV1,CNN1,ATP1A2,FLT1
GO:0071902	positive regulation of protein serine/threonine kinase activity (BP)	4	1148	14	34208	0.000964539	0.00995775	SPRY2,DAB2IP,SNCA,SLC27A1
GO:0043536	positive regulation of blood vessel endothelial cell migration (BP)	4	1148	14	34208	0.000964539	0.00995775	PRKD1,ANGPT1,FGF2,PRKCA
GO:0001659	temperature homeostasis (BP)	4	1148	14	34208	0.000964539	0.00995775	PPARGC1A,GIMAP5,HTR2A,ACADL
GO:0051081	nuclear envelope disassembly (BP)	2	1148	2	34208	0.00112529	0.0105646	PAFAH1B1,NDEL1
GO:0002543	activation of blood coagulation via clotting cascade (BP)	2	1148	2	34208	0.00112529	0.0105646	ANO6,F3
GO:0070836	caveola assembly (BP)	2	1148	2	34208	0.00112529	0.0105646	CAV1,CAV2
GO:0046543	development of secondary female sexual characteristics (BP)	2	1148	2	34208	0.00112529	0.0105646	STAT5B,STAT5A
GO:0019218	regulation of steroid metabolic process (BP)	2	1148	2	34208	0.00112529	0.0105646	STAT5B,STAT5A
GO:0048841	regulation of axon extension involved in axon guidance (BP)	2	1148	2	34208	0.00112529	0.0105646	SEMA3A,PLXNA4
GO:0021636	trigeminal nerve morphogenesis (BP)	2	1148	2	34208	0.00112529	0.0105646	NRP1,PLXNA4
GO:0072070	loop of Henle development (BP)	2	1148	2	34208	0.00112529	0.0105646	DLL1,JAG1
GO:0060128	corticotropin hormone secreting cell differentiation (BP)	2	1148	2	34208	0.00112529	0.0105646	BMP2,FGF2
GO:0050779	RNA destabilization (BP)	2	1148	2	34208	0.00112529	0.0105646	TNFRSF1B,ZFP36
GO:0001780	neutrophil homeostasis (BP)	2	1148	2	34208	0.00112529	0.0105646	JAM3,MECOM
GO:0001996	positive regulation of heart rate by epinephrine-norepinephrine (BP)	2	1148	2	34208	0.00112529	0.0105646	ADRB1,ADRA1B
GO:0055096	low-density lipoprotein particle mediated signaling (BP)	2	1148	2	34208	0.00112529	0.0105646	CD36,CDH13
GO:2000124	regulation of endocannabinoid signaling pathway (BP)	2	1148	2	34208	0.00112529	0.0105646	ABHD6,MGLL
GO:0060414	aorta smooth muscle tissue morphogenesis (BP)	2	1148	2	34208	0.00112529	0.0105646	PROX1,MYLK
GO:0042488	positive regulation of odontogenesis of dentin-containing tooth (BP)	2	1148	2	34208	0.00112529	0.0105646	NGFR,CSF1
GO:0001560	regulation of cell growth by extracellular stimulus (BP)	2	1148	2	34208	0.00112529	0.0105646	KIF26A,MYOCD
GO:0072239	metanephric glomerulus vasculature development (BP)	2	1148	2	34208	0.00112529	0.0105646	AQP1,OSR1
GO:0006677	glycosylceramide metabolic process (BP)	2	1148	2	34208	0.00112529	0.0105646	ST6GALNAC3,ST6GALNAC6
GO:0007493	endodermal cell fate determination (BP)	2	1148	2	34208	0.00112529	0.0105646	GATA6,SOX17
GO:0071560	cellular response to transforming growth factor beta stimulus (BP)	5	1148	24	34208	0.00105325	0.0105726	SOX6,SOX5,SFRP1,PDE2A,MEF2C
GO:0046676	negative regulation of insulin secretion (BP)	5	1148	24	34208	0.00105325	0.0105726	SFRP1,PDE3B,PDE1C,ACVR1C,INHBB
GO:0035115	embryonic forelimb morphogenesis (BP)	5	1148	24	34208	0.00105325	0.0105726	HOXA9,ALDH1A2,OSR1,MECOM,MSX1
GO:0045931	positive regulation of mitotic cell cycle (BP)	5	1148	24	34208	0.00105325	0.0105726	PAFAH1B1,TAL1,DUSP3,STAT5B,STAT5A
GO:0001944	vasculature development (BP)	5	1148	24	34208	0.00105325	0.0105726	SFRP1,ZFAND5,FBXW7,TCF21,NODAL
GO:0007519	skeletal muscle tissue development (BP)	7	1148	48	34208	0.00104168	0.0106406	CAV1,FOXP2,MEOX2,DCN,MET,MBNL1,MEF2C
GO:0042475	odontogenesis of dentin-containing tooth (BP)	7	1148	48	34208	0.00104168	0.0106406	GATA6,EDA,ADM,HAND2,PDGFRA,LRP4,MSX1
GO:2000352	negative regulation of endothelial cell apoptosis (BP)	3	1148	7	34208	0.00119222	0.0107078	TEK,ANGPT1,KDR
GO:0021895	cerebral cortex neuron differentiation (BP)	3	1148	7	34208	0.00119222	0.0107078	PAFAH1B1,LHX6,ID4
GO:0045588	positive regulation of gamma-delta T cell differentiation (BP)	3	1148	7	34208	0.00119222	0.0107078	STAT5B,GIMAP5,STAT5A
GO:0060136	embryonic process involved in female pregnancy (BP)	3	1148	7	34208	0.00119222	0.0107078	ACSL4,CITED2,NODAL
GO:0016050	vesicle organization (BP)	3	1148	7	34208	0.00119222	0.0107078	CAV1,EPS15,CAV2
GO:0035767	endothelial cell chemotaxis (BP)	3	1148	7	34208	0.00119222	0.0107078	NRP1,PRKD1,EGR3
GO:0071526	semaphorin-plexin signaling pathway (BP)	3	1148	7	34208	0.00119222	0.0107078	NRP1,SEMA3A,PLXNA4
GO:0022011	myelination in peripheral nervous system (BP)	3	1148	7	34208	0.00119222	0.0107078	LGI4,ARHGEF10,SKI
GO:0010832	negative regulation of myotube differentiation (BP)	3	1148	7	34208	0.00119222	0.0107078	MYOCD,HDAC4,BHLHE41
GO:0045760	positive regulation of action potential (BP)	3	1148	7	34208	0.00119222	0.0107078	TACR1,SCN3B,SCN5A
GO:0007095	mitotic cell cycle G2/M transition DNA damage checkpoint (BP)	3	1148	7	34208	0.00119222	0.0107078	CCNG1,C10orf90,FOXO4
GO:0030857	negative regulation of epithelial cell differentiation (BP)	3	1148	7	34208	0.00119222	0.0107078	CAV1,OSR1,YAP1
GO:0045471	response to ethanol (BP)	10	1148	92	34208	0.00104159	0.010715	TACR1,SLC2A4,STAT5B,GRIN2B,CDO1,PIK3R1,TLR4,STAT5A,CCND2,ADIPOQ
GO:0007623	circadian rhythm (BP)	6	1148	36	34208	0.00115896	0.0108108	PER1,JUN,LEP,NR3C1,BHLHE41,EGR3
GO:0019233	sensory perception of pain (BP)	6	1148	36	34208	0.00115896	0.0108108	TACR1,AQP1,SCN3B,ADRB1,HTR2A,NDN
GO:0060045	positive regulation of cardiac muscle cell proliferation (BP)	4	1148	15	34208	0.00128049	0.0111889	FGF9,GATA6,FGF2,MEF2C
GO:0048566	embryonic digestive tract development (BP)	4	1148	15	34208	0.00128049	0.0111889	FGF9,ALDH1A2,PKDCC,PCSK5
GO:0007413	axonal fasciculation (BP)	4	1148	15	34208	0.00128049	0.0111889	NRP1,EPHA4,SEMA3A,NDN
GO:0048863	stem cell differentiation (BP)	4	1148	15	34208	0.00128049	0.0111889	SOX17,OSR1,HOXA7,MSX1
GO:0070848	response to growth factor stimulus (BP)	4	1148	15	34208	0.00128049	0.0111889	GATA6,EPHA2,PIK3R1,DUSP6
GO:0016043	cellular component organization (BP)	4	1148	15	34208	0.00128049	0.0111889	FMNL2,DIAPH2,DAAM2,FHOD3
GO:0030325	adrenal gland development (BP)	5	1148	25	34208	0.00128048	0.0113947	ARID5B,CITED2,NR3C1,WNT11,PDGFRA
GO:0046326	positive regulation of glucose import (BP)	5	1148	25	34208	0.00128048	0.0113947	PIK3R1,SORBS1,IGF1,ADIPOQ,IRS2
GO:0040014	regulation of multicellular organism growth (BP)	5	1148	25	34208	0.00128048	0.0113947	STAT5B,GHR,GDF5,STAT5A,IGF1
GO:0030097	hemopoiesis (BP)	8	1148	64	34208	0.00131459	0.0114524	TAL1,SOX6,CSF1,DLL1,SOD2,ANGPT1,JAG1,EPAS1
GO:0001558	regulation of cell growth (BP)	8	1148	65	34208	0.00145571	0.0126437	LMX1A,FAM107A,PAPPA2,CRIM1,NOV,KIAA1109,SOCS2,SGK2
GO:0046777	protein autophosphorylation (BP)	13	1148	148	34208	0.00149975	0.0129874	GRK5,TEK,EPHB1,PRKD1,NTRK2,EPHA4,EGFR,FLT1,SIK2,MET,PDGFRA,KDR,MAP3K3
GO:0007190	activation of adenylate cyclase activity (BP)	5	1148	26	34208	0.00154195	0.0131953	LHCGR,AVPR2,NTRK2,ADRB1,ADRB2
GO:0040018	positive regulation of multicellular organism growth (BP)	5	1148	26	34208	0.00154195	0.0131953	STAT5B,GHR,CSF1,GPAM,STAT5A
GO:0007548	sex differentiation (BP)	5	1148	26	34208	0.00154195	0.0131953	CNTFR,STAT5B,DMRT3,TCF21,DMRT2
GO:0031016	pancreas development (BP)	5	1148	26	34208	0.00154195	0.0131953	GATA6,ALDH1A2,PROX1,TCF7L2,MET
GO:0050729	positive regulation of inflammatory response (BP)	6	1148	38	34208	0.00155175	0.0132012	IL33,CX3CL1,STAT5B,TLR4,PDE2A,STAT5A
GO:0043010	camera-type eye development (BP)	6	1148	38	34208	0.00155175	0.0132012	FOXP2,MITF,SKI,MAB21L1,DIXDC1,GAS1
GO:0030279	negative regulation of ossification (BP)	4	1148	16	34208	0.00166222	0.0140586	SFRP1,LRP4,ADRB2,MEF2C
GO:0007220	Notch receptor processing (BP)	4	1148	16	34208	0.00166222	0.0140586	DLL1,DLL4,JAG1,DNER
GO:0006006	glucose metabolic process (BP)	10	1148	98	34208	0.00169029	0.0142132	GYS2,PDK4,PIK3R1,LEP,PFKFB3,PCK1,GYG2,H6PD,ADIPOQ,IRS2
GO:0051591	response to cAMP (BP)	7	1148	52	34208	0.00168559	0.0142149	FOS,DUSP1,GATA6,JUN,CDO1,PIK3R1,CCND2
GO:0030206	chondroitin sulfate biosynthetic process (BP)	3	1148	8	34208	0.00185999	0.0147831	CHST7,CHST3,CSGALNACT1
GO:0007530	sex determination (BP)	3	1148	8	34208	0.00185999	0.0147831	CITED2,TCF21,DMRT2
GO:0060426	lung vasculature development (BP)	3	1148	8	34208	0.00185999	0.0147831	TCF21,ID1,IGF1
GO:0055089	fatty acid homeostasis (BP)	3	1148	8	34208	0.00185999	0.0147831	DGAT2,GPAM,MLXIPL
GO:0030856	regulation of epithelial cell differentiation (BP)	3	1148	8	34208	0.00185999	0.0147831	STAT5B,KIAA1109,STAT5A
GO:0042135	neurotransmitter catabolic process (BP)	3	1148	8	34208	0.00185999	0.0147831	PRIMA1,NAALAD2,MAOA
GO:0034383	low-density lipoprotein particle clearance (BP)	3	1148	8	34208	0.00185999	0.0147831	DGAT2,CD36,ADIPOQ
GO:0060396	growth hormone receptor signaling pathway (BP)	3	1148	8	34208	0.00185999	0.0147831	GHR,PIK3R1,SOCS2
GO:0035024	negative regulation of Rho protein signal transduction (BP)	3	1148	8	34208	0.00185999	0.0147831	ARAP3,DLC1,BCL6
GO:0040037	negative regulation of fibroblast growth factor receptor signaling pathway (BP)	3	1148	8	34208	0.00185999	0.0147831	NGFR,SPRY2,SPRY1
GO:0071397	cellular response to cholesterol (BP)	3	1148	8	34208	0.00185999	0.0147831	CYP7A1,PTCH1,INHBB
GO:0001553	luteinization (BP)	3	1148	8	34208	0.00185999	0.0147831	STAT5B,STAT5A,PDGFRA
GO:0033137	negative regulation of peptidyl-serine phosphorylation (BP)	3	1148	8	34208	0.00185999	0.0147831	CAV1,INPP5K,MLXIPL
GO:0030278	regulation of ossification (BP)	3	1148	8	34208	0.00185999	0.0147831	PTGER4,CSF1,GDF10
GO:0050728	negative regulation of inflammatory response (BP)	6	1148	39	34208	0.00178248	0.0148591	TEK,TNFRSF1B,ZFP36,KLF4,ADIPOQ,ADRB2
GO:0030512	negative regulation of transforming growth factor beta receptor signaling pathway (BP)	6	1148	39	34208	0.00178248	0.0148591	TGFBR3,NR3C1,WNT1,PRDM16,MECOM,SKI
GO:0001657	ureteric bud development (BP)	6	1148	39	34208	0.00178248	0.0148591	SFRP1,OSR1,TCF21,SPRY1,SMAD9,BMPER
GO:0031100	organ regeneration (BP)	7	1148	53	34208	0.00188671	0.0149545	TGFBR3,LPIN1,LIFR,WNT1,ADM,HGF,ANGPT1
GO:0045087	innate immune response (BP)	21	1148	309	34208	0.00191048	0.0151016	FOS,DUSP3,CD209,PELI1,MASP1,JUN,RPS6KA2,PELI2,S100B,CSF1,TXNIP,TLR4,RPS6KA3,NOD1,C6,IRAK2,DUSP6,RNF125,NLRP1,MAP3K5,MEF2C
GO:0030513	positive regulation of BMP signaling pathway (BP)	5	1148	27	34208	0.00184063	0.0152127	GATA6,ACVRL1,ZNF423,MSX1,BMPR2
GO:0002062	chondrocyte differentiation (BP)	5	1148	27	34208	0.00184063	0.0152127	FGF9,NFIB,OSR1,WNT10B,MEF2C
GO:0032570	response to progesterone stimulus (BP)	5	1148	27	34208	0.00184063	0.0152127	FOS,CAV1,PIK3R1,TXNIP,TLR4
GO:0005975	carbohydrate metabolic process (BP)	20	1148	290	34208	0.00203867	0.0160276	GCNT4,HYAL1,GPD1,GYS2,SLC2A4,PGM5,HAS3,PDK4,B4GALT6,PPP1R1A,PFKFB3,MAN2A2,KL,PCK1,GYG2,CHST3,H6PD,HPSE2,KLB,GNE
GO:0030155	regulation of cell adhesion (BP)	6	1148	40	34208	0.0020383	0.0160682	STAT5B,S1PR1,CYTH3,DLL1,STAT5A,LAMA4
GO:0043433	negative regulation of sequence-specific DNA binding transcription factor activity (BP)	7	1148	54	34208	0.00210592	0.0165116	PTCH1,PROX1,HDAC4,ID1,TCF7L2,PRNP,HAND2
GO:0008585	female gonad development (BP)	4	1148	17	34208	0.00211632	0.0165484	ARID5B,SFRP1,WNT10B,PDGFRA
GO:0048705	skeletal system morphogenesis (BP)	5	1148	28	34208	0.00217952	0.0168159	ARID5B,ZFAND5,CSRNP1,PDGFRA,TCF15
GO:0071356	cellular response to tumor necrosis factor (BP)	5	1148	28	34208	0.00217952	0.0168159	SFRP1,KLF2,PID1,DAB2IP,INPP5K
GO:0001974	blood vessel remodeling (BP)	5	1148	28	34208	0.00217952	0.0168159	HOXA3,ADRA1B,IGF1,EPAS1,MEF2C
GO:0030879	mammary gland development (BP)	5	1148	28	34208	0.00217952	0.0168159	HOXA9,PTCH1,CAV1,IGF1,IRS2
GO:0007259	JAK-STAT cascade (BP)	5	1148	28	34208	0.00217952	0.0168159	PKD2,STAT5B,GHR,SOCS2,STAT5A
GO:0008584	male gonad development (BP)	8	1148	70	34208	0.00235133	0.0180934	FGF9,ARID5B,GATA6,SFRP1,CITED2,LHCGR,MET,DMRT2
GO:0001975	response to amphetamine (BP)	5	1148	29	34208	0.00256168	0.0195564	GNAL,DPYSL2,GRIN2B,PDE1B,ADRA1B
GO:0009409	response to cold (BP)	5	1148	29	34208	0.00256168	0.0195564	FOS,ADRB1,ADM,SLC27A1,ADRB2
GO:0032321	positive regulation of Rho GTPase activity (BP)	5	1148	29	34208	0.00256168	0.0195564	CDC42EP2,ARAP3,DLC1,JUN,ARHGAP6
GO:0045666	positive regulation of neuron differentiation (BP)	7	1148	56	34208	0.00260293	0.0198191	RGS6,FEZ1,BNIP2,BMP2,BMP6,TCF4,MEF2C
GO:0042474	middle ear morphogenesis (BP)	4	1148	18	34208	0.00264928	0.0198593	OSR1,TSHZ1,GAS1,MSX1
GO:0009755	hormone-mediated signaling pathway (BP)	4	1148	18	34208	0.00264928	0.0198593	LATS2,GHR,LHCGR,THRA
GO:0046580	negative regulation of Ras protein signal transduction (BP)	4	1148	18	34208	0.00264928	0.0198593	RASA3,SPRY2,DAB2IP,SPRY1
GO:0042104	positive regulation of activated T cell proliferation (BP)	4	1148	18	34208	0.00264928	0.0198593	STAT5B,GPAM,STAT5A,IGF1
GO:0006885	regulation of pH (BP)	4	1148	18	34208	0.00264928	0.0198593	SLC9A6,EDNRB,SLC26A4,SLC9A9
GO:0048511	rhythmic process (BP)	4	1148	18	34208	0.00264928	0.0198593	HLF,GRIN2B,FBXL3,TEF
GO:0071425	hemopoietic stem cell proliferation (BP)	3	1148	9	34208	0.00272054	0.0198798	WNT10B,WNT1,MECOM
GO:0045663	positive regulation of myoblast differentiation (BP)	3	1148	9	34208	0.00272054	0.0198798	BOC,PIK3R1,MEF2C
GO:0060425	lung morphogenesis (BP)	3	1148	9	34208	0.00272054	0.0198798	SPRY2,TCF21,ID1
GO:0043116	negative regulation of vascular permeability (BP)	3	1148	9	34208	0.00272054	0.0198798	NR3C1,PDE2A,ANGPT1
GO:0007178	transmembrane receptor protein serine/threonine kinase signaling pathway (BP)	3	1148	9	34208	0.00272054	0.0198798	ACVRL1,ACVR2A,BMPR2
GO:0040015	negative regulation of multicellular organism growth (BP)	3	1148	9	34208	0.00272054	0.0198798	PTCH1,ADRB1,ADRB2
GO:0001953	negative regulation of cell-matrix adhesion (BP)	3	1148	9	34208	0.00272054	0.0198798	BCL6,PIK3R1,HOXA7
GO:0045638	negative regulation of myeloid cell differentiation (BP)	3	1148	9	34208	0.00272054	0.0198798	DLL1,ZFP36,TWIST2
GO:0060740	prostate gland epithelium morphogenesis (BP)	3	1148	9	34208	0.00272054	0.0198798	ESR2,STAT5A,IGF1
GO:0001945	lymph vessel development (BP)	3	1148	9	34208	0.00272054	0.0198798	PROX1,EFNB2,KDR
GO:0006470	protein dephosphorylation (BP)	10	1148	105	34208	0.00282446	0.0205873	DUSP1,CTDSP2,PPM1F,PTEN,PTPN21,PTPN14,PTPRM,CDC14B,DUSP6,PTPRB
GO:0043407	negative regulation of MAP kinase activity (BP)	5	1148	30	34208	0.00299015	0.0215782	SPRY2,DAB2IP,INPP5K,SPRY1,ADIPOQ
GO:0033077	T cell differentiation in thymus (BP)	5	1148	30	34208	0.00299015	0.0215782	ZFP36L1,STAT5B,WNT1,ZFP36L2,STAT5A
GO:0032880	regulation of protein localization (BP)	5	1148	30	34208	0.00299015	0.0215782	PTCH1,NNAT,FBXW7,SLC26A4,MYCBP2
GO:0071222	cellular response to lipopolysaccharide (BP)	6	1148	43	34208	0.00297329	0.0216178	CD36,PLSCR4,TLR4,ABCA1,VLDLR,MEF2C
GO:0050900	leukocyte migration (BP)	10	1148	106	34208	0.003027	0.0217899	JAM3,PROS1,ESAM,TEK,CAV1,PIK3R1,SIRPA,CD34,ATP1B2,ANGPT1
GO:0030210	heparin biosynthetic process (BP)	2	1148	3	34208	0.00330046	0.0218599	ANGPT1,CSGALNACT1
GO:0072277	metanephric glomerular capillary formation (BP)	2	1148	3	34208	0.00330046	0.0218599	TCF21,PDGFRA
GO:0061333	renal tubule morphogenesis (BP)	2	1148	3	34208	0.00330046	0.0218599	PKD2,MEF2C
GO:0061337	cardiac conduction (BP)	2	1148	3	34208	0.00330046	0.0218599	SCN5A,MEF2C
GO:0048625	myoblast cell fate commitment (BP)	2	1148	3	34208	0.00330046	0.0218599	TCF7L2,EPAS1
GO:0021800	cerebral cortex tangential migration (BP)	2	1148	3	34208	0.00330046	0.0218599	LHX6,RELN
GO:0051057	positive regulation of small GTPase mediated signal transduction (BP)	2	1148	3	34208	0.00330046	0.0218599	BNIP2,RELN
GO:0032429	regulation of phospholipase A2 activity (BP)	2	1148	3	34208	0.00330046	0.0218599	PLA2R1,LRP1
GO:0048680	positive regulation of axon regeneration (BP)	2	1148	3	34208	0.00330046	0.0218599	SCARF1,NDEL1
GO:0031649	heat generation (BP)	2	1148	3	34208	0.00330046	0.0218599	ADRB1,ADRB2
GO:0002025	vasodilation by norepinephrine-epinephrine involved in regulation of systemic arterial blood pressure (BP)	2	1148	3	34208	0.00330046	0.0218599	ADRB1,ADRB2
GO:0060509	Type I pneumocyte differentiation (BP)	2	1148	3	34208	0.00330046	0.0218599	NFIB,IGF1
GO:0032878	regulation of establishment or maintenance of cell polarity (BP)	2	1148	3	34208	0.00330046	0.0218599	TEK,IGF1
GO:0072133	metanephric mesenchyme morphogenesis (BP)	2	1148	3	34208	0.00330046	0.0218599	OSR1,SMAD4
GO:0046878	positive regulation of saliva secretion (BP)	2	1148	3	34208	0.00330046	0.0218599	AQP1,ADRB1
GO:0021960	anterior commissure morphogenesis (BP)	2	1148	3	34208	0.00330046	0.0218599	NFIB,PLXNA4
GO:0051322	anaphase (BP)	2	1148	3	34208	0.00330046	0.0218599	KLHL21,USP44
GO:0060129	thyroid-stimulating hormone-secreting cell differentiation (BP)	2	1148	3	34208	0.00330046	0.0218599	BMP2,FGF2
GO:0048014	Tie receptor signaling pathway (BP)	2	1148	3	34208	0.00330046	0.0218599	TEK,ANGPT1
GO:0010838	positive regulation of keratinocyte proliferation (BP)	2	1148	3	34208	0.00330046	0.0218599	FGF7,TWIST2
GO:2000741	positive regulation of mesenchymal stem cell differentiation (BP)	2	1148	3	34208	0.00330046	0.0218599	SOX6,SOX5
GO:0045629	negative regulation of T-helper 2 cell differentiation (BP)	2	1148	3	34208	0.00330046	0.0218599	BCL6,SOCS5
GO:0036006	cellular response to macrophage colony-stimulating factor stimulus (BP)	2	1148	3	34208	0.00330046	0.0218599	PDE1B,PDE2A
GO:0097011	cellular response to granulocyte macrophage colony-stimulating factor stimulus (BP)	2	1148	3	34208	0.00330046	0.0218599	PDE1B,PDE2A
GO:0000422	mitochondrion degradation (BP)	2	1148	3	34208	0.00330046	0.0218599	PARK2,PINK1
GO:0070672	response to interleukin-15 (BP)	2	1148	3	34208	0.00330046	0.0218599	STAT5B,ACSL4
GO:0060486	Clara cell differentiation (BP)	2	1148	3	34208	0.00330046	0.0218599	GATA6,NFIB
GO:0010883	regulation of lipid storage (BP)	2	1148	3	34208	0.00330046	0.0218599	FBXW7,MEST
GO:0060613	fat pad development (BP)	2	1148	3	34208	0.00330046	0.0218599	ARID5B,DGAT2
GO:0006954	inflammatory response (BP)	18	1148	259	34208	0.00306231	0.0219895	FOS,TACR1,BMP2,SCN9A,BMP6,CDO1,CSF1,HDAC4,AOX1,MGLL,AOC3,CXCL2,NOD1,MECOM,CCL16,CXCR2,IRAK2,IL17D
GO:0030216	keratinocyte differentiation (BP)	6	1148	44	34208	0.00334661	0.0221151	SAV1,LATS2,EPHA2,YAP1,TXNIP,JAG1
GO:0006508	proteolysis (BP)	31	1148	543	34208	0.00313703	0.0224704	ADAMTS3,TRHDE,IMMP2L,TLL1,MME,PROS1,XPNPEP2,PRSS12,MASP1,PAMR1,PM20D1,ERAP1,PAPPA2,MMP28,ADAMTS18,CAPN3,NRIP2,LONRF1,TINAGL1,HGF,USP44,ADAMTS9,NAALAD2,PCSK5,ADAMTS1,USP25,ENDOU,KY,ADAMTS5,RELN,ADAM33
GO:0008203	cholesterol metabolic process (BP)	7	1148	59	34208	0.00351147	0.0231518	OSBPL1A,CUBN,LEP,LEPR,ABCA1,VLDLR,CAT
GO:0043388	positive regulation of DNA binding (BP)	4	1148	19	34208	0.00326743	0.0231756	MYOCD,TLR4,SKI,IGF1
GO:0043029	T cell homeostasis (BP)	4	1148	19	34208	0.00326743	0.0231756	STAT5B,GIMAP5,CHST3,STAT5A
GO:0007616	long-term memory (BP)	4	1148	19	34208	0.00326743	0.0231756	TACR1,GRIN2B,GRIA1,SLC17A7
GO:0034329	cell junction assembly (BP)	9	1148	90	34208	0.00324946	0.0232185	FLNC,CADM3,LIMS2,CDH5,SIRPA,FERMT2,CDH13,ARHGEF6,SKAP2
GO:0060065	uterus development (BP)	3	1148	10	34208	0.00378992	0.0245414	MYOCD,LHCGR,ESR2
GO:0002042	cell migration involved in sprouting angiogenesis (BP)	3	1148	10	34208	0.00378992	0.0245414	EFNB2,EGR3,FGF2
GO:0043129	surfactant homeostasis (BP)	3	1148	10	34208	0.00378992	0.0245414	FGF7,KDR,EPAS1
GO:0006600	creatine metabolic process (BP)	3	1148	10	34208	0.00378992	0.0245414	STAT5B,GHR,STAT5A
GO:0035810	positive regulation of urine volume (BP)	3	1148	10	34208	0.00378992	0.0245414	INPP5K,PTGER3,NPR1
GO:0006707	cholesterol catabolic process (BP)	3	1148	10	34208	0.00378992	0.0245414	CYP7A1,SCARF1,CYP46A1
GO:0042417	dopamine metabolic process (BP)	3	1148	10	34208	0.00378992	0.0245414	PARK2,SNCAIP,NPR1
GO:0019226	transmission of nerve impulse (BP)	3	1148	10	34208	0.00378992	0.0245414	JAM3,PAFAH1B1,S1PR1
GO:0014823	response to activity (BP)	5	1148	32	34208	0.00399832	0.0255487	NR3C1,TLR4,GPAM,PCK1,SOD2
GO:0030522	intracellular receptor mediated signaling pathway (BP)	5	1148	32	34208	0.00399832	0.0255487	PPARA,ESR2,PTGER3,NR5A2,FLT1
GO:0032755	positive regulation of interleukin-6 production (BP)	5	1148	32	34208	0.00399832	0.0255487	IL33,CD36,FIGF,TLR4,NOD1
GO:0006897	endocytosis (BP)	10	1148	110	34208	0.0039557	0.0255579	EHD2,CD209,GHR,SNX1,SCARA5,WASF2,PLA2R1,DNER,LRP4,EEA1
GO:0051017	actin filament bundle assembly (BP)	4	1148	20	34208	0.00397692	0.025581	LIMA1,ADD1,CALD1,NEDD9
GO:0048147	negative regulation of fibroblast proliferation (BP)	4	1148	20	34208	0.00397692	0.025581	SFRP1,DAB2IP,SKI,SOD2
GO:0006917	induction of apoptosis (BP)	14	1148	185	34208	0.00402162	0.0256411	PHLDA3,KLF10,PTEN,NGFR,DLC1,ITM2B,PLAGL1,PRUNE2,NOD1,C6,NLRP1,AIFM2,ETS1,TNFSF12
GO:0032088	negative regulation of NF-kappaB transcription factor activity (BP)	6	1148	46	34208	0.00419639	0.0266968	ARRB1,DAB2IP,IRAK2,TCEAL7,KLF4,CAT
GO:0034097	response to cytokine stimulus (BP)	7	1148	62	34208	0.00464319	0.0294746	FOS,ALDH1A2,LIFR,GRIN2B,JUN,AVPR2,PDGFRA
GO:0033344	cholesterol efflux (BP)	4	1148	21	34208	0.00478369	0.0302341	CAV1,ABCA1,STX12,ABCA5
GO:0051262	protein tetramerization (BP)	4	1148	21	34208	0.00478369	0.0302341	SBF2,AASS,SHMT1,CAT
GO:0006937	regulation of muscle contraction (BP)	3	1148	11	34208	0.00508188	0.0312342	HSPB6,PPP1R12B,MYL9
GO:0048821	erythrocyte development (BP)	3	1148	11	34208	0.00508188	0.0312342	SOX6,BCL6,CITED2
GO:0021953	central nervous system neuron differentiation (BP)	3	1148	11	34208	0.00508188	0.0312342	SOX5,LMX1A,MET
GO:0043488	regulation of mRNA stability (BP)	3	1148	11	34208	0.00508188	0.0312342	ZFP36L1,ZFP36L2,ZFP36
GO:0009312	oligosaccharide biosynthetic process (BP)	3	1148	11	34208	0.00508188	0.0312342	B3GALT1,B3GALT2,ST6GALNAC6
GO:0035815	positive regulation of renal sodium excretion (BP)	3	1148	11	34208	0.00508188	0.0312342	TACR1,NPR1,AVPR1A
GO:0030431	sleep (BP)	3	1148	11	34208	0.00508188	0.0312342	FOS,HTR2A,PTGDR
GO:0060347	heart trabecula formation (BP)	3	1148	11	34208	0.00508188	0.0312342	TGFBR3,TEK,ADAMTS1
GO:0061036	positive regulation of cartilage development (BP)	3	1148	11	34208	0.00508188	0.0312342	SOX6,SOX5,BMP2
GO:0001759	organ induction (BP)	3	1148	11	34208	0.00508188	0.0312342	FGF1,SPRY1,FGF2
GO:0031334	positive regulation of protein complex assembly (BP)	3	1148	11	34208	0.00508188	0.0312342	TAL1,CDC42EP2,TPPP
GO:0006357	regulation of transcription from RNA polymerase II promoter (BP)	16	1148	230	34208	0.00500612	0.0315027	FOS,TAL1,GATA6,STAT5B,PKNOX2,MYOCD,HCFC2,TCF7L2,KLF9,SOD2,THRA,STAT5A,ID4,TCF15,TEF,MEF2C
GO:0006812	cation transport (BP)	8	1148	79	34208	0.00499532	0.0315031	P2RX6,ATP2B4,SLC9A6,TRPC6,TRPM3,SLC9A9,ATP1A2,ATP8B4
GO:0030890	positive regulation of B cell proliferation (BP)	5	1148	34	34208	0.00522842	0.031798	PELI1,BCL6,TLR4,IRS2,MEF2C
GO:0030178	negative regulation of Wnt receptor signaling pathway (BP)	5	1148	34	34208	0.00522842	0.031798	FGF9,SFRP1,APCDD1,LRP4,LRP1
GO:0021766	hippocampus development (BP)	5	1148	34	34208	0.00522842	0.031798	PAFAH1B1,GRIN2B,ZEB2,TSC1,ID4
GO:0045665	negative regulation of neuron differentiation (BP)	6	1148	48	34208	0.0051957	0.031799	LMX1A,DTX1,DLL1,JAG1,DIXDC1,ID4
GO:0051289	protein homotetramerization (BP)	6	1148	48	34208	0.0051957	0.031799	ACADS,GPX3,ACACB,SOD2,ACADL,SHMT1
GO:0016192	vesicle-mediated transport (BP)	14	1148	192	34208	0.00556878	0.0337971	STXBP6,NCALD,OSBPL1A,VAMP2,KALRN,ARAP3,CYTH3,SEC31B,STX7,STXBP1,VAMP3,STX12,KIF17,RAB6B
GO:0001937	negative regulation of endothelial cell proliferation (BP)	4	1148	22	34208	0.00569342	0.0342668	ACVRL1,CAV1,PTPRM,CAV2
GO:0045907	positive regulation of vasoconstriction (BP)	4	1148	22	34208	0.00569342	0.0342668	TACR1,CAV1,HTR2A,AVPR1A
GO:0009267	cellular response to starvation (BP)	4	1148	22	34208	0.00569342	0.0342668	SFRP1,CAV1,INHBB,BMPR2
GO:0034446	substrate adhesion-dependent cell spreading (BP)	4	1148	22	34208	0.00569342	0.0342668	FZD4,TEK,VAMP3,LAMC1
GO:0001942	hair follicle development (BP)	5	1148	35	34208	0.0059342	0.0356421	SAV1,LDB2,APCDD1,EGFR,LRP4
GO:0050650	chondroitin sulfate proteoglycan biosynthetic process (BP)	2	1148	4	34208	0.0064539	0.0360747	IGF1,CSGALNACT1
GO:0055005	ventricular cardiac myofibril development (BP)	2	1148	4	34208	0.0064539	0.0360747	PROX1,MEF2C
GO:0002634	regulation of germinal center formation (BP)	2	1148	4	34208	0.0064539	0.0360747	BCL6,MEF2C
GO:0014898	cardiac muscle hypertrophy in response to stress (BP)	2	1148	4	34208	0.0064539	0.0360747	HDAC4,MEF2C
GO:0071559	response to transforming growth factor beta stimulus (BP)	2	1148	4	34208	0.0064539	0.0360747	SMAD4,GDF10
GO:0042415	norepinephrine metabolic process (BP)	2	1148	4	34208	0.0064539	0.0360747	PARK2,EPAS1
GO:0031023	microtubule organizing center organization (BP)	2	1148	4	34208	0.0064539	0.0360747	PAFAH1B1,CLASP1
GO:0051492	regulation of stress fiber assembly (BP)	2	1148	4	34208	0.0064539	0.0360747	TSC1,SYNPO
GO:0033211	adiponectin-mediated signaling pathway (BP)	2	1148	4	34208	0.0064539	0.0360747	SLC27A1,ADIPOQ
GO:0070309	lens fiber cell morphogenesis (BP)	2	1148	4	34208	0.0064539	0.0360747	PROX1,EPHA2
GO:0021940	positive regulation of cerebellar granule cell precursor proliferation (BP)	2	1148	4	34208	0.0064539	0.0360747	FGF2,IGF1
GO:0048859	formation of anatomical boundary (BP)	2	1148	4	34208	0.0064539	0.0360747	SMAD4,NODAL
GO:0045986	negative regulation of smooth muscle contraction (BP)	2	1148	4	34208	0.0064539	0.0360747	ADRB1,ADRB2
GO:0009988	cell-cell recognition (BP)	2	1148	4	34208	0.0064539	0.0360747	CD209,ST6GALNAC6
GO:0002043	blood vessel endothelial cell proliferation involved in sprouting angiogenesis (BP)	2	1148	4	34208	0.0064539	0.0360747	ACVRL1,BMPER
GO:2000121	regulation of removal of superoxide radicals (BP)	2	1148	4	34208	0.0064539	0.0360747	FBLN5,CD36
GO:0010801	negative regulation of peptidyl-threonine phosphorylation (BP)	2	1148	4	34208	0.0064539	0.0360747	INPP5K,MET
GO:0051409	response to nitrosative stress (BP)	2	1148	4	34208	0.0064539	0.0360747	ADH5,DUSP6
GO:0043535	regulation of blood vessel endothelial cell migration (BP)	2	1148	4	34208	0.0064539	0.0360747	ACVRL1,EPHA2
GO:0021615	glossopharyngeal nerve morphogenesis (BP)	2	1148	4	34208	0.0064539	0.0360747	HOXA3,PLXNA4
GO:0060214	endocardium formation (BP)	2	1148	4	34208	0.0064539	0.0360747	SOX17,PROX1
GO:0009249	protein lipoylation (BP)	2	1148	4	34208	0.0064539	0.0360747	NMT2,NNAT
GO:0060011	Sertoli cell proliferation (BP)	2	1148	4	34208	0.0064539	0.0360747	ACVR2A,BCL2L2
GO:0060996	dendritic spine development (BP)	2	1148	4	34208	0.0064539	0.0360747	EPHB1,ACSL4
GO:0001774	microglial cell activation (BP)	2	1148	4	34208	0.0064539	0.0360747	JUN,SNCA
GO:0010107	potassium ion import (BP)	2	1148	4	34208	0.0064539	0.0360747	KCNJ8,ABCC9
GO:0060575	intestinal epithelial cell differentiation (BP)	2	1148	4	34208	0.0064539	0.0360747	SAV1,GATA6
GO:0001505	regulation of neurotransmitter levels (BP)	2	1148	4	34208	0.0064539	0.0360747	GABRA2,PDE1B
GO:0045657	positive regulation of monocyte differentiation (BP)	2	1148	4	34208	0.0064539	0.0360747	JUN,CSF1
GO:0003143	embryonic heart tube morphogenesis (BP)	2	1148	4	34208	0.0064539	0.0360747	SOX17,YAP1
GO:0072091	regulation of stem cell proliferation (BP)	2	1148	4	34208	0.0064539	0.0360747	SOX17,YAP1
GO:0010891	negative regulation of sequestering of triglyceride (BP)	2	1148	4	34208	0.0064539	0.0360747	PPARA,PNPLA2
GO:0046321	positive regulation of fatty acid oxidation (BP)	2	1148	4	34208	0.0064539	0.0360747	PPARGC1A,PPARA
GO:0006085	acetyl-CoA biosynthetic process (BP)	2	1148	4	34208	0.0064539	0.0360747	MLYCD,ACSS2
GO:0006417	regulation of translation (BP)	7	1148	65	34208	0.00603	0.0361426	ZFP36L1,EIF4E3,QKI,CPEB1,TSC1,MKNK1,ACO1
GO:0017156	calcium ion-dependent exocytosis (BP)	3	1148	12	34208	0.00660808	0.036445	VAMP2,RIMS3,VAMP3
GO:0048870	cell motility (BP)	3	1148	12	34208	0.00660808	0.036445	SKI,ETS1,DST
GO:0090004	positive regulation of establishment of protein localization in plasma membrane (BP)	3	1148	12	34208	0.00660808	0.036445	EPHA2,PIK3R1,SORBS1
GO:0002040	sprouting angiogenesis (BP)	3	1148	12	34208	0.00660808	0.036445	TEK,CDH13,ANGPT1
GO:0010719	negative regulation of epithelial to mesenchymal transition (BP)	3	1148	12	34208	0.00660808	0.036445	TGFBR3,SFRP1,DAB2IP
GO:0060389	pathway-restricted SMAD protein phosphorylation (BP)	3	1148	12	34208	0.00660808	0.036445	TGFBR3,BMP2,TGFBR2
GO:0060070	canonical Wnt receptor signaling pathway (BP)	7	1148	66	34208	0.00655458	0.036567	SFRP1,FZD4,PTEN,WNT10B,WNT1,TCF7L2,RSPO3
GO:0043552	positive regulation of phosphatidylinositol 3-kinase activity (BP)	4	1148	23	34208	0.00671154	0.0367362	TEK,FLT1,FGF2,PDGFRA
GO:0051412	response to corticosterone stimulus (BP)	4	1148	23	34208	0.00671154	0.0367362	FOS,GPX3,NR3C1,AVPR1A
GO:0000188	inactivation of MAPK activity (BP)	4	1148	23	34208	0.00671154	0.0367362	DUSP1,DUSP3,CAV1,DUSP6
GO:0033138	positive regulation of peptidyl-serine phosphorylation (BP)	5	1148	36	34208	0.0067044	0.036906	CAV1,SPRY2,SNCA,ANGPT1,MET
GO:0016049	cell growth (BP)	6	1148	50	34208	0.00635902	0.0380361	NDNF,EMP1,CCNG1,TGFBR3,SOCS5,ADRA1B
GO:0042632	cholesterol homeostasis (BP)	6	1148	51	34208	0.00700668	0.0382794	CYP7A1,CAV1,DGAT2,ABCA1,NR5A2,GPIHBP1
GO:0051384	response to glucocorticoid stimulus (BP)	8	1148	84	34208	0.00721659	0.0393521	DUSP1,ACADS,GHR,ACSBG1,CAV1,CDO1,ADM,ADIPOQ
GO:0045740	positive regulation of DNA replication (BP)	5	1148	37	34208	0.00754189	0.040972	JUN,EGFR,MET,PDGFRA,IGF1
GO:0007595	lactation (BP)	5	1148	37	34208	0.00754189	0.040972	STAT5B,CAV1,CDO1,MET,STAT5A
GO:0051091	positive regulation of sequence-specific DNA binding transcription factor activity (BP)	7	1148	68	34208	0.00770446	0.041699	ARID5B,PPARGC1A,FZD4,PTEN,WNT10B,HDAC4,WNT1
GO:0018105	peptidyl-serine phosphorylation (BP)	6	1148	52	34208	0.00770074	0.0417567	RPS6KA2,PRKD1,TGFBR2,HIPK3,PINK1,MKNK1
GO:0045597	positive regulation of cell differentiation (BP)	4	1148	24	34208	0.00784319	0.0422136	SOX17,GHR,RPS6KA3,SMAD9
GO:0046847	filopodium assembly (BP)	4	1148	24	34208	0.00784319	0.0422136	SH3GLB1,FGD4,ARHGAP10,ARHGEF4
GO:0008333	endosome to lysosome transport (BP)	4	1148	24	34208	0.00784319	0.0422136	HOOK3,KIF13A,STX7,ADRB2
GO:0014911	positive regulation of smooth muscle cell migration (BP)	3	1148	13	34208	0.0083782	0.0442717	NRP1,F3,IGF1
GO:0006661	phosphatidylinositol biosynthetic process (BP)	3	1148	13	34208	0.0083782	0.0442717	HTR2A,FGF2,SLC27A1
GO:0045725	positive regulation of glycogen biosynthetic process (BP)	3	1148	13	34208	0.0083782	0.0442717	SORBS1,IGF1,IRS2
GO:0002027	regulation of heart rate (BP)	3	1148	13	34208	0.0083782	0.0442717	SEMA3A,SCN5A,EPAS1
GO:0010634	positive regulation of epithelial cell migration (BP)	3	1148	13	34208	0.0083782	0.0442717	TACR1,AQP1,BMPR2
GO:0060412	ventricular septum morphogenesis (BP)	3	1148	13	34208	0.0083782	0.0442717	SAV1,PROX1,WNT11
GO:0050995	negative regulation of lipid catabolic process (BP)	3	1148	13	34208	0.0083782	0.0442717	PDE3B,GIMAP5,HCAR2
GO:0045445	myoblast differentiation (BP)	3	1148	13	34208	0.0083782	0.0442717	JAG1,MBNL1,IGF1
GO:0048009	insulin-like growth factor receptor signaling pathway (BP)	3	1148	13	34208	0.0083782	0.0442717	GHR,PIK3R1,CRIM1
GO:0050999	regulation of nitric-oxide synthase activity (BP)	3	1148	13	34208	0.0083782	0.0442717	CAV1,ACVR2A,EGFR
GO:0006633	fatty acid biosynthetic process (BP)	6	1148	53	34208	0.00844295	0.0445327	MLYCD,ACACB,PTGIS,AGMO,MGLL,LPL
GO:0006351	transcription, DNA-dependent (BP)	9	1148	105	34208	0.00888863	0.0467984	HOXA9,DTX1,CREBL2,NR3C1,PTGER3,SKI,CALCOCO1,THRB,HOXA7
GO:0007229	integrin-mediated signaling pathway (BP)	7	1148	70	34208	0.00899674	0.0472818	PRKD1,ADAMTS18,ITGA9,ADAMTS1,DST,NEDD9,ADAM33
GO:0060548	negative regulation of cell death (BP)	4	1148	25	34208	0.00909323	0.0475306	PARK2,SMAD4,FGF2,WNT11
GO:0001837	epithelial to mesenchymal transition (BP)	4	1148	25	34208	0.00909323	0.0475306	TGFBR3,BMP2,HGF,MSX1
GO:0048754	branching morphogenesis of a tube (BP)	4	1148	25	34208	0.00909323	0.0475306	SPRY2,MET,KDR,IGF1
GO:0030900	forebrain development (BP)	6	1148	54	34208	0.00923508	0.0481852	ALDH1A2,DLC1,NFIB,MECOM,DIXDC1,MSX1
GO:0042157	lipoprotein metabolic process (BP)	5	1148	39	34208	0.00942993	0.0491135	CUBN,PPARA,ABCA1,LPL,LRP1
GO:0045639	positive regulation of myeloid cell differentiation (BP)	2	1148	5	34208	0.0105176	0.049133	LEP,JAG1
GO:0071374	cellular response to parathyroid hormone stimulus (BP)	2	1148	5	34208	0.0105176	0.049133	WNT10B,MEF2C
GO:0021517	ventral spinal cord development (BP)	2	1148	5	34208	0.0105176	0.049133	VLDLR,RELN
GO:0010642	negative regulation of platelet-derived growth factor receptor signaling pathway (BP)	2	1148	5	34208	0.0105176	0.049133	SNCA,ADIPOQ
GO:0002903	negative regulation of B cell apoptosis (BP)	2	1148	5	34208	0.0105176	0.049133	BCL6,IRS2
GO:0031102	neuron projection regeneration (BP)	2	1148	5	34208	0.0105176	0.049133	GFAP,ADM
GO:0030510	regulation of BMP signaling pathway (BP)	2	1148	5	34208	0.0105176	0.049133	RGMA,ACVR2A
GO:0020027	hemoglobin metabolic process (BP)	2	1148	5	34208	0.0105176	0.049133	ADD1,CAT
GO:0051549	positive regulation of keratinocyte migration (BP)	2	1148	5	34208	0.0105176	0.049133	FGF7,HBEGF
GO:0030104	water homeostasis (BP)	2	1148	5	34208	0.0105176	0.049133	AQP1,IGF1
GO:0046889	positive regulation of lipid biosynthetic process (BP)	2	1148	5	34208	0.0105176	0.049133	SORBS1,MLXIPL
GO:2000036	regulation of stem cell maintenance (BP)	2	1148	5	34208	0.0105176	0.049133	TAL1,SAV1
GO:0035729	cellular response to hepatocyte growth factor stimulus (BP)	2	1148	5	34208	0.0105176	0.049133	NRP1,HGF
GO:0072383	plus-end-directed vesicle transport along microtubule (BP)	2	1148	5	34208	0.0105176	0.049133	KIF13A,FYCO1
GO:0060055	angiogenesis involved in wound healing (BP)	2	1148	5	34208	0.0105176	0.049133	CX3CL1,ETS1
GO:0090303	positive regulation of wound healing (BP)	2	1148	5	34208	0.0105176	0.049133	MYLK,HBEGF
GO:0071354	cellular response to interleukin-6 (BP)	2	1148	5	34208	0.0105176	0.049133	PID1,MET
GO:0030853	negative regulation of granulocyte differentiation (BP)	2	1148	5	34208	0.0105176	0.049133	PRDM16,ADIPOQ
GO:0002024	diet induced thermogenesis (BP)	2	1148	5	34208	0.0105176	0.049133	ADRB1,ADRB2
GO:0010739	positive regulation of protein kinase A signaling cascade (BP)	2	1148	5	34208	0.0105176	0.049133	AKAP12,ADIPOQ
GO:0034115	negative regulation of heterotypic cell-cell adhesion (BP)	2	1148	5	34208	0.0105176	0.049133	KLF4,ADIPOQ
GO:0090080	positive regulation of MAPKKK cascade by fibroblast growth factor receptor signaling pathway (BP)	2	1148	5	34208	0.0105176	0.049133	KL,KLB
GO:0060397	JAK-STAT cascade involved in growth hormone signaling pathway (BP)	2	1148	5	34208	0.0105176	0.049133	STAT5B,STAT5A
GO:0002686	negative regulation of leukocyte migration (BP)	2	1148	5	34208	0.0105176	0.049133	IL33,HOXA7
GO:0060907	positive regulation of macrophage cytokine production (BP)	2	1148	5	34208	0.0105176	0.049133	CD36,TLR4
GO:0051247	positive regulation of protein metabolic process (BP)	2	1148	5	34208	0.0105176	0.049133	KLF2,KLF4
GO:0006654	phosphatidic acid biosynthetic process (BP)	2	1148	5	34208	0.0105176	0.049133	PLD1,SLC27A1
GO:0051387	negative regulation of nerve growth factor receptor signaling pathway (BP)	2	1148	5	34208	0.0105176	0.049133	SPRY2,SPRY1
GO:0045820	negative regulation of glycolysis (BP)	2	1148	5	34208	0.0105176	0.049133	PPARA,HDAC4
GO:0007598	blood coagulation, extrinsic pathway (BP)	2	1148	5	34208	0.0105176	0.049133	TFPI,F3
GO:0019217	regulation of fatty acid metabolic process (BP)	2	1148	5	34208	0.0105176	0.049133	CAV1,PPARA
GO:0050920	regulation of chemotaxis (BP)	2	1148	5	34208	0.0105176	0.049133	EFNB2,PDGFRA
GO:0043084	penile erection (BP)	2	1148	5	34208	0.0105176	0.049133	ACVR2A,AVPR1A
GO:0035239	tube morphogenesis (BP)	2	1148	5	34208	0.0105176	0.049133	GATA6,LGR4
GO:0015889	cobalamin transport (BP)	2	1148	5	34208	0.0105176	0.049133	CUBN,TCN2
GO:0070120	ciliary neurotrophic factor-mediated signaling pathway (BP)	2	1148	5	34208	0.0105176	0.049133	CNTFR,LIFR
GO:0061037	negative regulation of cartilage development (BP)	2	1148	5	34208	0.0105176	0.049133	LEP,WNT11
GO:0097150	neuronal stem cell maintenance (BP)	2	1148	5	34208	0.0105176	0.049133	DLL1,JAG1
GO:0071398	cellular response to fatty acid (BP)	2	1148	5	34208	0.0105176	0.049133	PID1,PIK3R1
GO:0006739	NADP metabolic process (BP)	2	1148	5	34208	0.0105176	0.049133	FMO2,H6PD
GO:0060666	dichotomous subdivision of terminal units involved in salivary gland branching (BP)	2	1148	5	34208	0.0105176	0.049133	NRP1,SEMA3A
GO:0030947	regulation of vascular endothelial growth factor receptor signaling pathway (BP)	2	1148	5	34208	0.0105176	0.049133	FZD4,FIGF
GO:0072162	metanephric mesenchymal cell differentiation (BP)	2	1148	5	34208	0.0105176	0.049133	OSR1,TCF21
GO:0071504	cellular response to heparin (BP)	2	1148	5	34208	0.0105176	0.049133	SFRP1,EGR1
GO:0019934	cGMP-mediated signaling (BP)	2	1148	5	34208	0.0105176	0.049133	CD36,PDE2A
GO:0070997	neuron death (BP)	2	1148	5	34208	0.0105176	0.049133	PARK2,PPARGC1A
GO:2000134	negative regulation of G1/S transition of mitotic cell cycle (BP)	2	1148	5	34208	0.0105176	0.049133	FHL1,PTEN
GO:0045722	positive regulation of gluconeogenesis (BP)	2	1148	5	34208	0.0105176	0.049133	PPARGC1A,FOXO1
GO:0032060	bleb assembly (BP)	2	1148	5	34208	0.0105176	0.049133	MYLK,LPAR1

## Sheet: Module 3
Enriched GO Terms										Enriched KEGG Pathways
Items	Items_Details	Support	List size	Reference Support	Reference size	Hyp	Hyp_c	Genes		Items	Items_Details	Support	List size	Reference Support	Reference size	Hyp	Hyp_c	Genes
GO:0007165	signal transduction (BP)	113	1076	1176	34208	3.67e-26	1.01e-22	ERG,TRHDE,ANGPTL2,GNAL,LYVE1,SAV1,ARHGAP20,CRHBP,FGF9,ANGPTL7,TNFRSF8,MRAS,IFNGR1,ANKDD1A,OPTN,GRASP,P2RX6,ARRB1,DPYSL2,SOS1,CNTFR,ACVRL1,PTCH1,ARRDC4,MAP3K8,TEK,PPP1R12B,ARAP3,MFAP4,AKAP12,DLC1,ANGPTL1,EDA,CLIC2,ZDHHC17,FAM126A,RCAN1,PPP1R1A,GRIA1,RAPGEF3,FGF1,RPS6KA2,PRKD1,FAS,PIK3R1,PTPRM,IL15RA,FGL2,KCNIP2,NR3C1,ADRBK2,PDE7B,TLR4,PDE1B,RPS6KA3,RRAS2,VLDLR,PDE2A,DAB2IP,PDE1A,ESR2,CAPN3,PDE3B,P…		KEGG:04060	Cytokine-cytokine receptor interaction	31	1076	259	34208	2.26e-10	4.46e-08	IL15RA,MET,TNFRSF10D,KIT,LEPR,BMP2,CXCL2,CNTFR,TGFBR2,TNFSF12,FAS,LIFR,EDA,CXCR2,PDGFRA,KDR,MPL,CX3CL1,GDF5,FIGF,EGFR,TNFRSF1B,IFNGR1,LEP,CCL16,GHR,CXCL12,HGF,TNFRSF8,ACVR2A,TSLP
GO:0045944	positive regulation of transcription from RNA polymerase II promoter (BP)	73	1076	578	34208	4.99e-24	6.85e-21	FOS,TAL1,IL33,EGR2,SOX6,SOX5,PPARGC1A,SOX17,KLF6,ARRB1,TFE3,BMP2,LDB2,PAX3,EGR1,STAT5B,KLF2,LMO2,S1PR1,NFIB,OSR1,MYOCD,JUN,PROX1,PID1,BMP6,FOXO1,PPARA,CITED2,FGF1,KLF15,TCF21,PRKD1,PIK3R1,CSRNP1,YAP1,MAML2,ETS2,HDAC4,PLAGL1,TLR4,FOXO4,NFIA,DAB2IP,TCF7L2,ABLIM1,NODAL,NR5A2,MECOM,FZD5,MLXIPL,CEBPA,SKI,CALCOCO1,NFAT5,FGF2,KLF13,STAT5A,HAND2,RHOQ,IGF1,KLF4,ID4,HOXA7,ADRB2,ETS1,TEF,MEOX1,HIF3A,NFIX,EP…		KEGG:04080	Neuroactive ligand-receptor interaction	31	1076	268	34208	5.32e-10	5.24e-08	AVPR1A,GABRA2,ADRB2,ADRB1,S1PR1,GABRE,GRM7,EDNRB,LEPR,GRID1,PTGFR,NMUR1,SSTR1,LHCGR,GRIN2B,GRIA1,PTGER4,NR3C1,ADRB3,HTR4,P2RX6,LEP,GRIA4,GHR,NPY2R,AVPR2,THRA,THRB,TACR1,GALR1,P2RY14
GO:0007275	multicellular organismal development (BP)	94	1076	945	34208	6.3e-23	5.77e-20	PAFAH1B1,ERG,ANGPTL2,TAL1,HLF,FHL1,SEMA6A,HOXA3,EMP1,FREM1,MRAS,KLF3,EBF3,IGSF10,HOXA9,DPYSL2,PIWIL2,PAX3,GLDN,SHISA3,SEMA3G,LHX6,SEMA6D,TSHZ2,LMO2,EBF1,DPY19L2,EDA,DMRT3,QKI,NOTCH4,NNAT,PROX1,ATOH8,BMP6,SPRY2,CITED2,FGF1,EPHA2,HOXA4,TSHZ1,PKDCC,EVI5,FIGF,SHROOM4,CHRDL1,DLL1,ROBO4,EBF2,NTRK2,LEPR,ID1,PDGFD,SPRY1,NODAL,EPHA4,EGFR,MEOX2,FZD5,SIK1,SEMA3A,NDRG2,TWIST2,WIF1,ANGPT1,SEMA3D,WNT11,PLXNA4,…		KEGG:05200	Pathways in cancer	34	1076	324	34208	1.05e-09	6.92e-08	PTCH1,SOS1,FGF9,MET,WNT11,FOS,FGF1,FGF2,KIT,FOXO1,EPAS1,IGF1,RUNX1T1,BMP2,TGFBR2,FAS,ETS1,PDGFRA,FZD5,PRKCA,FIGF,MECOM,EGFR,PIK3R1,FZD4,JUN,TCF7L2,FGF7,SOS2,CEBPA,PLD1,HGF,STAT5B,STAT5A
GO:0000122	negative regulation of transcription from RNA polymerase II promoter (BP)	52	1076	416	34208	2.88e-17	1.98e-14	MECP2,TAL1,SOX6,SATB1,PKIA,KLF10,SOX17,PER2,BMP2,PAX3,MEIS2,PER1,EGR1,PTCH1,CDKN1C,CAV1,NFIB,OSR1,MYOCD,BCL6,EDNRB,PROX1,PPARA,CITED2,TCF21,LEP,CD36,EZH1,KLF11,HDAC4,TXNIP,ID1,PDE2A,DAB2IP,TCF7L2,PRDM16,NODAL,CRY2,CBX7,ZFP36,MLXIPL,CEBPA,SIK1,SKI,TWIST2,TLE4,KLF4,ID4,HOXA7,NFIX,FOSB,MEF2C		KEGG:04920	Adipocytokine signaling pathway	15	1076	67	34208	1.99e-09	9.78e-08	ACSBG1,ACSL1,LEPR,SLC2A4,SOCS3,ACACB,PPARA,ADIPOQ,TNFRSF1B,LEP,PCK1,ACSL4,CD36,PPARGC1A,IRS2
GO:0007155	cell adhesion (BP)	58	1076	556	34208	1.78e-15	9.76e-13	JAM3,LYVE1,MCAM,FREM1,FAT4,FEZ1,COL6A6,FBLN5,CD209,PGM5,SVEP1,RND3,CDH23,BOC,MFAP4,SCARF1,HEPACAM,S1PR1,FLRT2,NEGR1,CADM3,SRPX,TLN2,DPT,EPHA2,EMILIN2,PTPRM,CD36,PCDH19,F8,CDH5,MMRN1,MAGI1,SIRPA,SSPN,PCDHGB6,FERMT2,CDH13,ITGA9,AOC3,EPHA4,CD34,PCDHGA3,PCDH18,PDZD2,CHL1,CLDN11,CXCL12,FAT2,PCDH11Y,GNE,RELN,NLGN1,PCDH9,TYRO3,DST,PCDHGB7,EFNB1		KEGG:04010	MAPK signaling pathway	29	1076	262	34208	5.25e-09	2.07e-07	NTRK2,MRAS,SOS1,FGF9,MEF2C,FOS,FGF1,FGF2,DUSP1,BDNF,TGFBR2,FAS,MAP3K3,PDGFRA,FLNC,RAPGEF2,DUSP6,PRKCA,MAP3K5,RPS6KA2,MECOM,EGFR,JUN,RRAS2,FGF7,SOS2,RPS6KA3,ARRB1,MAP3K8
GO:0007399	nervous system development (BP)	48	1076	410	34208	6.32e-15	2.89e-12	PAFAH1B1,FOS,SEMA6A,FEZ1,DPYSL2,CNTFR,GLDN,LHX6,SEMA6D,ZEB2,AHNAK,SCN3B,SCN2B,EDNRB,ATOH8,ATXN3,ITM2B,MPPED2,FGF1,CHRDL1,HDAC4,BDNF,GFRA2,NTRK2,CRIM1,SCN2A,VLDLR,GDPD5,NODAL,EPHA4,SEMA3A,NDRG2,FGF2,SEMA3D,PLXNA4,CHL1,MYLIP,CYP46A1,MBNL1,TMOD2,ARHGEF7,IGF1,NDEL1,NLGN1,NDN,EFNB1,MEF2C,CSGALNACT1		KEGG:03320	PPAR signaling pathway	13	1076	70	34208	2.47e-07	6.96e-06	SLC27A1,ACSBG1,ACSL1,CYP7A1,ACADL,PPARA,ADIPOQ,PCK1,PLIN1,ACSL4,CD36,SORBS1,LPL
GO:0008285	negative regulation of cell proliferation (BP)	42	1076	341	34208	5.54e-14	1.9e-11	HYAL1,TNFRSF8,SESN1,KLF10,SSTR1,BMP2,SFRP1,ALDH1A2,ACVRL1,CDKN1C,CAV1,DLC1,NFIB,MYOCD,BCL6,JUN,PROX1,SPRY2,DPT,RPS6KA2,CDH5,KLF11,HDAC4,SOX7,FOXO4,CDH13,SPRY1,TOB2,CEBPA,SKI,SOD2,TWIST2,FGF2,TBRG1,KLF13,CAV2,IGF1,KLF4,ADAMTS1,SKAP2,ETS1,NDN		KEGG:04144	Endocytosis	22	1076	193	34208	2.16e-07	7.08e-06	CAV2,MET,ADRB2,ADRB1,SH3KBP1,KIT,TGFBR2,IQSEC1,ARAP3,CXCR2,PDGFRA,KDR,EHD2,GRK5,CAV1,EGFR,ADRB3,IQSEC3,ADRBK2,ARRB1,PLD1,RAB11FIP2
GO:0006811	ion transport (BP)	55	1076	549	34208	5.23e-14	2.05e-11	PKD2,AKAP7,GRID1,HCN1,SLC4A4,KCNE1,P2RX6,KCNJ2,KCNJ8,KCNB1,GABRA2,SCN9A,SLC9A6,SCN4A,SLC13A2,GRIN2B,SLC12A4,CLIC2,RYR3,SCN3B,SCN2B,ZDHHC17,KCNJ16,GRIA4,GRIA1,SCN4B,TRPC6,TRPM6,KCNIP2,SLC26A4,TRPM3,CLIC5,FXYD6,SCARA5,SLC9A9,SCN2A,KCNAB1,GABRE,CLCN4,ANO6,CLCN6,SCN11A,SLC26A7,SCN3A,CACHD1,KCNT2,SCN5A,TMEM37,SLC17A7,SLCO1C1,ANO3,KCNMB1,SLC1A7,SLC12A6,SLCO3A1		KEGG:04510	Focal adhesion	22	1076	197	34208	3.09e-07	7.6e-06	CAV2,SOS1,MET,RELN,TLN2,IGF1,PDGFD,CCND2,COL6A6,PDGFRA,KDR,FLNC,PRKCA,CAV1,FIGF,EGFR,PIK3R1,JUN,ITGA9,SOS2,HGF,MYL9
GO:0008284	positive regulation of cell proliferation (BP)	39	1076	361	34208	2.63e-11	8.03e-09	HOXA3,FGF9,PROK1,SFRP1,PAX3,CNTFR,ALDH1A2,LIFR,HTR4,MYOCD,PROX1,FGF1,LEP,YAP1,FIGF,TGFBR2,HDAC4,AVPR2,VIP,NTRK2,NODAL,FGF7,EGFR,MLXIPL,CXCR2,FGF2,STAT5A,AVPR1A,KIT,PDGFRA,MAB21L1,KDR,EDN3,IGF1,ID4,KLB,ADRB2,ETS1,IRS2		KEGG:00071	Fatty acid metabolism	10	1076	41	34208	4.2e-07	8.27e-06	ACSBG1,ACSL1,ACADL,ADH5,HADH,ACADS,ADH4,ACSL4,HADHA,ADH1B
GO:0060021	palate development (BP)	15	1076	62	34208	6.19e-10	1.54e-07	ARID5B,TGFBR3,OSR1,TCF21,PKDCC,CSRNP1,TGFBR2,PRDM16,MEOX2,SKI,WNT11,HAND2,PDGFRA,GAS1,MEF2C		KEGG:04630	Jak-STAT signaling pathway	19	1076	153	34208	3.79e-07	8.29e-06	SOS1,IL15RA,LEPR,CNTFR,CCND2,LIFR,SOCS3,MPL,SPRY1,IFNGR1,PIK3R1,LEP,GHR,SOS2,SPRY2,STAT5B,SOCS2,STAT5A,TSLP
GO:0010628	positive regulation of gene expression (BP)	19	1076	104	34208	5.87e-10	1.61e-07	IL33,PKD2,FGF9,BMP2,ALDH1A2,CYP26B1,OSR1,QKI,PID1,SPRY2,CITED2,RPS6KA2,PIK3R1,AVPR2,NTRK2,WNT11,MET,KIT,MEF2C		KEGG:04020	Calcium signaling pathway	19	1076	175	34208	2.96e-06	5.3e-05	AVPR1A,RYR3,GNAL,ADRB2,ADRB1,EDNRB,PTGFR,PDGFRA,LHCGR,PRKCA,EGFR,ADRB3,HTR4,P2RX6,PLN,PDE1B,PDE1C,PDE1A,TACR1
GO:0001525	angiogenesis (BP)	23	1076	160	34208	1.35e-09	3.08e-07	JAM3,TAL1,HOXA3,FGF9,SOX17,ACVRL1,TEK,S1PR1,JUN,FIGF,ROBO4,ID1,WASF2,MEOX2,FZD5,ANGPT1,HAND2,PTPRB,KDR,HOXA7,EPAS1,ARHGAP24,SLC12A6		KEGG:04530	Tight junction	16	1076	130	34208	3.48e-06	5.72e-05	MRAS,JAM3,GNAI1,MAGI1,CLDN19,TJP1,PPP2R1B,PRKCA,EPB41L2,CLDN5,MYH11,RRAS2,CLDN11,MPDZ,MYL9,AMOTL1
GO:0007420	brain development (BP)	24	1076	179	34208	2.49e-09	5.26e-07	PAFAH1B1,EGR2,CCNG1,CTTNBP2,DPYSL2,SFRP1,FZD4,POU6F1,PTCH1,S1PR1,NNAT,PROX1,SHROOM4,TGFBR2,NR3C1,TCF7L2,ESR2,NODAL,FZD5,PCDH18,MET,ID4,RELN,IRS2		KEGG:04320	Dorso-ventral axis formation	7	1076	23	34208	4.71e-06	7.14e-05	SOS1,ETS2,CPEB1,ETS1,EGFR,SOS2,PIWIL2
GO:0006814	sodium ion transport (BP)	19	1076	120	34208	7.09e-09	1.3e-06	SGK1,SLC4A4,SCN9A,SLC9A6,SCN4A,SLC13A2,SLC12A4,SCN3B,SCN2B,SCN4B,SLC9A9,SCN2A,SCN11A,ATP1A2,SCN3A,ATP1B2,SCN5A,SLC17A7,SLC12A6		KEGG:04350	TGF-beta signaling pathway	12	1076	82	34208	9.63e-06	0.00013556	DCN,BMP2,SMAD9,TGFBR2,PPP2R1B,ID1,BMP6,NODAL,GDF5,ID4,ACVR2A,ACVR1C
GO:0045892	negative regulation of transcription, DNA-dependent (BP)	37	1076	401	34208	6.78e-09	1.33e-06	MECP2,SOX5,ARID5B,RBFOX2,ZHX3,BMP2,SFRP1,PER1,CDKN1C,BCL6,JUN,PROX1,CITED2,FOXP2,FOXN3,KLF11,HDAC4,SOX7,ID1,TCF7L2,PRDM16,MECOM,SMYD1,MLXIPL,MDFIC,TWIST2,FGF2,WNT11,THRA,ARID4A,RASD1,LGR4,TCEAL7,KLF4,ID4,HOXA7,ADIPOQ		KEGG:05218	Melanoma	11	1076	70	34208	1.12e-05	0.000147462	FGF9,MET,FGF1,FGF2,IGF1,PDGFD,PDGFRA,EGFR,PIK3R1,FGF7,HGF
GO:0006631	fatty acid metabolic process (BP)	15	1076	77	34208	1.51e-08	2.44e-06	ACADS,STAT5B,GHR,ACSL4,PPARA,ABCD2,HADHA,HADH,SNCA,GPAM,ACSL1,STAT5A,ACADL,ACSM5,SLC27A1		KEGG:04910	Insulin signaling pathway	15	1076	133	34208	2.02e-05	0.00024905	SOS1,FOXO1,SLC2A4,SOCS3,ACACB,GYS2,PDE3B,PIK3R1,PCK1,SOS2,RHOQ,SORBS1,PPARGC1A,SOCS2,IRS2
GO:0045893	positive regulation of transcription, DNA-dependent (BP)	40	1076	468	34208	1.46e-08	2.5e-06	FOS,TAL1,EGR2,PPARGC1A,SOX17,KLF6,BMP2,SFRP1,PAX3,FZD4,EGR1,ACVRL1,KLF2,EBF1,CDKN1C,MYOCD,JUN,PROX1,FOXO1,PPARA,CITED2,CREB5,ETS2,HDAC4,PRDM16,NR5A2,MECOM,MLXIPL,CALCOCO1,NPAS3,MDFIC,SMAD9,FGF2,WNT11,HAND2,LGR4,IGF1,KLF4,ETS1,MEF2C		KEGG:04810	Regulation of actin cytoskeleton	19	1076	209	34208	3.76e-05	0.000435848	ARHGEF7,MRAS,ARHGEF6,SOS1,FGF9,FGF1,FGF2,PDGFD,MSN,PDGFRA,EGFR,PIK3R1,ITGA9,RRAS2,WASF2,FGF7,SOS2,ARHGEF4,MYL9
GO:0007596	blood coagulation (BP)	39	1076	457	34208	2.3e-08	3.32e-06	JAM3,AK3,PROS1,DOCK9,ARRB1,EHD2,FBLN5,SOS1,ESAM,TEK,CAV1,KIF26A,RAPGEF3,TFPI,PIK3R1,CD36,FIGF,F8,TRPC6,HABP4,MMRN1,PLSCR4,PDE1B,SIRPA,PDE2A,MGLL,PDE1A,PDE3B,HGF,ATP1B2,PDE11A,ANGPT1,PRKCA,F3,MPL,IGF1,GNG2,KCNMB1,GNAI1		KEGG:02010	ABC transporters	8	1076	42	34208	4.26e-05	0.000441533	ABCA5,ABCD2,ABCC9,ABCB1,ABCA10,ABCB5,ABCA9,ABCA8
GO:0007611	learning or memory (BP)	10	1076	31	34208	2.21e-08	3.37e-06	PAFAH1B1,EGR2,CRHBP,EGR1,GRIN2B,ACSL4,S100B,BDNF,TMOD2,MEF2C		KEGG:04960	Aldosterone-regulated sodium reabsorption	8	1076	42	34208	4.26e-05	0.000441533	SGK1,IGF1,PRKCA,PIK3R1,NR3C2,ATP1B2,ATP1A2,IRS2
GO:0001938	positive regulation of endothelial cell proliferation (BP)	12	1076	49	34208	2.78e-08	3.64e-06	BMP2,ACVRL1,TEK,JUN,PROX1,BMP6,PRKD1,CDH13,FGF2,F3,KDR,TNFSF12		KEGG:04360	Axon guidance	14	1076	128	34208	5.32e-05	0.000524411	GNAI1,MET,DPYSL2,SEMA6D,SEMA3G,EFNB1,SEMA6A,ABLIM1,SEMA3D,NFAT5,SEMA3A,EPHA2,CXCL12,EPHA4
GO:0051056	regulation of small GTPase mediated signal transduction (BP)	22	1076	172	34208	2.72e-08	3.74e-06	ARHGAP20,RAPGEF2,SOS1,ARAP3,DLC1,RAPGEF3,SOS2,RASGEF1B,RHOJ,DAB2IP,ARHGAP31,FGD4,ARHGAP10,RGL1,ARHGEF6,RHOQ,ARHGEF4,ARHGEF7,STARD8,ARHGAP6,FAM13A,ARHGAP24		KEGG:04670	Leukocyte transendothelial migration	13	1076	113	34208	5.76e-05	0.000540719	JAM3,GNAI1,CLDN19,ESAM,MSN,PRKCA,RAPGEF3,CLDN5,PIK3R1,CLDN11,CXCL12,MYL9,CDH5
GO:0050873	brown fat cell differentiation (BP)	9	1076	26	34208	5.62e-08	6.43e-06	PPARGC1A,SLC2A4,ADRB1,PRDM16,CEBPA,ADRB3,ADIPOQ,ADRB2,ARL4A		KEGG:05221	Acute myeloid leukemia	9	1076	57	34208	6.75e-05	0.000604624	SOS1,KIT,RUNX1T1,PIK3R1,TCF7L2,SOS2,CEBPA,STAT5B,STAT5A
GO:0070373	negative regulation of ERK1 and ERK2 cascade (BP)	8	1076	19	34208	5.18e-08	6.47e-06	SPRY2,TLR4,SPRY1,NDRG2,DUSP6,IGF1,KLF4,ADIPOQ		KEGG:04520	Adherens junction	10	1076	71	34208	7.37e-05	0.000631367	PTPRB,MET,PTPRM,TJP1,TGFBR2,WASF3,EGFR,WASF2,TCF7L2,SORBS1
GO:0055085	transmembrane transport (BP)	47	1076	630	34208	5.61e-08	6.7e-06	SLC16A12,PKD2,HCN1,SLC4A4,SLC16A7,SLC2A4,ABCB1,KCNB1,GABRA2,SCN9A,MFSD4,SLC9A6,SCN4A,SLC13A2,AQP1,SLC22A3,SLC12A4,RYR3,TRPC6,TRPM6,SLC26A4,SLC25A25,TRPM3,AVPR2,SLC9A9,SCN2A,ABCC9,KCNAB1,CLCN4,SLC29A4,CLCN6,SCN11A,ATP1A2,SLC26A7,SCN3A,ATP1B2,ABCB5,SCN5A,SLC17A7,SLCO1C1,SLC27A1,SLC6A2,DST,SLC14A1,SLC1A7,SLC12A6,SLCO3A1		KEGG:04514	Cell adhesion molecules (CAMs)	13	1076	125	34208	0.000162723	0.00133569	JAM3,PTPRM,CLDN19,ESAM,NLGN1,MPZ,CADM3,CLDN5,NEGR1,ITGA9,CD34,CLDN11,CDH5
GO:0007264	small GTPase mediated signal transduction (BP)	30	1076	312	34208	7.21e-08	7.33e-06	ARHGAP20,MRAS,RAPGEF2,RAB12,SOS1,RND3,ARAP3,DLC1,RAPGEF3,PLD1,SOS2,RASGEF1B,RHOJ,RRAS2,ARHGAP31,FGD4,ARHGAP10,RGL1,ARHGEF6,RASD1,RHOQ,ARHGEF4,RAB6B,ARHGEF7,RASL12,STARD8,ARHGAP6,FAM13A,ARHGAP24,ARL4A		KEGG:05211	Renal cell carcinoma	9	1076	70	34208	0.000339134	0.00267238	SOS1,MET,EPAS1,ETS1,FIGF,PIK3R1,JUN,SOS2,HGF
GO:0007268	synaptic transmission (BP)	34	1076	383	34208	7.04e-08	7.43e-06	PAFAH1B1,GNAL,HCN1,GRM7,NCALD,UNC13C,KCNJ2,VAMP2,KCNJ8,KCNB1,GABRA2,GRIN2B,SCN2B,KCNJ16,ATXN3,MPZ,GRIA4,GRIA1,RPS6KA2,KCNIP2,STXBP1,PDE7B,RPS6KA3,KCNAB1,NPY2R,FGF2,PRKCA,CAV2,SLC17A7,MAOA,GNG2,SLC6A2,KCNMB1,GNAI1		KEGG:05215	Prostate cancer	10	1076	88	34208	0.00044589	0.00325335	SOS1,FOXO1,IGF1,PDGFD,PDGFRA,CREB5,EGFR,PIK3R1,TCF7L2,SOS2
GO:0006366	transcription from RNA polymerase II promoter (BP)	29	1076	294	34208	6.83e-08	7.5e-06	FOS,HLF,EGR2,SOX5,ARRB1,PAX3,MEIS2,EGR1,LMO2,NFIB,MYOCD,DTX1,MAF,CREB5,NR3C1,KLF11,FOXO4,CEBPA,NFAT5,THRA,KLF13,ARID4A,KLF4,ETS1,SRSF5,NFIX,SHOX,EPAS1,MEF2C		KEGG:04540	Gap junction	10	1076	88	34208	0.00044589	0.00325335	SOS1,GNAI1,ADRB1,PDGFD,TJP1,PDGFRA,PRKCA,EGFR,SOS2,TUBA8
GO:0007179	transforming growth factor beta receptor signaling pathway (BP)	13	1076	65	34208	9.9e-08	9.7e-06	FOS,TGFBR3,KLF10,ACVRL1,WFIKKN2,JUN,CITED2,TGFBR2,GDF10,GDF5,ID1,SKI,SMAD9		KEGG:04964	Proximal tubule bicarbonate reclamation	5	1076	22	34208	0.000514066	0.00361682	SLC4A4,AQP1,PCK1,ATP1B2,ATP1A2
GO:0006355	regulation of transcription, DNA-dependent (BP)	90	1076	1609	34208	1.03e-07	9.75e-06	EGR2,ZBTB4,SOX6,SOX5,ZBTB20,KLF3,ZNF677,EBF3,SOX17,KLF6,ARRB1,TFE3,PER2,LPIN1,BMP2,PAX3,NRBF2,MEIS2,PER1,ACVRL1,POU6F1,ZNF25,LHX6,RUNX1T1,PKNOX2,EBF1,PDE8A,FLI1,DMRT3,SAP30L,OSR1,PROX1,ATOH8,ATXN3,RCAN1,PPARA,PCGF5,CITED2,TCF21,ZNF502,TEAD1,YAP1,VGLL3,EFEMP1,EZH1,PRDM8,MAML2,NR3C1,HABP4,ETS2,TXNIP,PLAGL1,EBF2,PNRC1,ZNF781,FOXO4,ZNF540,ZNF559,NFIA,ZBTB47,ESR2,ZFP36L2,NRIP2,CRY2,IGSF1,NR5A2,FOXN2,C…		KEGG:04722	Neurotrophin signaling pathway	12	1076	124	34208	0.00055589	0.00377622	NTRK2,SOS1,BDNF,MAP3K3,IRAK2,MAP3K5,RPS6KA2,PIK3R1,JUN,SOS2,RPS6KA3,IRS2
GO:0042493	response to drug (BP)	29	1076	301	34208	1.13e-07	1.04e-05	FOS,GRK5,DPYSL2,SFRP1,ABCB1,GPX3,AQP1,CAV1,SOCS3,JUN,FAS,PIK3R1,LHCGR,ADD3,PTPRM,TGFBR2,BDNF,TXNIP,HADHA,HADH,VLDLR,SNCA,LPL,CAPN3,ACSL1,SCN11A,SOD2,DUSP6,MET		KEGG:00830	Retinol metabolism	8	1076	61	34208	0.000627718	0.00412201	CYP26B1,CYP3A4,ADH5,ALDH1A2,ALDH1A1,ADH4,RETSAT,ADH1B
GO:0032869	cellular response to insulin stimulus (BP)	12	1076	56	34208	1.38e-07	1.22e-05	LPIN1,SLC2A4,GHR,DLC1,VLDLR,GPAM,PDE3B,SORBS1,RHOQ,CCND2,ADIPOQ,IRS2		KEGG:04310	Wnt signaling pathway	13	1076	149	34208	0.00089249	0.00567163	WNT11,CCND2,PPP2R1B,FZD5,PRKCA,SFRP1,FZD4,JUN,DAAM2,NFAT5,TCF7L2,SOX17,WIF1
GO:0001666	response to hypoxia (BP)	21	1076	175	34208	1.69e-07	1.45e-05	TGFBR3,BMP2,CX3CL1,STAT5B,CAV1,SOCS3,PPARA,CITED2,FAS,LEP,FIGF,SOD3,TLR4,SOD2,SMAD9,ANGPT1,ADIPOQ,CAT,ETS1,HIF3A,EPAS1		KEGG:00350	Tyrosine metabolism	6	1076	39	34208	0.00128206	0.00789271	ADH5,AOC3,ADH4,MAOA,AOX1,ADH1B
GO:0043065	positive regulation of apoptotic process (BP)	21	1076	178	34208	2.26e-07	1.88e-05	DUSP1,SAV1,TNFRSF8,BMP2,SFRP1,ALDH1A2,BCL6,RPS6KA2,FAS,PIK3R1,KLF11,TXNIP,TLR4,DAB2IP,ESR2,WNT11,DUSP6,ADAMTSL4,ARHGEF7,ADRB2,MAP3K5		KEGG:05142	Chagas disease (American trypanosomiasis)	10	1076	102	34208	0.00141998	0.00847683	GNAI1,GNAL,FOS,TGFBR2,FAS,TLR4,PPP2R1B,IFNGR1,PIK3R1,JUN
GO:0007243	intracellular protein kinase cascade (BP)	15	1076	94	34208	2.42e-07	1.95e-05	TGFBR3,LATS2,FGF1,RPS6KA2,PRKD1,PINK1,RPS6KA3,ZFP36,MLXIPL,SIK1,SIK2,FGF2,KIT,SGK2,MAP3K3		KEGG:00982	Drug metabolism - cytochrome P450	8	1076	70	34208	0.00157069	0.00910075	GSTM5,CYP3A4,ADH5,FMO2,ADH4,MAOA,AOX1,ADH1B
GO:0032868	response to insulin stimulus (BP)	12	1076	62	34208	4.47e-07	3.32e-05	EGR2,EGR1,SOCS3,PPARA,LEP,NR3C1,TLR4,HADHA,HADH,PCK1,ACVR1C,SLC27A1		KEGG:00380	Tryptophan metabolism	6	1076	41	34208	0.00167524	0.0091673	CAT,HADH,INMT,HADHA,MAOA,AOX1
GO:0030168	platelet activation (BP)	24	1076	234	34208	4.44e-07	3.39e-05	PROS1,ARRB1,CX3CL1,PIK3R1,CD36,FIGF,F8,TRPC6,HABP4,MMRN1,PDE1B,PDE2A,MGLL,PDE1A,PDE3B,HGF,PDE11A,PRKCA,MPL,IGF1,GNG2,TYRO3,KCNMB1,GNAI1		KEGG:04012	ErbB signaling pathway	9	1076	87	34208	0.00166583	0.00937627	SOS1,PRKCA,EGFR,PIK3R1,JUN,NRG2,SOS2,STAT5B,STAT5A
GO:0010001	glial cell differentiation (BP)	7	1076	17	34208	4.41e-07	3.46e-05	NFIB,DTX1,KLF15,FGF2,DNER,IGF1,RELN		KEGG:04724	Glutamatergic synapse	11	1076	124	34208	0.00189212	0.0100743	SLC17A7,GNAI1,GRM7,PRKCA,GRIN2B,GRIA1,GNG2,GRIA4,ADRBK2,PLD1,SLC1A7
GO:0007568	aging (BP)	16	1076	114	34208	5.91e-07	3.86e-05	FOS,ADH5,SOCS3,JUN,FAS,NR3C1,MSRA,ADRB1,KL,DCN,SOD2,ADRB3,SOCS2,F3,CAT,LRP1		KEGG:04062	Chemokine signaling pathway	14	1076	186	34208	0.00237471	0.012311	SOS1,GNAI1,CXCL2,CXCR2,GRK5,CX3CL1,PIK3R1,GNG2,CCL16,SOS2,ADRBK2,ARRB1,CXCL12,STAT5B
GO:0007411	axon guidance (BP)	28	1076	307	34208	5.72e-07	3.93e-05	SEMA6A,FEZ1,COL6A6,DPYSL2,SOS1,SEMA6D,SCN3B,RPS6KA2,SOS2,RGMA,TRPC6,MYH11,BDNF,MYL9,RPS6KA3,ITGA9,ABLIM1,ANK2,EGFR,SEMA3A,PRNP,PLXNA4,CHL1,SPTBN1,MET,GAS1,RELN,EFNB1		KEGG:05162	Measles	11	1076	130	34208	0.00274602	0.0138709	TNFRSF10D,CCND2,FAS,MSN,TLR4,IFNGR1,PIK3R1,CD209,STAT5B,STAT5A,TACR1
GO:0030036	actin cytoskeleton organization (BP)	17	1076	128	34208	5.9e-07	3.95e-05	PAFAH1B1,MRAS,FMNL2,CORO2B,ADD1,RND3,DAAM2,DLC1,BCL6,ATXN3,SHROOM4,RHOJ,FERMT2,WASF2,FGD4,FHOD3,NISCH		KEGG:04930	Type II diabetes mellitus	6	1076	46	34208	0.00305578	0.0146827	SLC2A4,SOCS3,ADIPOQ,PIK3R1,SOCS2,IRS2
GO:0001889	liver development (BP)	13	1076	75	34208	5.71e-07	4.02e-05	ARID5B,TGFBR3,ALDH1A2,STAT5B,JUN,PROX1,CITED2,NODAL,HGF,CEBPA,SOD2,MET,CCND2		KEGG:00260	Glycine, serine and threonine metabolism	5	1076	32	34208	0.0030314	0.0149297	AOC3,SHMT1,GLYCTK,AMT,MAOA
GO:0045165	cell fate commitment (BP)	9	1076	33	34208	5.69e-07	4.11e-05	TAL1,SOX6,SOX5,BMP2,SPRY2,NODAL,KDR,GAS1,MEF2C		KEGG:00561	Glycerolipid metabolism	6	1076	47	34208	0.00341133	0.0160008	MGLL,DGAT2,AGPAT2,GPAM,GLYCTK,LPL
GO:0030154	cell differentiation (BP)	39	1076	520	34208	6.56e-07	4.18e-05	PAFAH1B1,FHL1,SEMA6A,IGSF10,DPYSL2,PIWIL2,GLDN,LHX6,SEMA6D,DPY19L2,EDA,DMRT3,OSR1,NOTCH4,ATOH8,FGF1,PKDCC,FIGF,PAPPA2,CHRDL1,DLL1,ROBO4,FOXO4,MECOM,ACVR1C,SEMA3A,NDRG2,ANGPT1,SEMA3D,CHL1,SMOC1,DUSP6,HAND2,NDEL1,TNFSF12,EPAS1,ARHGAP24,BMP3,EFNB1		KEGG:05214	Glioma	7	1076	63	34208	0.00357101	0.0163602	SOS1,IGF1,PDGFRA,PRKCA,EGFR,PIK3R1,SOS2
GO:0030509	BMP signaling pathway (BP)	10	1076	45	34208	1.07e-06	6.23e-05	TGFBR3,BMP2,EGR1,BMP6,ACVR2A,CHRDL1,ID1,SKI,SMAD9,FSTL1		KEGG:05144	Malaria	6	1076	48	34208	0.00379674	0.0169991	MET,GYPC,LRP1,TLR4,CD36,HGF
GO:0009612	response to mechanical stimulus (BP)	10	1076	45	34208	1.07e-06	6.23e-05	FOS,BMP2,GRIN2B,CAV1,JUN,RCAN1,TXNIP,DCN,F3,ETS1		KEGG:00532	Glycosaminoglycan biosynthesis - chondroitin sulfate	4	1076	22	34208	0.00452842	0.0198244	CHST7,CSGALNACT1,UST,CHST3
GO:0050679	positive regulation of epithelial cell proliferation (BP)	10	1076	45	34208	1.07e-06	6.23e-05	TACR1,FGF9,SFRP1,OSR1,FGF1,FGF7,EGFR,CCND2,IGF1,GAS1		KEGG:05120	Epithelial cell signaling in Helicobacter pylori infection	7	1076	67	34208	0.00503961	0.0215827	JAM3,MET,TJP1,CXCR2,EGFR,JUN,NOD1
GO:0030335	positive regulation of cell migration (BP)	15	1076	105	34208	1.05e-06	6.55e-05	BMP2,CX3CL1,S1PR1,FGF1,PLD1,PIK3R1,RRAS2,CDH13,EGFR,WNT11,PDGFRA,F3,KDR,ETS1,IRS2		KEGG:04970	Salivary secretion	8	1076	85	34208	0.00531059	0.0222593	RYR3,ADRB2,ADRB1,VAMP2,PRKCA,ADRB3,ATP1B2,ATP1A2
GO:0030501	positive regulation of bone mineralization (BP)	8	1076	27	34208	1.22e-06	6.96e-05	BMP2,OSR1,BMP6,PKDCC,ACVR2A,KL,ADRB2,MEF2C		KEGG:04720	Long-term potentiation	7	1076	68	34208	0.00546882	0.022445	PRKCA,GRIN2B,GRIA1,RAPGEF3,RPS6KA2,PPP1R1A,RPS6KA3
GO:0006916	anti-apoptosis (BP)	21	1076	200	34208	1.57e-06	8.77e-05	BNIP2,SOCS3,FOXO1,CITED2,FAS,NR3C1,BDNF,TNFAIP8,TCF7L2,SNCA,BCL2L2,HGF,SOD2,TWIST2,TNFRSF10D,ANGPT1,SOCS2,PRNP,F3,IGF1,ETS1		KEGG:04976	Bile secretion	7	1076	71	34208	0.0069212	0.027826	CYP7A1,CYP3A4,SLC4A4,AQP1,ABCB1,ATP1B2,ATP1A2
GO:0006810	transport (BP)	42	1076	604	34208	1.77e-06	9.71e-05	PAFAH1B1,LYVE1,SLC25A34,SLC4A4,FEZ1,DYNC1I1,P2RX6,OSBPL1A,ABCB1,MMGT1,LCN10,SLC9A6,SLC13A2,GRIN2B,SEC14L1,SLC25A27,SLC12A4,CLIC2,SLC19A3,QKI,NNAT,GRIA4,ABCA10,SLC25A26,CD36,ABCD2,CLIC5,VLDLR,GABRE,CLCN4,SLC29A4,SORBS1,ATP1B2,ABCA9,CYGB,ABCA8,NDEL1,SLC6A2,ABCA5,SLC25A30,DYNC1LI2,GULP1		KEGG:04971	Gastric acid secretion	7	1076	72	34208	0.00746356	0.0288298	GNAI1,KCNJ2,SLC26A7,KCNJ16,PRKCA,ATP1B2,ATP1A2
GO:0006936	muscle contraction (BP)	14	1076	96	34208	1.86e-06	9.98e-05	UTRN,KCNE1,P2RX6,SCN4A,LMOD1,STBD1,MYH11,KCNIP2,MYL9,DES,SSPN,SORBS1,TRDN,SNTA1		KEGG:05217	Basal cell carcinoma	6	1076	55	34208	0.00745515	0.0293733	PTCH1,WNT11,BMP2,FZD5,FZD4,TCF7L2
GO:0007507	heart development (BP)	18	1076	156	34208	2.24e-06	0.000118312	PKD2,KCNJ8,PAX3,POU6F1,TEK,OSR1,PPARA,CITED2,RPS6KA2,TGFBR2,ID1,VLDLR,CASQ2,SMYD1,SOD2,HAND2,PCSK5,MEF2C		KEGG:05220	Chronic myeloid leukemia	7	1076	73	34208	0.00803669	0.0304467	SOS1,TGFBR2,MECOM,PIK3R1,SOS2,STAT5B,STAT5A
GO:0006915	apoptotic process (BP)	41	1076	594	34208	2.81e-06	0.000137676	BLCAP,SH3KBP1,SEMA6A,SATB1,PPM1F,BNIP2,DSG1,SOS1,PAX3,ADD1,TJP1,ITM2B,EPHA2,FAS,PLEKHF1,CSRNP1,SOS2,TGFBR2,PRUNE2,PDE1B,ID1,SCN2A,ADRB1,TNFRSF1B,FGD4,NOD1,MECOM,NISCH,FZD5,SEMA3A,ARHGAP10,TNFRSF10D,FGF2,ARHGEF6,HAND2,ARHGEF4,ARHGEF7,HCAR2,TNFSF12,GULP1,MEF2C		KEGG:00410	beta-Alanine metabolism	4	1076	26	34208	0.00837959	0.0311468	AOC3,DPYD,MLYCD,HADHA
GO:0043410	positive regulation of MAPK cascade (BP)	11	1076	61	34208	2.81e-06	0.000140116	FGF9,BNIP2,LEP,PELI2,CD36,NTRK2,ADRB3,KIT,KDR,IGF1,ADRB2		KEGG:05160	Hepatitis C	10	1076	133	34208	0.00948082	0.0345874	SOS1,CLDN19,PPP2R1B,SOCS3,PPARA,CLDN5,EGFR,PIK3R1,CLDN11,SOS2
GO:0006821	chloride transport (BP)	11	1076	61	34208	2.81e-06	0.000140116	NMUR1,GABRA2,SLC12A4,CLIC2,SLC26A4,CLIC5,GABRE,CLCN4,CLCN6,SLC26A7,SLC12A6		KEGG:04916	Melanogenesis	8	1076	98	34208	0.0121963	0.0429048	GNAI1,WNT11,KIT,EDNRB,FZD5,PRKCA,FZD4,TCF7L2
GO:0030198	extracellular matrix organization (BP)	12	1076	73	34208	2.77e-06	0.000143504	ABI3BP,GFAP,FBLN5,EGFLAM,OLFML2A,COL14A1,ECM2,VIT,RECK,ADAMTSL4,PDGFRA,CSGALNACT1		KEGG:04962	Vasopressin-regulated water reabsorption	5	1076	44	34208	0.0120046	0.0429983	VAMP2,CREB5,DYNC1LI2,AVPR2,DYNC1I1
GO:0050680	negative regulation of epithelial cell proliferation (BP)	9	1076	40	34208	3.31e-06	0.000159496	SAV1,TGFBR3,SFRP1,PTCH1,CDKN1C,DAB2IP,ESR2,GAS1,MEF2C		KEGG:00010	Glycolysis / Gluconeogenesis	6	1076	62	34208	0.013153	0.0454585	ACSS2,ADH5,PGM1,PCK1,ADH4,ADH1B
GO:0046069	cGMP catabolic process (BP)	4	1076	5	34208	4.75e-06	0.000220812	PDE1B,PDE2A,PDE1C,PDE11A		KEGG:00650	Butanoate metabolism	4	1076	30	34208	0.0139146	0.0472617	ACSM5,HADH,ACADS,HADHA
GO:0007156	homophilic cell adhesion (BP)	16	1076	133	34208	4.7e-06	0.000222482	FAT4,DSG1,ESAM,CDH23,CADM3,PTPRM,PCDH19,CDH5,PCDHGB6,CDH13,PCDHGA3,PCDH18,FAT2,PCDH11Y,PCDH9,PCDHGB7
GO:0048011	nerve growth factor receptor signaling pathway (BP)	21	1076	215	34208	4.96e-06	0.000227051	SOS1,FOXO1,RPS6KA2,PIK3R1,SOS2,PDE1B,NTRK2,RPS6KA3,FOXO4,PDE1A,PDE1C,FGD4,ARHGEF6,DUSP6,PRKCA,ARHGEF4,PCSK5,ARHGEF7,NDN,IRS2,MEF2C
GO:0045669	positive regulation of osteoblast differentiation (BP)	9	1076	42	34208	5.1e-06	0.000229695	BMP2,BMP6,ACVR2A,GDF10,CEBPA,FGF2,IGF1,ID4,MEF2C
GO:0045766	positive regulation of angiogenesis (BP)	11	1076	65	34208	5.36e-06	0.000237277	CX3CL1,TEK,AQP1,FGF1,PRKD1,C6,FGF2,F3,KDR,ETS1,TNFSF12
GO:0019915	lipid storage (BP)	6	1076	16	34208	5.83e-06	0.000250248	STAT5B,CAV1,DGAT2,CD36,ACVR1C,STAT5A
GO:0060395	SMAD protein signal transduction (BP)	6	1076	16	34208	5.83e-06	0.000250248	FOS,BMP2,JUN,BMP6,NODAL,SKI
GO:0001570	vasculogenesis (BP)	10	1076	54	34208	6.19e-06	0.000257396	SOX17,FZD4,CAV1,MYOCD,QKI,CITED2,EPHA2,YAP1,TGFBR2,KDR
GO:0007010	cytoskeleton organization (BP)	14	1076	106	34208	6.13e-06	0.000258729	SH3KBP1,SEMA6A,FMNL2,ARAP3,SGCB,DES,WASF3,ABLIM1,FGD4,ARHGAP10,SGCG,PALM,SH3D19,DST
GO:0043066	negative regulation of apoptotic process (BP)	24	1076	272	34208	6.33e-06	0.000259526	GRK5,CCNG1,SFRP1,CX3CL1,STAT5B,TEK,AQP1,OSR1,BCL6,SPRY2,PIK3R1,LEP,YAP1,RPS6KA3,GIMAP5,EGFR,SOD2,ANGPT1,WNT11,STAT5A,HAND2,CXCL12,KDR,CAT
GO:0019432	triglyceride biosynthetic process (BP)	8	1076	33	34208	6.44e-06	0.000259832	GPD1,LPIN1,ACSL4,DGAT2,LPL,GPAM,ACSL1,AGPAT2
GO:0006069	ethanol oxidation (BP)	5	1076	10	34208	6.74e-06	0.000264256	ADH5,ACSS2,ALDH1A1,ADH1B,ADH4
GO:0006198	cAMP catabolic process (BP)	5	1076	10	34208	6.74e-06	0.000264256	PDE1B,PDE2A,PDE3B,PDE1C,PDE11A
GO:0007517	muscle organ development (BP)	13	1076	94	34208	7.83e-06	0.000302661	UTRN,FHL1,SOX6,MRAS,PAX3,POU6F1,SGCB,FOXO4,CAPN3,MET,SGCG,IGF1,MEF2C
GO:0051781	positive regulation of cell division (BP)	9	1076	45	34208	9.32e-06	0.000350512	TAL1,FGF9,PROK1,FGF1,FIGF,PDGFD,FGF7,FGF2,CAT
GO:0006813	potassium ion transport (BP)	17	1076	156	34208	9.21e-06	0.00035122	HCN1,KCNE1,KCTD12,KCNJ2,KCNJ8,KCNB1,AQP1,SLC12A4,KCNJ16,KCNIP2,ABCC9,KCNAB1,ATP1A2,KCNT2,ATP1B2,KCNMB1,SLC12A6
GO:0008104	protein localization (BP)	10	1076	57	34208	1.03e-05	0.000380389	AKAP7,GRASP,CAV1,BCL6,VPS13D,CLIC5,ANK2,DOC2B,LRP4,PALM
GO:0030182	neuron differentiation (BP)	12	1076	84	34208	1.24e-05	0.000453989	TAL1,FZD4,ALDH1A2,S1PR1,NNAT,EPHA2,CHRDL1,NTRK2,FZD5,WNT11,EDN3,MEF2C
GO:0034394	protein localization at cell surface (BP)	6	1076	18	34208	1.28e-05	0.000456815	FBLN5,FGF7,ANK2,ANGPT1,WNT11,GPIHBP1
GO:0044255	cellular lipid metabolic process (BP)	15	1076	128	34208	1.27e-05	0.000460053	CYP7A1,GPD1,ACADS,LPIN1,ACSL4,PPARA,DGAT2,ACACB,HADHA,HADH,GPAM,ACSL1,RGL1,ACADL,AGPAT2
GO:0008015	blood circulation (BP)	9	1076	47	34208	1.35e-05	0.000476791	KCNE1,ACVRL1,RCAN1,PLN,MEOX2,SCN5A,AVPR1A,CXCL12,EDN3
GO:0042127	regulation of cell proliferation (BP)	13	1076	101	34208	1.73e-05	0.000601928	SGK1,TAL1,RBFOX2,FOXO1,FAS,TGFBR2,NR3C1,TXNIP,NR5A2,MECOM,KIT,SGK2,NR3C2
GO:0006112	energy reserve metabolic process (BP)	13	1076	102	34208	1.93e-05	0.000661826	VAMP2,KCNB1,PID1,RAPGEF3,LEP,ACACB,STXBP1,LEPR,KL,MLXIPL,ADRB3,PRKCA,GNG2
GO:0014068	positive regulation of phosphatidylinositol 3-kinase cascade (BP)	8	1076	38	34208	1.97e-05	0.000668343	TEK,NTRK2,ANGPT1,KIT,PDGFRA,KDR,IGF1,CAT
GO:0030324	lung development (BP)	11	1076	75	34208	2.2e-05	0.000737488	ALDH1A2,NFIB,PROX1,FGF1,NR3C1,NODAL,FGF7,CEBPA,FGF2,PDGFRA,EPAS1
GO:0032355	response to estradiol stimulus (BP)	12	1076	89	34208	2.26e-05	0.000746402	DUSP1,ALDH1A2,STAT5B,GHR,SOCS3,PIK3R1,TXNIP,SOCS2,PDGFRA,CCND2,F3,ETS1
GO:0090090	negative regulation of canonical Wnt receptor signaling pathway (BP)	10	1076	63	34208	2.56e-05	0.000807576	SOX17,LATS2,SFRP1,EGR1,CAV1,NPHP3,DAB2IP,TCF7L2,WNT11,LRP4
GO:0045668	negative regulation of osteoblast differentiation (BP)	7	1076	29	34208	2.54e-05	0.000811392	SFRP1,PTCH1,HDAC4,ID1,SKI,TWIST2,HAND2
GO:0001822	kidney development (BP)	11	1076	76	34208	2.5e-05	0.000818051	PKD2,ARID5B,KCNJ8,ALDH1A2,PROX1,BMP6,TCF21,DCN,PCSK5,LRP4,ADAMTS1
GO:0048701	embryonic cranial skeleton morphogenesis (BP)	6	1076	20	34208	2.53e-05	0.000818623	TBX15,TGFBR2,NODAL,TWIST2,PDGFRA,GAS1
GO:0001568	blood vessel development (BP)	9	1076	51	34208	2.7e-05	0.000843063	TGFBR3,FZD4,ALDH1A2,FOXO1,CITED2,EPHA2,TGFBR2,TCF7L2,MEF2C
GO:0031649	heat generation (BP)	3	1076	3	34208	3.1e-05	0.000851966	ADRB1,ADRB3,ADRB2
GO:0002025	vasodilation by norepinephrine-epinephrine involved in regulation of systemic arterial blood pressure (BP)	3	1076	3	34208	3.1e-05	0.000851966	ADRB1,ADRB3,ADRB2
GO:0051450	myoblast proliferation (BP)	3	1076	3	34208	3.1e-05	0.000851966	HGF,MET,IGF1
GO:0035630	bone mineralization involved in bone maturation (BP)	3	1076	3	34208	3.1e-05	0.000851966	BMP2,LEP,IGF1
GO:0000255	allantoin metabolic process (BP)	3	1076	3	34208	3.1e-05	0.000851966	STAT5B,GHR,STAT5A
GO:0006549	isoleucine metabolic process (BP)	3	1076	3	34208	3.1e-05	0.000851966	STAT5B,GHR,STAT5A
GO:0046544	development of secondary male sexual characteristics (BP)	3	1076	3	34208	3.1e-05	0.000851966	STAT5B,LHCGR,STAT5A
GO:0046449	creatinine metabolic process (BP)	3	1076	3	34208	3.1e-05	0.000851966	STAT5B,GHR,STAT5A
GO:0001936	regulation of endothelial cell proliferation (BP)	3	1076	3	34208	3.1e-05	0.000851966	ALDH1A2,ACVRL1,ANGPT1
GO:0034261	negative regulation of Ras GTPase activity (BP)	3	1076	3	34208	3.1e-05	0.000851966	SPRY2,DAB2IP,SPRY1
GO:0035051	cardiac cell differentiation (BP)	3	1076	3	34208	3.1e-05	0.000851966	SOX6,BMP2,MYOCD
GO:0008543	fibroblast growth factor receptor signaling pathway (BP)	11	1076	78	34208	3.21e-05	0.000872759	FGF9,SOS1,FOXO1,FGF1,PIK3R1,FOXO4,KL,FGF7,FGF2,KLB,IRS2
GO:0008286	insulin receptor signaling pathway (BP)	15	1076	139	34208	3.42e-05	0.000919281	FGF9,SOS1,FOXO1,FGF1,PIK3R1,FOXO4,KL,EIF4EBP2,PDE3B,FGF7,SORBS1,FGF2,RHOQ,KLB,IRS2
GO:0007166	cell surface receptor signaling pathway (BP)	17	1076	171	34208	3.07e-05	0.000946572	SEMA6A,SSTR1,CLEC1A,LIFR,DTX1,EDNRB,CD36,MAGI1,LEPR,TNFRSF1B,EGFR,NPR1,CXCR2,MET,EDN3,MPL,ADRB2
GO:0035556	intracellular signal transduction (BP)	24	1076	303	34208	3.76e-05	0.00100168	RGS6,DUSP1,AKAP7,RAPGEF2,UNC13C,CD209,PLEKHM1,GCOM1,RAPGEF3,RPS6KA2,PRKD1,PLCXD3,LEP,KSR1,TNS1,SH3BP5,NOD1,NPR1,PLEKHM3,SOCS2,PRKCA,ARHGEF4,ASB1,ARHGEF7
GO:0070555	response to interleukin-1 (BP)	7	1076	31	34208	4.05e-05	0.00107004	GHR,FIGF,HDAC4,SNCA,IRAK2,PRKCA,ETS1
GO:0051899	membrane depolarization (BP)	6	1076	22	34208	4.62e-05	0.00120874	KCNE1,CAV1,SCN3B,JUN,SCN5A,ADIPOQ
GO:0071902	positive regulation of protein serine/threonine kinase activity (BP)	5	1076	14	34208	4.82e-05	0.00124789	SPRY2,DAB2IP,SNCA,ACSL1,SLC27A1
GO:0042060	wound healing (BP)	10	1076	68	34208	5.05e-05	0.00128436	KLF6,AQP1,PPARA,ADRB1,ITGA9,FGF7,DCN,FGF2,PDGFRA,ADRB2
GO:0008344	adult locomotory behavior (BP)	7	1076	32	34208	5.05e-05	0.00129523	PAFAH1B1,PARK2,LGI4,CDH23,SNCA,ATP1A2,CHL1
GO:0034130	toll-like receptor 1 signaling pathway (BP)	10	1076	69	34208	5.74e-05	0.00143355	FOS,JUN,RPS6KA2,PELI2,TLR4,RPS6KA3,NOD1,IRAK2,DUSP6,MEF2C
GO:0034134	toll-like receptor 2 signaling pathway (BP)	10	1076	69	34208	5.74e-05	0.00143355	FOS,JUN,RPS6KA2,PELI2,TLR4,RPS6KA3,NOD1,IRAK2,DUSP6,MEF2C
GO:0014902	myotube differentiation (BP)	4	1076	8	34208	6.16e-05	0.00145724	SKI,MET,AVPR1A,MEF2C
GO:0045647	negative regulation of erythrocyte differentiation (BP)	4	1076	8	34208	6.16e-05	0.00145724	STAT5B,LMO2,KLF13,STAT5A
GO:0014049	positive regulation of glutamate secretion (BP)	4	1076	8	34208	6.16e-05	0.00145724	DPYSL2,GRIN2B,NR3C1,AVPR1A
GO:0006006	glucose metabolic process (BP)	12	1076	98	34208	5.96e-05	0.00147498	GYS2,PDK4,PIK3R1,LEP,PFKFB3,PCK1,GYG2,PGM1,NISCH,H6PD,ADIPOQ,IRS2
GO:0048662	negative regulation of smooth muscle cell proliferation (BP)	6	1076	23	34208	6.09e-05	0.0014792	OGN,PIK3R1,NPR1,NDRG2,KLF4,ADIPOQ
GO:0001892	embryonic placenta development (BP)	6	1076	23	34208	6.09e-05	0.0014792	PKD2,CITED2,NODAL,EGFR,CEBPA,EPAS1
GO:0070374	positive regulation of ERK1 and ERK2 cascade (BP)	10	1076	70	34208	6.51e-05	0.00151555	ARRB1,TEK,SPRY2,TLR4,NOD1,ANGPT1,FGF2,PDGFRA,KDR,BMPER
GO:0001934	positive regulation of protein phosphorylation (BP)	11	1076	84	34208	6.46e-05	0.00151592	BMP2,TEK,FGF1,PIK3R1,PELI2,ACVR2A,FGF2,WNT11,CCND2,ADIPOQ,LRRN3
GO:0042692	muscle cell differentiation (BP)	7	1076	34	34208	7.64e-05	0.00174742	SOX6,BNIP2,FBXO40,BOC,QKI,SYNE1,MEF2C
GO:0040007	growth (BP)	7	1076	34	34208	7.64e-05	0.00174742	BMP2,BMP6,FOXP2,GDF10,GDF5,NODAL,BMP3
GO:0003151	outflow tract morphogenesis (BP)	6	1076	24	34208	7.9e-05	0.00179296	SOX17,JUN,CITED2,NPY2R,WNT11,MEF2C
GO:0007202	activation of phospholipase C activity (BP)	9	1076	59	34208	8.92e-05	0.00200615	NMUR1,DLC1,PDE1B,PDE1A,PDE1C,EGFR,PRKCA,AVPR1A,ARHGAP6
GO:0002755	MyD88-dependent toll-like receptor signaling pathway (BP)	10	1076	73	34208	9.37e-05	0.00209182	FOS,JUN,RPS6KA2,PELI2,TLR4,RPS6KA3,NOD1,IRAK2,DUSP6,MEF2C
GO:0046326	positive regulation of glucose import (BP)	6	1076	25	34208	0.000101232	0.00222306	PIK3R1,SORBS1,RHOQ,IGF1,ADIPOQ,IRS2
GO:0043392	negative regulation of DNA binding (BP)	6	1076	25	34208	0.000101232	0.00222306	NFIB,JUN,HABP4,ID1,TWIST2,HAND2
GO:0006805	xenobiotic metabolic process (BP)	14	1076	136	34208	0.000103233	0.002249	CYP2U1,CYP7A1,GLYAT,ACSS2,CYP3A4,GSTM5,CYP26B1,FMO2,ALDH1A1,PTGIS,ADH1B,CYP46A1,MAOA,ADH4
GO:0002224	toll-like receptor signaling pathway (BP)	10	1076	74	34208	0.000105355	0.00227716	FOS,JUN,RPS6KA2,PELI2,TLR4,RPS6KA3,NOD1,IRAK2,DUSP6,MEF2C
GO:0042698	ovulation cycle (BP)	4	1076	9	34208	0.000108078	0.00228212	BMP2,FAS,GDF10,TYRO3
GO:0050927	positive regulation of positive chemotaxis (BP)	4	1076	9	34208	0.000108078	0.00228212	S1PR1,CDH13,F3,KDR
GO:0040015	negative regulation of multicellular organism growth (BP)	4	1076	9	34208	0.000108078	0.00228212	PTCH1,ADRB1,ADRB3,ADRB2
GO:0008360	regulation of cell shape (BP)	11	1076	90	34208	0.000121987	0.00246216	SH3KBP1,AKAP2,ARAP3,DLC1,RHOJ,WASF3,FERMT2,FGD4,RHOQ,KDR,PALM
GO:0008090	retrograde axon cargo transport (BP)	3	1076	4	34208	0.000121227	0.00246495	PAFAH1B1,NDEL1,DST
GO:0001757	somite specification (BP)	3	1076	4	34208	0.000121227	0.00246495	DLL1,MEOX2,MEOX1
GO:0033211	adiponectin-mediated signaling pathway (BP)	3	1076	4	34208	0.000121227	0.00246495	ACSL1,SLC27A1,ADIPOQ
GO:0019530	taurine metabolic process (BP)	3	1076	4	34208	0.000121227	0.00246495	STAT5B,GHR,STAT5A
GO:0034142	toll-like receptor 4 signaling pathway (BP)	10	1076	75	34208	0.000118174	0.00247624	FOS,JUN,RPS6KA2,PELI2,TLR4,RPS6KA3,NOD1,IRAK2,DUSP6,MEF2C
GO:0050900	leukocyte migration (BP)	12	1076	106	34208	0.000128483	0.00255569	JAM3,PROS1,SOS1,ESAM,TEK,MSN,CAV1,PIK3R1,SIRPA,CD34,ATP1B2,ANGPT1
GO:0007190	activation of adenylate cyclase activity (BP)	6	1076	26	34208	0.000128111	0.0025669	LHCGR,AVPR2,NTRK2,ADRB1,ADRB3,ADRB2
GO:0050731	positive regulation of peptidyl-tyrosine phosphorylation (BP)	9	1076	62	34208	0.000132334	0.00259469	GHR,CD36,TLR4,FGF7,HGF,ANGPT1,IGF1,ADIPOQ,RELN
GO:0034097	response to cytokine stimulus (BP)	9	1076	62	34208	0.000132334	0.00259469	FOS,ALDH1A2,LIFR,GRIN2B,SOCS3,JUN,FAS,AVPR2,PDGFRA
GO:0006898	receptor-mediated endocytosis (BP)	8	1076	49	34208	0.000133967	0.00260808	LRP1B,CUBN,SCARF1,VLDLR,ADRB3,PLA2R1,ADRB2,LRP1
GO:0071277	cellular response to calcium ion (BP)	5	1076	17	34208	0.000137671	0.00266131	FOS,JUN,SCN5A,FOSB,MEF2C
GO:0005975	carbohydrate metabolic process (BP)	22	1076	290	34208	0.000145441	0.00279185	HYAL1,GPD1,GYS2,SLC2A4,PGM5,PDK4,B4GALT6,PPP1R1A,STBD1,PFKFB3,MAN2A2,KL,PCK1,GYG2,CHST3,PGM1,ADRB3,H6PD,HPSE2,EPM2A,KLB,GNE
GO:0008063	Toll signaling pathway (BP)	10	1076	77	34208	0.000147794	0.00281733	FOS,JUN,RPS6KA2,PELI2,TLR4,RPS6KA3,NOD1,IRAK2,DUSP6,MEF2C
GO:0007188	G-protein signaling, coupled to cAMP nucleotide second messenger (BP)	7	1076	38	34208	0.000160624	0.0029994	GRK5,PTGER4,LHCGR,AVPR2,WASF2,ADRB3,ADRB2
GO:0048706	embryonic skeletal system development (BP)	6	1076	27	34208	0.000160349	0.00301478	FGF9,HOXA9,ACVR2A,WNT11,PCSK5,GAS1
GO:0032570	response to progesterone stimulus (BP)	6	1076	27	34208	0.000160349	0.00301478	FOS,CAV1,SOCS3,PIK3R1,TXNIP,TLR4
GO:0043524	negative regulation of neuron apoptosis (BP)	10	1076	78	34208	0.000164806	0.00305671	PPARGC1A,CNTFR,JUN,BDNF,NTRK2,SNCA,SOD2,CHL1,TYRO3,MEF2C
GO:0048741	skeletal muscle fiber development (BP)	4	1076	10	34208	0.000175638	0.00321418	RCAN1,SKI,CAV2,DNER
GO:0060766	negative regulation of androgen receptor signaling pathway (BP)	4	1076	10	34208	0.000175638	0.00321418	SFRP1,TCF21,ESR2,IGF1
GO:0006468	protein phosphorylation (BP)	27	1076	398	34208	0.000177406	0.00322502	ERG,SGK1,GLYCTK,LATS2,ACVRL1,MAP3K8,TEK,PDK4,PRKD1,PKDCC,KSR1,TRPM6,TGFBR2,ADRBK2,NTRK2,PINK1,RPS6KA3,EGFR,ACVR1C,SIK1,IRAK2,SMAD9,SIK2,WNT11,SNRK,PRKCA,SGK2
GO:0001843	neural tube closure (BP)	8	1076	51	34208	0.000178956	0.0032318	SFRP1,PAX3,PTCH1,ZEB2,DLC1,CITED2,RGMA,SKI
GO:0006979	response to oxidative stress (BP)	12	1076	110	34208	0.000183131	0.00328559	DUSP1,ANGPTL7,GPX3,CA3,TXNIP,TLR4,XPA,MSRA,PRNP,CYGB,SGK2,EPAS1
GO:0030539	male genitalia development (BP)	5	1076	18	34208	0.000185692	0.00330991	BMP6,LHCGR,LGR4,PDGFRA,ASB1
GO:0007169	transmembrane receptor protein tyrosine kinase signaling pathway (BP)	9	1076	65	34208	0.00019172	0.00335205	ROR1,TEK,ANGPTL1,GFRA2,NTRK2,EGFR,ANGPT1,KIT,KDR
GO:0002756	MyD88-independent toll-like receptor signaling pathway (BP)	9	1076	65	34208	0.00019172	0.00335205	FOS,JUN,RPS6KA2,TLR4,RPS6KA3,NOD1,IRAK2,DUSP6,MEF2C
GO:0001657	ureteric bud development (BP)	7	1076	39	34208	0.000190482	0.00337337	SFRP1,OSR1,TCF21,BDNF,SPRY1,SMAD9,BMPER
GO:0007259	JAK-STAT cascade (BP)	6	1076	28	34208	0.000198674	0.00342995	PKD2,STAT5B,GHR,SOCS3,SOCS2,STAT5A
GO:0009653	anatomical structure morphogenesis (BP)	11	1076	95	34208	0.000198587	0.00345013	LYVE1,MCAM,SOX5,FGF1,HOXA4,MYOC,EZH1,MLXIPL,CPM,MAB21L1,CSGALNACT1
GO:0018108	peptidyl-tyrosine phosphorylation (BP)	8	1076	53	34208	0.000235671	0.00401811	TEK,EFEMP1,EPHA4,STAT5A,KIT,PDGFRA,KDR,RELN
GO:0051403	stress-activated MAPK cascade (BP)	8	1076	53	34208	0.000235671	0.00401811	FOS,JUN,RPS6KA2,RPS6KA3,NOD1,IRAK2,DUSP6,MEF2C
GO:0035019	somatic stem cell maintenance (BP)	6	1076	29	34208	0.000243871	0.00413226	KLF10,SFRP1,LDB2,YAP1,PRDM16,SKI
GO:0007616	long-term memory (BP)	5	1076	19	34208	0.000245501	0.00413435	SGK1,TACR1,GRIN2B,GRIA1,SLC17A7
GO:0006884	cell volume homeostasis (BP)	4	1076	11	34208	0.000269127	0.00445032	ADD1,AQP1,SLC12A4,CLCN6
GO:0042953	lipoprotein transport (BP)	4	1076	11	34208	0.000269127	0.00445032	CUBN,ZDHHC17,CD36,LRP1
GO:0006107	oxaloacetate metabolic process (BP)	4	1076	11	34208	0.000269127	0.00445032	STAT5B,GHR,PCK1,STAT5A
GO:0007186	G-protein coupled receptor signaling pathway (BP)	24	1076	345	34208	0.000274835	0.0045175	RGS6,P2RY14,GNAL,GPR17,GRM7,NMUR1,AKAP12,HTR4,S1PR1,LHCGR,VIP,GPR12,PTGFR,CXCR2,RGS7BP,GPR146,RASD1,LGR4,MRGPRF,AVPR1A,CXCL12,HCAR2,GNG2,GNAI1
GO:0002053	positive regulation of mesenchymal cell proliferation (BP)	6	1076	30	34208	0.000296774	0.00460251	FGF9,FOXP2,TGFBR2,KDR,GAS1,IRS2
GO:0010740	positive regulation of intracellular protein kinase cascade (BP)	3	1076	5	34208	0.000295949	0.0046158	TEK,FGF1,NLGN1
GO:0051497	negative regulation of stress fiber assembly (BP)	3	1076	5	34208	0.000295949	0.0046158	DLC1,S1PR1,ARHGAP6
GO:0002024	diet induced thermogenesis (BP)	3	1076	5	34208	0.000295949	0.0046158	ADRB1,ADRB3,ADRB2
GO:0035811	negative regulation of urine volume (BP)	3	1076	5	34208	0.000295949	0.0046158	AVPR2,ADRB1,ADRB2
GO:0006654	phosphatidic acid biosynthetic process (BP)	3	1076	5	34208	0.000295949	0.0046158	PLD1,AGPAT2,SLC27A1
GO:0060665	regulation of branching involved in salivary gland morphogenesis by mesenchymal-epithelial signaling (BP)	3	1076	5	34208	0.000295949	0.0046158	FGF7,HGF,MET
GO:0010633	negative regulation of epithelial cell migration (BP)	3	1076	5	34208	0.000295949	0.0046158	TGFBR3,DAB2IP,SEMA3A
GO:0001955	blood vessel maturation (BP)	3	1076	5	34208	0.000295949	0.0046158	ACVRL1,CDH5,RECK
GO:0090072	positive regulation of sodium ion transport via voltage-gated sodium channel activity (BP)	3	1076	5	34208	0.000295949	0.0046158	SCN3B,SCN2B,SCN4B
GO:0051384	response to glucocorticoid stimulus (BP)	10	1076	84	34208	0.000305293	0.00470803	DUSP1,ACADS,GHR,ACSBG1,CAV1,SOCS3,CDO1,FAS,CEBPA,ADIPOQ
GO:0001541	ovarian follicle development (BP)	7	1076	42	34208	0.000307829	0.00472062	IMMP2L,LHCGR,ESR2,FGF7,ANGPT1,CCND2,KDR
GO:0008584	male gonad development (BP)	9	1076	70	34208	0.000339134	0.00514323	FGF9,ARID5B,SFRP1,CITED2,LHCGR,CSDE1,MET,KIT,DMRT2
GO:0009749	response to glucose stimulus (BP)	9	1076	70	34208	0.000339134	0.00514323	GYS2,EGR1,NNAT,TXNIP,TCF7L2,GPAM,ACVR1C,ADIPOQ,IRS2
GO:0006091	generation of precursor metabolites and energy (BP)	8	1076	56	34208	0.000347625	0.00521437	GYS2,RUNX1T1,SLC25A27,DLST,CEBPA,ADRB3,AVPR1A,ADIPOQ
GO:0008217	regulation of blood pressure (BP)	8	1076	56	34208	0.000347625	0.00521437	SGK1,ACVRL1,EDNRB,LEP,ATP1A2,NISCH,NPR1,SOD2
GO:0051897	positive regulation of protein kinase B signaling cascade (BP)	7	1076	43	34208	0.000357791	0.00530884	TEK,SPRY2,TCF7L2,EGFR,ANGPT1,F3,IGF1
GO:0001649	osteoblast differentiation (BP)	7	1076	43	34208	0.000357791	0.00530884	FGF9,BMP2,SFRP1,BMP6,EPHA2,WNT11,MEF2C
GO:0032496	response to lipopolysaccharide (BP)	13	1076	136	34208	0.000374829	0.00553175	FOS,ADH5,KCNJ8,STAT5B,SOCS3,JUN,FAS,TLR4,RPS6KA3,SNCA,DCN,SOD2,F3
GO:0060216	definitive hemopoiesis (BP)	4	1076	12	34208	0.000393644	0.00577835	TAL1,TGFBR3,HOXA9,TEK
GO:0050918	positive chemotaxis (BP)	5	1076	21	34208	0.000407741	0.00589078	FIGF,FGF7,CCL16,ANGPT1,FGF2
GO:0045765	regulation of angiogenesis (BP)	5	1076	21	34208	0.000407741	0.00589078	PROK1,SFRP1,EPHA2,ID1,FGF2
GO:0000187	activation of MAPK activity (BP)	10	1076	87	34208	0.00040651	0.00593548	PROK1,GHR,TLR4,NOD1,HGF,IRAK2,FGF2,MET,KIT,MAP3K5
GO:0007565	female pregnancy (BP)	9	1076	72	34208	0.000419728	0.00603221	FOS,CRHBP,GPX3,STAT5B,LEP,CLIC5,STAT5A,ENDOU,ETS1
GO:0014823	response to activity (BP)	6	1076	32	34208	0.000429297	0.0061376	NR3C1,TLR4,HADH,GPAM,PCK1,SOD2
GO:0035023	regulation of Rho protein signal transduction (BP)	9	1076	73	34208	0.000465571	0.00662172	SOS1,ARHGEF10,SOS2,FGD4,ARHGEF6,ARHGEF4,ARHGEF40,ARHGEF7,ARHGEF15
GO:0071300	cellular response to retinoic acid (BP)	7	1076	45	34208	0.000477127	0.00671648	FZD4,ALDH1A2,AQP1,CYP26B1,OSR1,LEP,WNT11
GO:0006470	protein dephosphorylation (BP)	11	1076	105	34208	0.000477021	0.0067496	DUSP1,CTDSP2,PDP2,PPM1F,PTPN21,PTPN14,PTPRM,CDC14B,DUSP6,PTPRB,EPM2A
GO:0007584	response to nutrient (BP)	10	1076	89	34208	0.000488387	0.0068399	SSTR1,CUBN,CAV1,ACSL4,PIK3R1,LEP,VLDLR,ACSL1,CEBPA,ADIPOQ
GO:0042059	negative regulation of epidermal growth factor receptor signaling pathway (BP)	6	1076	33	34208	0.000510841	0.00708211	SH3KBP1,SPRY2,DAB2IP,SPRY1,EGFR,ARHGEF7
GO:0048286	lung alveolus development (BP)	6	1076	33	34208	0.000510841	0.00708211	MYOCD,TCF21,PKDCC,FOXP2,KDR,IGF1
GO:0008624	induction of apoptosis by extracellular signals (BP)	11	1076	106	34208	0.000517378	0.0071367	SOS1,CAV1,FAS,SOS2,FGD4,ARHGEF6,PRKCA,ARHGEF4,ARHGEF7,MAP3K5,TNFSF12
GO:0034329	cell junction assembly (BP)	10	1076	90	34208	0.000534187	0.00733171	FLNC,CADM3,CADM2,LIMS2,CDH5,SIRPA,FERMT2,CDH13,ARHGEF6,SKAP2
GO:0010863	positive regulation of phospholipase C activity (BP)	3	1076	6	34208	0.000578016	0.00741428	FGF2,KIT,PDGFRA
GO:0047496	vesicle transport along microtubule (BP)	3	1076	6	34208	0.000578016	0.00741428	PAFAH1B1,DYNC1I1,NDEL1
GO:0021799	cerebral cortex radially oriented cell migration (BP)	3	1076	6	34208	0.000578016	0.00741428	LHX6,DIXDC1,NDEL1
GO:0048070	regulation of developmental pigmentation (BP)	3	1076	6	34208	0.000578016	0.00741428	ADAMTS9,KIT,EDN3
GO:0042713	sperm ejaculation (BP)	3	1076	6	34208	0.000578016	0.00741428	TACR1,ACVR2A,AVPR1A
GO:0003084	positive regulation of systemic arterial blood pressure (BP)	3	1076	6	34208	0.000578016	0.00741428	AVPR2,ADRB1,AVPR1A
GO:0033539	fatty acid beta-oxidation using acyl-CoA dehydrogenase (BP)	3	1076	6	34208	0.000578016	0.00741428	ACAD11,ACADS,ACADL
GO:0032825	positive regulation of natural killer cell differentiation (BP)	3	1076	6	34208	0.000578016	0.00741428	STAT5B,IL15RA,STAT5A
GO:0006573	valine metabolic process (BP)	3	1076	6	34208	0.000578016	0.00741428	STAT5B,GHR,STAT5A
GO:0045885	positive regulation of survival gene product expression (BP)	4	1076	13	34208	0.000554462	0.00742438	STAT5B,CDH13,STAT5A,MEF2C
GO:0051272	positive regulation of cellular component movement (BP)	4	1076	13	34208	0.000554462	0.00742438	STAT5B,BCL6,CHST3,ETS1
GO:0035329	hippo signaling cascade (BP)	4	1076	13	34208	0.000554462	0.00742438	SAV1,LATS2,TEAD1,YAP1
GO:0032689	negative regulation of interferon-gamma production (BP)	4	1076	13	34208	0.000554462	0.00742438	IL33,TLR4,GIMAP5,PRNP
GO:0071363	cellular response to growth factor stimulus (BP)	7	1076	46	34208	0.000547645	0.00747904	FEZ1,BMP2,SFRP1,GRIN2B,MET,KLF4,CAT
GO:0042552	myelination (BP)	6	1076	34	34208	0.000603938	0.00771074	JAM3,EGR2,ACSBG1,QKI,SBF2,SCN2A
GO:0009968	negative regulation of signal transduction (BP)	7	1076	47	34208	0.000626204	0.007958	RGS6,ARRB1,KIF26A,DDIT4L,ESR2,RGS7BP,SOCS2
GO:0051496	positive regulation of stress fiber assembly (BP)	5	1076	23	34208	0.000639947	0.00802125	TACR1,SFRP1,ARHGEF10,WNT11,ARHGEF15
GO:0070301	cellular response to hydrogen peroxide (BP)	5	1076	23	34208	0.000639947	0.00802125	KLF2,AQP1,F3,MAP3K5,ETS1
GO:0045471	response to ethanol (BP)	10	1076	92	34208	0.000636486	0.0080514	TACR1,SLC2A4,STAT5B,GRIN2B,CDO1,PIK3R1,TLR4,STAT5A,CCND2,ADIPOQ
GO:0030336	negative regulation of cell migration (BP)	8	1076	62	34208	0.000701108	0.00874791	SFRP1,ACVRL1,ARAP3,DLC1,CITED2,NISCH,WNT11,ADIPOQ
GO:0007049	cell cycle (BP)	27	1076	435	34208	0.000706854	0.00877971	PAFAH1B1,BLCAP,DUSP1,CCNG1,LATS2,MAP3K8,CDKN1C,HEPACAM,KIF13A,KLHL21,CCNDBP1,TACC1,EVI5,FOXN3,TXNIP,FBXO31,RPS6KA3,FOXO4,MPHOSPH8,SIK1,USP44,PRNP,TBRG1,DIXDC1,GAS1,NEK9,GNAI1
GO:0007519	skeletal muscle tissue development (BP)	7	1076	48	34208	0.00071344	0.00882159	CAV1,FOXP2,MEOX2,DCN,MET,MBNL1,MEF2C
GO:0032332	positive regulation of chondrocyte differentiation (BP)	4	1076	14	34208	0.000756971	0.00927627	SOX6,SOX5,PKDCC,GDF5
GO:0043536	positive regulation of blood vessel endothelial cell migration (BP)	4	1076	14	34208	0.000756971	0.00927627	PRKD1,ANGPT1,FGF2,PRKCA
GO:0001764	neuron migration (BP)	9	1076	78	34208	0.000760732	0.00928094	PAFAH1B1,NTRK2,ESR2,CHL1,MET,DNER,NDEL1,RELN,NDN
GO:0071560	cellular response to transforming growth factor beta stimulus (BP)	5	1076	24	34208	0.000787556	0.00935862	SOX6,SOX5,SFRP1,PDE2A,MEF2C
GO:0046676	negative regulation of insulin secretion (BP)	5	1076	24	34208	0.000787556	0.00935862	SFRP1,HADH,PDE3B,PDE1C,ACVR1C
GO:0045597	positive regulation of cell differentiation (BP)	5	1076	24	34208	0.000787556	0.00935862	SOX17,GHR,SOCS3,RPS6KA3,SMAD9
GO:0009966	regulation of signal transduction (BP)	5	1076	24	34208	0.000787556	0.00935862	SPRY2,CNKSR2,MGLL,SPRY1,SOCS2
GO:0051090	regulation of sequence-specific DNA binding transcription factor activity (BP)	8	1076	63	34208	0.000781251	0.00944728	SGK1,FOS,JUN,FOXO1,FOXP2,FOXN3,FOXO4,FOXN2
GO:0034138	toll-like receptor 3 signaling pathway (BP)	8	1076	63	34208	0.000781251	0.00944728	FOS,JUN,RPS6KA2,RPS6KA3,NOD1,IRAK2,DUSP6,MEF2C
GO:0000902	cell morphogenesis (BP)	7	1076	49	34208	0.000810019	0.00958406	SOX6,ADD1,KLF2,BCL6,SHROOM4,EGFR,HGF
GO:0007417	central nervous system development (BP)	11	1076	112	34208	0.000824051	0.00970824	PARK2,RCAN2,ZEB2,RCAN1,CITED2,LHCGR,S100B,RPS6KA3,DNER,RELN,NDN
GO:0046777	protein autophosphorylation (BP)	13	1076	148	34208	0.000838263	0.00979163	GRK5,TEK,PRKD1,NTRK2,EPHA4,EGFR,SIK1,SIK2,MET,KIT,PDGFRA,KDR,MAP3K3
GO:0002576	platelet degranulation (BP)	9	1076	79	34208	0.000834956	0.00979468	PROS1,CD36,FIGF,F8,HABP4,MMRN1,STXBP1,HGF,IGF1
GO:0042593	glucose homeostasis (BP)	8	1076	64	34208	0.000868592	0.0101029	SLC2A4,PTCH1,TCF7L2,PDE3B,PCK1,MLXIPL,MET,ADIPOQ
GO:0051081	nuclear envelope disassembly (BP)	2	1076	2	34208	0.000988503	0.0101248	PAFAH1B1,NDEL1
GO:0002543	activation of blood coagulation via clotting cascade (BP)	2	1076	2	34208	0.000988503	0.0101248	ANO6,F3
GO:0070836	caveola assembly (BP)	2	1076	2	34208	0.000988503	0.0101248	CAV1,CAV2
GO:0046543	development of secondary female sexual characteristics (BP)	2	1076	2	34208	0.000988503	0.0101248	STAT5B,STAT5A
GO:0019218	regulation of steroid metabolic process (BP)	2	1076	2	34208	0.000988503	0.0101248	STAT5B,STAT5A
GO:0048841	regulation of axon extension involved in axon guidance (BP)	2	1076	2	34208	0.000988503	0.0101248	SEMA3A,PLXNA4
GO:0060128	corticotropin hormone secreting cell differentiation (BP)	2	1076	2	34208	0.000988503	0.0101248	BMP2,FGF2
GO:0050779	RNA destabilization (BP)	2	1076	2	34208	0.000988503	0.0101248	TNFRSF1B,ZFP36
GO:0005992	trehalose biosynthetic process (BP)	2	1076	2	34208	0.000988503	0.0101248	PGM5,PGM1
GO:0001780	neutrophil homeostasis (BP)	2	1076	2	34208	0.000988503	0.0101248	JAM3,MECOM
GO:0055096	low-density lipoprotein particle mediated signaling (BP)	2	1076	2	34208	0.000988503	0.0101248	CD36,CDH13
GO:0071455	cellular response to hyperoxia (BP)	2	1076	2	34208	0.000988503	0.0101248	CAV1,FAS
GO:0001560	regulation of cell growth by extracellular stimulus (BP)	2	1076	2	34208	0.000988503	0.0101248	KIF26A,MYOCD
GO:0072239	metanephric glomerulus vasculature development (BP)	2	1076	2	34208	0.000988503	0.0101248	AQP1,OSR1
GO:0006677	glycosylceramide metabolic process (BP)	2	1076	2	34208	0.000988503	0.0101248	ST6GALNAC3,ST6GALNAC6
GO:0001709	cell fate determination (BP)	4	1076	15	34208	0.00100663	0.0101588	CYP26B1,PROX1,CHRDL1,DLL1
GO:0048566	embryonic digestive tract development (BP)	4	1076	15	34208	0.00100663	0.0101588	FGF9,ALDH1A2,PKDCC,PCSK5
GO:0001954	positive regulation of cell-matrix adhesion (BP)	4	1076	15	34208	0.00100663	0.0101588	UTRN,SFRP1,CD36,CDH13
GO:0070848	response to growth factor stimulus (BP)	4	1076	15	34208	0.00100663	0.0101588	EPHA2,FAS,PIK3R1,DUSP6
GO:0030308	negative regulation of cell growth (BP)	11	1076	113	34208	0.000887453	0.0102787	FHL1,SOX17,SFRP1,ACVRL1,BCL6,C10orf90,DAB2IP,ESR2,NPR1,FGF2,WNT11
GO:0050790	regulation of catalytic activity (BP)	7	1076	50	34208	0.00091663	0.0105721	SGK1,SOS1,RAPGEF3,SOS2,SBF2,SOD2,ARHGEF15
GO:2000352	negative regulation of endothelial cell apoptosis (BP)	3	1076	7	34208	0.000987844	0.0107179	TEK,ANGPT1,KDR
GO:0051894	positive regulation of focal adhesion assembly (BP)	3	1076	7	34208	0.000987844	0.0107179	SFRP1,TEK,KDR
GO:0021895	cerebral cortex neuron differentiation (BP)	3	1076	7	34208	0.000987844	0.0107179	PAFAH1B1,LHX6,ID4
GO:0003016	respiratory system process (BP)	3	1076	7	34208	0.000987844	0.0107179	ADH5,TCF15,NDN
GO:0045588	positive regulation of gamma-delta T cell differentiation (BP)	3	1076	7	34208	0.000987844	0.0107179	STAT5B,GIMAP5,STAT5A
GO:0060136	embryonic process involved in female pregnancy (BP)	3	1076	7	34208	0.000987844	0.0107179	ACSL4,CITED2,NODAL
GO:0006101	citrate metabolic process (BP)	3	1076	7	34208	0.000987844	0.0107179	STAT5B,GHR,STAT5A
GO:0022011	myelination in peripheral nervous system (BP)	3	1076	7	34208	0.000987844	0.0107179	LGI4,ARHGEF10,SKI
GO:0045760	positive regulation of action potential (BP)	3	1076	7	34208	0.000987844	0.0107179	TACR1,SCN3B,SCN5A
GO:0007095	mitotic cell cycle G2/M transition DNA damage checkpoint (BP)	3	1076	7	34208	0.000987844	0.0107179	CCNG1,C10orf90,FOXO4
GO:0030857	negative regulation of epithelial cell differentiation (BP)	3	1076	7	34208	0.000987844	0.0107179	CAV1,OSR1,YAP1
GO:0001558	regulation of cell growth (BP)	8	1076	65	34208	0.000963591	0.01093	SGK1,FAM107A,PAPPA2,CRIM1,NOV,KIAA1109,SOCS2,SGK2
GO:0030325	adrenal gland development (BP)	5	1076	25	34208	0.000959137	0.0109701	ARID5B,CITED2,NR3C1,WNT11,PDGFRA
GO:0040014	regulation of multicellular organism growth (BP)	5	1076	25	34208	0.000959137	0.0109701	STAT5B,GHR,GDF5,STAT5A,IGF1
GO:0021987	cerebral cortex development (BP)	6	1076	37	34208	0.000963575	0.0109752	PAFAH1B1,GRIN2B,FOXP2,TACC1,NTRK2,VLDLR
GO:0050729	positive regulation of inflammatory response (BP)	6	1076	38	34208	0.00111413	0.011121	IL33,CX3CL1,STAT5B,TLR4,PDE2A,STAT5A
GO:0030326	embryonic limb morphogenesis (BP)	6	1076	38	34208	0.00111413	0.011121	FGF9,PTCH1,CYP26B1,GDF5,SKI,MBNL1
GO:0001501	skeletal system development (BP)	12	1076	134	34208	0.00110634	0.0111242	KLF10,BMP2,BMP6,EPHA2,GDF10,ETS2,HDAC4,RPS6KA3,PRELP,IGF1,SHOX,BMP3
GO:0007548	sex differentiation (BP)	5	1076	26	34208	0.001157	0.0114243	CNTFR,STAT5B,DMRT3,TCF21,DMRT2
GO:0060325	face morphogenesis (BP)	5	1076	26	34208	0.001157	0.0114243	ARID5B,CSRNP1,SKI,TWIST2,PDGFRA
GO:0030514	negative regulation of BMP signaling pathway (BP)	5	1076	26	34208	0.001157	0.0114243	SFRP1,CAV1,SOSTDC1,SKI,BMPER
GO:0048661	positive regulation of smooth muscle cell proliferation (BP)	6	1076	39	34208	0.00128206	0.0125241	CX3CL1,STAT5B,S1PR1,JUN,CDH13,IGF1
GO:0050728	negative regulation of inflammatory response (BP)	6	1076	39	34208	0.00128206	0.0125241	TEK,TNFRSF1B,ZFP36,KLF4,ADIPOQ,ADRB2
GO:0045444	fat cell differentiation (BP)	6	1076	39	34208	0.00128206	0.0125241	EGR2,ARID5B,RUNX1T1,PID1,TCF7L2,KLF4
GO:0030279	negative regulation of ossification (BP)	4	1076	16	34208	0.00130892	0.0125629	SFRP1,LRP4,ADRB2,MEF2C
GO:0005978	glycogen biosynthetic process (BP)	4	1076	16	34208	0.00130892	0.0125629	GYS2,PGM5,GYG2,PGM1
GO:0031100	organ regeneration (BP)	7	1076	53	34208	0.00130392	0.012603	TGFBR3,LPIN1,LIFR,SOCS3,HGF,CEBPA,ANGPT1
GO:0050821	protein stabilization (BP)	7	1076	53	34208	0.00130392	0.012603	PPARGC1A,SOX17,DSG1,C10orf90,STX12,TBRG1,GPIHBP1
GO:0007626	locomotory behavior (BP)	8	1076	68	34208	0.00129939	0.0126483	TAL1,SOBP,PDE1B,NPY2R,SOD2,NPAS3,RELN,FIGN
GO:0031623	receptor internalization (BP)	5	1076	27	34208	0.00138351	0.0132325	GHR,GRIA1,ADRBK2,SNCA,CXCR2
GO:0043433	negative regulation of sequence-specific DNA binding transcription factor activity (BP)	7	1076	54	34208	0.00145804	0.0138969	PTCH1,PROX1,HDAC4,ID1,TCF7L2,PRNP,HAND2
GO:0030206	chondroitin sulfate biosynthetic process (BP)	3	1076	8	34208	0.0015436	0.0139841	CHST7,CHST3,CSGALNACT1
GO:0007530	sex determination (BP)	3	1076	8	34208	0.0015436	0.0139841	CITED2,TCF21,DMRT2
GO:0060426	lung vasculature development (BP)	3	1076	8	34208	0.0015436	0.0139841	TCF21,ID1,IGF1
GO:0045104	intermediate filament cytoskeleton organization (BP)	3	1076	8	34208	0.0015436	0.0139841	SYNM,ATXN3,DST
GO:0055089	fatty acid homeostasis (BP)	3	1076	8	34208	0.0015436	0.0139841	DGAT2,GPAM,MLXIPL
GO:0006687	glycosphingolipid metabolic process (BP)	3	1076	8	34208	0.0015436	0.0139841	ST6GALNAC3,ST6GALNAC6,KIT
GO:0030856	regulation of epithelial cell differentiation (BP)	3	1076	8	34208	0.0015436	0.0139841	STAT5B,KIAA1109,STAT5A
GO:0042135	neurotransmitter catabolic process (BP)	3	1076	8	34208	0.0015436	0.0139841	PRIMA1,NAALAD2,MAOA
GO:0034383	low-density lipoprotein particle clearance (BP)	3	1076	8	34208	0.0015436	0.0139841	DGAT2,CD36,ADIPOQ
GO:0060396	growth hormone receptor signaling pathway (BP)	3	1076	8	34208	0.0015436	0.0139841	GHR,PIK3R1,SOCS2
GO:0035024	negative regulation of Rho protein signal transduction (BP)	3	1076	8	34208	0.0015436	0.0139841	ARAP3,DLC1,BCL6
GO:0006105	succinate metabolic process (BP)	3	1076	8	34208	0.0015436	0.0139841	STAT5B,GHR,STAT5A
GO:0001553	luteinization (BP)	3	1076	8	34208	0.0015436	0.0139841	STAT5B,STAT5A,PDGFRA
GO:0030278	regulation of ossification (BP)	3	1076	8	34208	0.0015436	0.0139841	EGR2,PTGER4,GDF10
GO:0051260	protein homooligomerization (BP)	9	1076	86	34208	0.00153556	0.0145852	ALAD,P2RX6,CAV1,C1QTNF7,SOD2,ANGPT1,PRNP,ADIPOQ,NLGN1
GO:0010811	positive regulation of cell-substrate adhesion (BP)	5	1076	28	34208	0.00164108	0.0147698	ABI3BP,EGFLAM,FBLN2,ECM2,VIT
GO:0030879	mammary gland development (BP)	5	1076	28	34208	0.00164108	0.0147698	HOXA9,PTCH1,CAV1,IGF1,IRS2
GO:0030866	cortical actin cytoskeleton organization (BP)	4	1076	17	34208	0.0016693	0.0149259	EHD2,FMNL2,EPB41L2,RHOQ
GO:0014047	glutamate secretion (BP)	4	1076	17	34208	0.0016693	0.0149259	VAMP2,BDNF,STXBP1,SLC17A7
GO:0045768	positive regulation of anti-apoptosis (BP)	6	1076	41	34208	0.00167524	0.0149303	DUSP1,LIFR,CAV1,PIK3R1,ANGPT1,LRP1
GO:0006919	activation of cysteine-type endopeptidase activity involved in apoptotic process (BP)	8	1076	71	34208	0.00172218	0.015299	DLC1,FAS,SNCA,NOD1,C6,NLRP1,F3,MAP3K5
GO:0045666	positive regulation of neuron differentiation (BP)	7	1076	56	34208	0.00180862	0.0160151	RGS6,FEZ1,BNIP2,BMP2,BMP6,BDNF,MEF2C
GO:0007267	cell-cell signaling (BP)	17	1076	242	34208	0.00182114	0.016074	TRHDE,SH3KBP1,FGF9,MME,KLF10,SSTR1,BMP2,TEK,DLGAP2,GDF5,DLL1,ESR2,CCL16,PCSK5,EDN3,BMP3,EFNB1
GO:0021915	neural tube development (BP)	5	1076	29	34208	0.00193217	0.0168375	SFRP1,PAX3,ALDH1A2,PROX1,EPHA2
GO:0009409	response to cold (BP)	5	1076	29	34208	0.00193217	0.0168375	FOS,ADRB1,ADRB3,SLC27A1,ADRB2
GO:0032321	positive regulation of Rho GTPase activity (BP)	5	1076	29	34208	0.00193217	0.0168375	SOS1,ARAP3,DLC1,JUN,ARHGAP6
GO:0006635	fatty acid beta-oxidation (BP)	5	1076	29	34208	0.00193217	0.0168375	ACADS,HADHA,HADH,ACADL,ADIPOQ
GO:0051592	response to calcium ion (BP)	7	1076	57	34208	0.00200676	0.0174322	DUSP1,GRIN2B,CAV1,TXNIP,CAPN3,PDE1C,KCNMB1
GO:0032320	positive regulation of Ras GTPase activity (BP)	4	1076	18	34208	0.00209319	0.0177889	S1PR1,ALDH1A1,DAB2IP,WNT11
GO:0009755	hormone-mediated signaling pathway (BP)	4	1076	18	34208	0.00209319	0.0177889	LATS2,GHR,LHCGR,THRA
GO:0042104	positive regulation of activated T cell proliferation (BP)	4	1076	18	34208	0.00209319	0.0177889	STAT5B,GPAM,STAT5A,IGF1
GO:0006885	regulation of pH (BP)	4	1076	18	34208	0.00209319	0.0177889	SLC9A6,EDNRB,SLC26A4,SLC9A9
GO:0045671	negative regulation of osteoclast differentiation (BP)	4	1076	18	34208	0.00209319	0.0177889	SFRP1,PIK3R1,TLR4,TOB2
GO:0006103	2-oxoglutarate metabolic process (BP)	4	1076	18	34208	0.00209319	0.0177889	STAT5B,GHR,DLST,STAT5A
GO:0045600	positive regulation of fat cell differentiation (BP)	4	1076	18	34208	0.00209319	0.0177889	BMP2,SFRP1,CEBPA,WIF1
GO:0008283	cell proliferation (BP)	20	1076	312	34208	0.00226597	0.018623	ERG,EMP1,KLF10,CITED2,RAPGEF3,PRKD1,TACC1,YAP1,S100B,EVI5,IL15RA,TCF7L2,ZFP36L2,EGFR,SKI,MET,MPL,GNG2,LRP1,CSGALNACT1
GO:0045663	positive regulation of myoblast differentiation (BP)	3	1076	9	34208	0.00226136	0.018641	BOC,PIK3R1,MEF2C
GO:0060425	lung morphogenesis (BP)	3	1076	9	34208	0.00226136	0.018641	SPRY2,TCF21,ID1
GO:0043116	negative regulation of vascular permeability (BP)	3	1076	9	34208	0.00226136	0.018641	NR3C1,PDE2A,ANGPT1
GO:0016601	Rac protein signal transduction (BP)	3	1076	9	34208	0.00226136	0.018641	CDH13,WASF2,NISCH
GO:0006376	mRNA splice site selection (BP)	3	1076	9	34208	0.00226136	0.018641	CELF2,MBNL1,SRSF5
GO:0001953	negative regulation of cell-matrix adhesion (BP)	3	1076	9	34208	0.00226136	0.018641	BCL6,PIK3R1,HOXA7
GO:0045638	negative regulation of myeloid cell differentiation (BP)	3	1076	9	34208	0.00226136	0.018641	DLL1,ZFP36,TWIST2
GO:0060740	prostate gland epithelium morphogenesis (BP)	3	1076	9	34208	0.00226136	0.018641	ESR2,STAT5A,IGF1
GO:0045446	endothelial cell differentiation (BP)	3	1076	9	34208	0.00226136	0.018641	S1PR1,PROX1,KDR
GO:0007005	mitochondrion organization (BP)	5	1076	30	34208	0.00225925	0.0191409	PPARGC1A,CEBPA,SOD2,CAV2,EPAS1
GO:0090263	positive regulation of canonical Wnt receptor signaling pathway (BP)	6	1076	44	34208	0.00242843	0.0198394	FGF9,SFRP1,CAV1,EDA,YAP1,DIXDC1
GO:0007189	activation of adenylate cyclase activity by G-protein signaling pathway (BP)	6	1076	44	34208	0.00242843	0.0198394	GNAL,HTR4,ADRB1,ADRB3,ADRB2,GALR1
GO:0008203	cholesterol metabolic process (BP)	7	1076	59	34208	0.00245306	0.019922	OSBPL1A,CUBN,LEP,LEPR,VLDLR,CEBPA,CAT
GO:0009791	post-embryonic development (BP)	8	1076	75	34208	0.00244714	0.0199329	SOX6,ARID5B,SCN9A,FOXP2,CSRNP1,MECOM,SOD2,NDN
GO:0006897	endocytosis (BP)	10	1076	110	34208	0.00249915	0.0202365	SH3KBP1,EHD2,CD209,GHR,SNX1,SCARA5,WASF2,PLA2R1,DNER,LRP4
GO:0043388	positive regulation of DNA binding (BP)	4	1076	19	34208	0.00258591	0.0204563	MYOCD,TLR4,SKI,IGF1
GO:0060326	cell chemotaxis (BP)	4	1076	19	34208	0.00258591	0.0204563	EPHA2,DOCK4,HGF,PDGFRA
GO:0043029	T cell homeostasis (BP)	4	1076	19	34208	0.00258591	0.0204563	STAT5B,GIMAP5,CHST3,STAT5A
GO:0030511	positive regulation of transforming growth factor beta receptor signaling pathway (BP)	4	1076	19	34208	0.00258591	0.0204563	TGFBR3,CDKN1C,MYOCD,CITED2
GO:0007194	negative regulation of adenylate cyclase activity (BP)	4	1076	19	34208	0.00258591	0.0204563	GRM7,EDNRB,GALR1,PALM
GO:0031648	protein destabilization (BP)	4	1076	19	34208	0.00258591	0.0204563	SOX17,BMP2,ID1,MYLIP
GO:0030032	lamellipodium assembly (BP)	4	1076	19	34208	0.00258591	0.0204563	CDH13,WASF2,FGD4,ARHGEF4
GO:0007200	activation of phospholipase C activity by G-protein coupled receptor protein signaling pathway coupled to IP3 second messenger (BP)	5	1076	31	34208	0.00262482	0.0206451	TACR1,NMUR1,EDNRB,LHCGR,CXCR2
GO:0008016	regulation of heart contraction (BP)	5	1076	31	34208	0.00262482	0.0206451	HSPB7,KCNE1,CELF2,KCNIP2,DES
GO:0007173	epidermal growth factor receptor signaling pathway (BP)	8	1076	76	34208	0.00266111	0.0208707	SH3KBP1,SOS1,SPRY2,PIK3R1,EFEMP1,SPRY1,EGFR,ARHGEF7
GO:0007050	cell cycle arrest (BP)	11	1076	129	34208	0.00258542	0.0208734	PKD2,SESN1,CDKN1C,HEPACAM,PLAGL1,FOXO4,TCF7L2,PRNP,TBRG1,GAS1,DST
GO:0030210	heparin biosynthetic process (BP)	2	1076	3	34208	0.00290344	0.0210288	ANGPT1,CSGALNACT1
GO:0072277	metanephric glomerular capillary formation (BP)	2	1076	3	34208	0.00290344	0.0210288	TCF21,PDGFRA
GO:0061333	renal tubule morphogenesis (BP)	2	1076	3	34208	0.00290344	0.0210288	PKD2,MEF2C
GO:0061337	cardiac conduction (BP)	2	1076	3	34208	0.00290344	0.0210288	SCN5A,MEF2C
GO:0048625	myoblast cell fate commitment (BP)	2	1076	3	34208	0.00290344	0.0210288	TCF7L2,EPAS1
GO:0021800	cerebral cortex tangential migration (BP)	2	1076	3	34208	0.00290344	0.0210288	LHX6,RELN
GO:0051057	positive regulation of small GTPase mediated signal transduction (BP)	2	1076	3	34208	0.00290344	0.0210288	BNIP2,RELN
GO:0032429	regulation of phospholipase A2 activity (BP)	2	1076	3	34208	0.00290344	0.0210288	PLA2R1,LRP1
GO:0048680	positive regulation of axon regeneration (BP)	2	1076	3	34208	0.00290344	0.0210288	SCARF1,NDEL1
GO:0002032	desensitization of G-protein coupled receptor protein signaling pathway by arrestin (BP)	2	1076	3	34208	0.00290344	0.0210288	ADRB3,ADRB2
GO:0060509	Type I pneumocyte differentiation (BP)	2	1076	3	34208	0.00290344	0.0210288	NFIB,IGF1
GO:0032878	regulation of establishment or maintenance of cell polarity (BP)	2	1076	3	34208	0.00290344	0.0210288	TEK,IGF1
GO:0010040	response to iron(II) ion (BP)	2	1076	3	34208	0.00290344	0.0210288	PIK3R1,SNCA
GO:0042308	negative regulation of protein import into nucleus (BP)	2	1076	3	34208	0.00290344	0.0210288	PKIA,MDFIC
GO:0046878	positive regulation of saliva secretion (BP)	2	1076	3	34208	0.00290344	0.0210288	AQP1,ADRB1
GO:0021960	anterior commissure morphogenesis (BP)	2	1076	3	34208	0.00290344	0.0210288	NFIB,PLXNA4
GO:0051322	anaphase (BP)	2	1076	3	34208	0.00290344	0.0210288	KLHL21,USP44
GO:0060129	thyroid-stimulating hormone-secreting cell differentiation (BP)	2	1076	3	34208	0.00290344	0.0210288	BMP2,FGF2
GO:0046668	regulation of retinal cell programmed cell death (BP)	2	1076	3	34208	0.00290344	0.0210288	BDNF,FGF2
GO:0048014	Tie receptor signaling pathway (BP)	2	1076	3	34208	0.00290344	0.0210288	TEK,ANGPT1
GO:0010838	positive regulation of keratinocyte proliferation (BP)	2	1076	3	34208	0.00290344	0.0210288	FGF7,TWIST2
GO:2000741	positive regulation of mesenchymal stem cell differentiation (BP)	2	1076	3	34208	0.00290344	0.0210288	SOX6,SOX5
GO:0036006	cellular response to macrophage colony-stimulating factor stimulus (BP)	2	1076	3	34208	0.00290344	0.0210288	PDE1B,PDE2A
GO:0097011	cellular response to granulocyte macrophage colony-stimulating factor stimulus (BP)	2	1076	3	34208	0.00290344	0.0210288	PDE1B,PDE2A
GO:0000422	mitochondrion degradation (BP)	2	1076	3	34208	0.00290344	0.0210288	PARK2,PINK1
GO:0070672	response to interleukin-15 (BP)	2	1076	3	34208	0.00290344	0.0210288	STAT5B,ACSL4
GO:0045637	regulation of myeloid cell differentiation (BP)	2	1076	3	34208	0.00290344	0.0210288	TAL1,FAS
GO:0060613	fat pad development (BP)	2	1076	3	34208	0.00290344	0.0210288	ARID5B,DGAT2
GO:0032755	positive regulation of interleukin-6 production (BP)	5	1076	32	34208	0.0030314	0.0218979	IL33,CD36,FIGF,TLR4,NOD1
GO:0032088	negative regulation of NF-kappaB transcription factor activity (BP)	6	1076	46	34208	0.00305578	0.0220161	ARRB1,DAB2IP,IRAK2,TCEAL7,KLF4,CAT
GO:0060065	uterus development (BP)	3	1076	10	34208	0.00315525	0.0222081	MYOCD,LHCGR,ESR2
GO:0043129	surfactant homeostasis (BP)	3	1076	10	34208	0.00315525	0.0222081	FGF7,KDR,EPAS1
GO:0043277	apoptotic cell clearance (BP)	3	1076	10	34208	0.00315525	0.0222081	CD36,LRP1,TYRO3
GO:0006600	creatine metabolic process (BP)	3	1076	10	34208	0.00315525	0.0222081	STAT5B,GHR,STAT5A
GO:0048016	inositol phosphate-mediated signaling (BP)	3	1076	10	34208	0.00315525	0.0222081	NMUR1,CYTH3,EDN3
GO:0006707	cholesterol catabolic process (BP)	3	1076	10	34208	0.00315525	0.0222081	CYP7A1,SCARF1,CYP46A1
GO:0042417	dopamine metabolic process (BP)	3	1076	10	34208	0.00315525	0.0222081	PARK2,SNCAIP,NPR1
GO:0019226	transmission of nerve impulse (BP)	3	1076	10	34208	0.00315525	0.0222081	JAM3,PAFAH1B1,S1PR1
GO:0014070	response to organic cyclic compound (BP)	10	1076	112	34208	0.00285197	0.0223039	FOS,SFRP1,GPX3,SOCS3,JUN,NFIA,ACSL1,DUSP6,MET,CCND2
GO:0048147	negative regulation of fibroblast proliferation (BP)	4	1076	20	34208	0.00315267	0.0226546	SFRP1,DAB2IP,SKI,SOD2
GO:0032870	cellular response to hormone stimulus (BP)	5	1076	33	34208	0.0034815	0.0244417	FOS,DUSP1,STAT5B,GHR,SOCS2
GO:0006954	inflammatory response (BP)	17	1076	259	34208	0.00367172	0.0257114	FOS,TACR1,BMP2,SCN9A,BMP6,CDO1,HDAC4,AOX1,MGLL,AOC3,CXCL2,NOD1,MECOM,CCL16,CXCR2,IRAK2,IL17D
GO:0051262	protein tetramerization (BP)	4	1076	21	34208	0.00379853	0.0264644	SBF2,AASS,SHMT1,CAT
GO:0051289	protein homotetramerization (BP)	6	1076	48	34208	0.00379674	0.0265192	ACADS,GPX3,ACACB,SOD2,ACADL,SHMT1
GO:0030097	hemopoiesis (BP)	7	1076	64	34208	0.00390289	0.0271226	TAL1,SOX6,DLL1,SOD2,ANGPT1,KIT,EPAS1
GO:0030178	negative regulation of Wnt receptor signaling pathway (BP)	5	1076	34	34208	0.00397763	0.0275722	FGF9,SFRP1,APCDD1,LRP4,LRP1
GO:0043434	response to peptide hormone stimulus (BP)	7	1076	65	34208	0.00425763	0.0287155	STAT5B,GHR,FAS,PLD1,SOCS2,STAT5A,CCND2
GO:0009611	response to wounding (BP)	7	1076	65	34208	0.00425763	0.0287155	LYVE1,GFAP,FGF7,MET,F3,ETS1,DST
GO:0006937	regulation of muscle contraction (BP)	3	1076	11	34208	0.00423754	0.0287922	HSPB6,PPP1R12B,MYL9
GO:0048821	erythrocyte development (BP)	3	1076	11	34208	0.00423754	0.0287922	SOX6,BCL6,CITED2
GO:0009312	oligosaccharide biosynthetic process (BP)	3	1076	11	34208	0.00423754	0.0287922	B3GALT1,B3GALT2,ST6GALNAC6
GO:0035815	positive regulation of renal sodium excretion (BP)	3	1076	11	34208	0.00423754	0.0287922	TACR1,NPR1,AVPR1A
GO:0010875	positive regulation of cholesterol efflux (BP)	3	1076	11	34208	0.00423754	0.0287922	PTCH1,ADIPOQ,LRP1
GO:0060347	heart trabecula formation (BP)	3	1076	11	34208	0.00423754	0.0287922	TGFBR3,TEK,ADAMTS1
GO:0061036	positive regulation of cartilage development (BP)	3	1076	11	34208	0.00423754	0.0287922	SOX6,SOX5,BMP2
GO:0001759	organ induction (BP)	3	1076	11	34208	0.00423754	0.0287922	FGF1,SPRY1,FGF2
GO:0006629	lipid metabolic process (BP)	16	1076	241	34208	0.00424818	0.0287932	PLIN1,CUBN,ACSBG1,CYP3A4,ACSL4,PPARA,LEP,PTGIS,CD36,NPHP3,MGLL,LPL,GDPD5,PCK1,ACSM5,SLC27A1
GO:0006508	proteolysis (BP)	29	1076	543	34208	0.00431282	0.0290164	ADAMTS3,TRHDE,IMMP2L,MME,PROS1,XPNPEP2,PRSS12,MASP1,ATXN3,PAMR1,PM20D1,PAPPA2,MMP28,ADAMTS18,CAPN3,NRIP2,LONRF1,TINAGL1,HGF,USP44,CPM,ADAMTS9,NAALAD2,PCSK5,ADAMTS1,ENDOU,ADAMTS5,RELN,ADAM33
GO:0010595	positive regulation of endothelial cell migration (BP)	4	1076	22	34208	0.00452842	0.0300254	TEK,PROX1,ANGPT1,KDR
GO:0001937	negative regulation of endothelial cell proliferation (BP)	4	1076	22	34208	0.00452842	0.0300254	ACVRL1,CAV1,PTPRM,CAV2
GO:0001932	regulation of protein phosphorylation (BP)	4	1076	22	34208	0.00452842	0.0300254	SOCS3,RAPGEF3,LEP,IGF1
GO:0001755	neural crest cell migration (BP)	5	1076	35	34208	0.00452229	0.0302036	PAX3,ZEB2,EDNRB,EDN3,EFNB1
GO:0001942	hair follicle development (BP)	5	1076	35	34208	0.00452229	0.0302036	SAV1,LDB2,APCDD1,EGFR,LRP4
GO:0001701	in utero embryonic development (BP)	13	1076	179	34208	0.00451985	0.030335	SOX6,SOX5,BMP2,ADD1,CUBN,ACVRL1,KLF2,MECOM,C6,ANGPT1,HAND2,PDGFRA,MBNL1
GO:0043123	positive regulation of I-kappaB kinase/NF-kappaB cascade (BP)	11	1076	140	34208	0.00483693	0.0319937	PARK2,EDA,ZDHHC17,PELI2,S100B,CD36,TLR4,PINK1,NOD1,ADIPOQ,MAP3K3
GO:0009887	organ morphogenesis (BP)	9	1076	102	34208	0.00491135	0.0324078	FHL1,SEMA6A,BMP2,PAX3,PTCH1,FLI1,ABLIM1,DCN,FGF2
GO:0007389	pattern specification process (BP)	8	1076	84	34208	0.00494381	0.0325438	MFNG,PTCH1,FOXO1,SOSTDC1,FOXP2,FOXN3,FOXO4,FOXN2
GO:0006874	cellular calcium ion homeostasis (BP)	7	1076	67	34208	0.00503961	0.0330951	PKD2,CAV1,RYR3,PLN,GPR12,CXCL12,SYPL2
GO:0007623	circadian rhythm (BP)	5	1076	36	34208	0.00511796	0.0333701	PER2,PER1,JUN,LEP,NR3C1
GO:0019233	sensory perception of pain (BP)	5	1076	36	34208	0.00511796	0.0333701	TACR1,AQP1,SCN3B,ADRB1,NDN
GO:0033138	positive regulation of peptidyl-serine phosphorylation (BP)	5	1076	36	34208	0.00511796	0.0333701	CAV1,SPRY2,SNCA,ANGPT1,MET
GO:0071260	cellular response to mechanical stimulus (BP)	6	1076	51	34208	0.00514695	0.0334004	TNFRSF8,AQP1,FAS,HABP4,TLR4,PDE2A
GO:0042632	cholesterol homeostasis (BP)	6	1076	51	34208	0.00514695	0.0334004	CYP7A1,CAV1,DGAT2,NR5A2,MYLIP,GPIHBP1
GO:0050650	chondroitin sulfate proteoglycan biosynthetic process (BP)	2	1076	4	34208	0.00568564	0.0334916	IGF1,CSGALNACT1
GO:0055005	ventricular cardiac myofibril development (BP)	2	1076	4	34208	0.00568564	0.0334916	PROX1,MEF2C
GO:0002634	regulation of germinal center formation (BP)	2	1076	4	34208	0.00568564	0.0334916	BCL6,MEF2C
GO:0014898	cardiac muscle hypertrophy in response to stress (BP)	2	1076	4	34208	0.00568564	0.0334916	HDAC4,MEF2C
GO:0042415	norepinephrine metabolic process (BP)	2	1076	4	34208	0.00568564	0.0334916	PARK2,EPAS1
GO:0060999	positive regulation of dendritic spine development (BP)	2	1076	4	34208	0.00568564	0.0334916	PALM,NLGN1
GO:0014826	vein smooth muscle contraction (BP)	2	1076	4	34208	0.00568564	0.0334916	EDNRB,EDN3
GO:0010463	mesenchymal cell proliferation (BP)	2	1076	4	34208	0.00568564	0.0334916	FGF7,HAND2
GO:0072661	protein targeting to plasma membrane (BP)	2	1076	4	34208	0.00568564	0.0334916	PTCH1,PALM
GO:0070309	lens fiber cell morphogenesis (BP)	2	1076	4	34208	0.00568564	0.0334916	PROX1,EPHA2
GO:0021940	positive regulation of cerebellar granule cell precursor proliferation (BP)	2	1076	4	34208	0.00568564	0.0334916	FGF2,IGF1
GO:0045986	negative regulation of smooth muscle contraction (BP)	2	1076	4	34208	0.00568564	0.0334916	ADRB1,ADRB2
GO:0009988	cell-cell recognition (BP)	2	1076	4	34208	0.00568564	0.0334916	CD209,ST6GALNAC6
GO:0031077	post-embryonic camera-type eye development (BP)	2	1076	4	34208	0.00568564	0.0334916	FZD5,KLF4
GO:0002043	blood vessel endothelial cell proliferation involved in sprouting angiogenesis (BP)	2	1076	4	34208	0.00568564	0.0334916	ACVRL1,BMPER
GO:2000121	regulation of removal of superoxide radicals (BP)	2	1076	4	34208	0.00568564	0.0334916	FBLN5,CD36
GO:0090005	negative regulation of establishment of protein localization in plasma membrane (BP)	2	1076	4	34208	0.00568564	0.0334916	PID1,RHOQ
GO:0051409	response to nitrosative stress (BP)	2	1076	4	34208	0.00568564	0.0334916	ADH5,DUSP6
GO:0043535	regulation of blood vessel endothelial cell migration (BP)	2	1076	4	34208	0.00568564	0.0334916	ACVRL1,EPHA2
GO:0021615	glossopharyngeal nerve morphogenesis (BP)	2	1076	4	34208	0.00568564	0.0334916	HOXA3,PLXNA4
GO:0060214	endocardium formation (BP)	2	1076	4	34208	0.00568564	0.0334916	SOX17,PROX1
GO:0009249	protein lipoylation (BP)	2	1076	4	34208	0.00568564	0.0334916	NMT2,NNAT
GO:0060011	Sertoli cell proliferation (BP)	2	1076	4	34208	0.00568564	0.0334916	ACVR2A,BCL2L2
GO:0007412	axon target recognition (BP)	2	1076	4	34208	0.00568564	0.0334916	BDNF,STXBP1
GO:0001774	microglial cell activation (BP)	2	1076	4	34208	0.00568564	0.0334916	JUN,SNCA
GO:0010107	potassium ion import (BP)	2	1076	4	34208	0.00568564	0.0334916	KCNJ8,ABCC9
GO:0001505	regulation of neurotransmitter levels (BP)	2	1076	4	34208	0.00568564	0.0334916	GABRA2,PDE1B
GO:0003143	embryonic heart tube morphogenesis (BP)	2	1076	4	34208	0.00568564	0.0334916	SOX17,YAP1
GO:0072091	regulation of stem cell proliferation (BP)	2	1076	4	34208	0.00568564	0.0334916	SOX17,YAP1
GO:0046321	positive regulation of fatty acid oxidation (BP)	2	1076	4	34208	0.00568564	0.0334916	PPARGC1A,PPARA
GO:0006085	acetyl-CoA biosynthetic process (BP)	2	1076	4	34208	0.00568564	0.0334916	MLYCD,ACSS2
GO:0001661	conditioned taste aversion (BP)	2	1076	4	34208	0.00568564	0.0334916	FOS,GRM7
GO:0045740	positive regulation of DNA replication (BP)	5	1076	37	34208	0.00576709	0.0338262	JUN,EGFR,MET,PDGFRA,IGF1
GO:0007595	lactation (BP)	5	1076	37	34208	0.00576709	0.0338262	STAT5B,CAV1,CDO1,MET,STAT5A
GO:0043552	positive regulation of phosphatidylinositol 3-kinase activity (BP)	4	1076	23	34208	0.00534704	0.0343738	TEK,FGF2,KIT,PDGFRA
GO:0042755	eating behavior (BP)	4	1076	23	34208	0.00534704	0.0343738	TACR1,LEP,ADRB3,TCF15
GO:0051412	response to corticosterone stimulus (BP)	4	1076	23	34208	0.00534704	0.0343738	FOS,GPX3,NR3C1,AVPR1A
GO:0009954	proximal/distal pattern formation (BP)	4	1076	23	34208	0.00534704	0.0343738	HOXA9,ALDH1A2,CYP26B1,LRP4
GO:0048870	cell motility (BP)	3	1076	12	34208	0.00551884	0.0349866	SKI,ETS1,DST
GO:0090004	positive regulation of establishment of protein localization in plasma membrane (BP)	3	1076	12	34208	0.00551884	0.0349866	EPHA2,PIK3R1,SORBS1
GO:0002040	sprouting angiogenesis (BP)	3	1076	12	34208	0.00551884	0.0349866	TEK,CDH13,ANGPT1
GO:0010719	negative regulation of epithelial to mesenchymal transition (BP)	3	1076	12	34208	0.00551884	0.0349866	TGFBR3,SFRP1,DAB2IP
GO:0007043	cell-cell junction assembly (BP)	3	1076	12	34208	0.00551884	0.0349866	DSG1,TJP1,TLN2
GO:0060389	pathway-restricted SMAD protein phosphorylation (BP)	3	1076	12	34208	0.00551884	0.0349866	TGFBR3,BMP2,TGFBR2
GO:0051591	response to cAMP (BP)	6	1076	52	34208	0.00566661	0.0358407	FOS,DUSP1,JUN,CDO1,PIK3R1,CCND2
GO:0048008	platelet-derived growth factor receptor signaling pathway (BP)	4	1076	24	34208	0.00625894	0.036323	ARID5B,CSRNP1,TXNIP,PDGFRA
GO:0016339	calcium-dependent cell-cell adhesion (BP)	4	1076	24	34208	0.00625894	0.036323	DSG1,CDH23,CDH13,NLGN1
GO:0035115	embryonic forelimb morphogenesis (BP)	4	1076	24	34208	0.00625894	0.036323	HOXA9,ALDH1A2,OSR1,MECOM
GO:0045931	positive regulation of mitotic cell cycle (BP)	4	1076	24	34208	0.00625894	0.036323	PAFAH1B1,TAL1,STAT5B,STAT5A
GO:0006633	fatty acid biosynthetic process (BP)	6	1076	53	34208	0.00622355	0.0364257	MLYCD,ACACB,PTGIS,AGMO,MGLL,LPL
GO:0007605	sensory perception of sound (BP)	9	1076	106	34208	0.00630647	0.0365216	KCNE1,GRM7,PAX3,FZD4,CDH23,SPRY2,SOBP,SLC26A4,CLIC5
GO:0007265	Ras protein signal transduction (BP)	7	1076	70	34208	0.00640862	0.0370351	MRAS,SOS1,PLD1,KSR1,RRAS2,FGF2,IGF1
GO:0043010	camera-type eye development (BP)	5	1076	38	34208	0.00647208	0.0373232	FOXP2,SKI,MAB21L1,DIXDC1,GAS1
GO:0007215	glutamate receptor signaling pathway (BP)	3	1076	13	34208	0.00700815	0.0395831	SSTR1,GRIN2B,GRIA4
GO:0045725	positive regulation of glycogen biosynthetic process (BP)	3	1076	13	34208	0.00700815	0.0395831	SORBS1,IGF1,IRS2
GO:0002027	regulation of heart rate (BP)	3	1076	13	34208	0.00700815	0.0395831	SEMA3A,SCN5A,EPAS1
GO:0060412	ventricular septum morphogenesis (BP)	3	1076	13	34208	0.00700815	0.0395831	SAV1,PROX1,WNT11
GO:0050995	negative regulation of lipid catabolic process (BP)	3	1076	13	34208	0.00700815	0.0395831	PDE3B,GIMAP5,HCAR2
GO:0035924	cellular response to vascular endothelial growth factor stimulus (BP)	3	1076	13	34208	0.00700815	0.0395831	PRKD1,KDR,GAS1
GO:0010745	negative regulation of macrophage derived foam cell differentiation (BP)	3	1076	13	34208	0.00700815	0.0395831	PPARA,ADIPOQ,ABCA5
GO:0048009	insulin-like growth factor receptor signaling pathway (BP)	3	1076	13	34208	0.00700815	0.0395831	GHR,PIK3R1,CRIM1
GO:0050999	regulation of nitric-oxide synthase activity (BP)	3	1076	13	34208	0.00700815	0.0395831	CAV1,ACVR2A,EGFR
GO:0009636	response to toxin (BP)	7	1076	71	34208	0.0069212	0.0398295	FOS,GLYAT,SCN9A,FAS,TRPM6,TLR4,XPA
GO:0030318	melanocyte differentiation (BP)	4	1076	25	34208	0.00726842	0.0404702	EDNRB,KIT,EDN3,MEF2C
GO:0048010	vascular endothelial growth factor receptor signaling pathway (BP)	4	1076	25	34208	0.00726842	0.0404702	PRKD1,FIGF,PDGFRA,KDR
GO:0048754	branching morphogenesis of a tube (BP)	4	1076	25	34208	0.00726842	0.0404702	SPRY2,MET,KDR,IGF1
GO:0030512	negative regulation of transforming growth factor beta receptor signaling pathway (BP)	5	1076	39	34208	0.00723532	0.0406154	TGFBR3,NR3C1,PRDM16,MECOM,SKI
GO:0019722	calcium-mediated signaling (BP)	5	1076	39	34208	0.00723532	0.0406154	NMUR1,MCTP1,RCAN2,RCAN1,AVPR1A
GO:0048146	positive regulation of fibroblast proliferation (BP)	5	1076	39	34208	0.00723532	0.0406154	AQP1,JUN,EGFR,PDGFRA,IGF1
GO:0009790	embryo development (BP)	10	1076	128	34208	0.00732176	0.0406847	BMP2,SFRP1,FZD4,FOXO1,FOXP2,FOXN3,FOXO4,NR5A2,FOXN2,NRG2
GO:0055114	oxidation-reduction process (BP)	15	1076	233	34208	0.00726797	0.0407155	ACAD11,GPD1,ACADS,BMP2,GPX3,CYP3A4,CYP26B1,CDO1,PTGIS,RETSAT,MSRA,SOD2,MSRB3,ACADL,CYP46A1
GO:0007154	cell communication (BP)	8	1076	91	34208	0.00796471	0.044168	SGK1,FREM1,SNX1,INPP5A,PLD1,SNX21,CCL16,NISCH
GO:0016055	Wnt receptor signaling pathway (BP)	9	1076	110	34208	0.00798784	0.0442069	GRK5,FZD4,SOSTDC1,NPHP3,CALCOCO1,NDRG2,WIF1,WNT11,TLE4
GO:0001947	heart looping (BP)	5	1076	40	34208	0.00805912	0.0443333	SOX17,CITED2,NODAL,HAND2,MEF2C
GO:0030155	regulation of cell adhesion (BP)	5	1076	40	34208	0.00805912	0.0443333	STAT5B,S1PR1,CYTH3,DLL1,STAT5A
GO:0003007	heart morphogenesis (BP)	5	1076	40	34208	0.00805912	0.0443333	TGFBR3,ALDH1A2,PTCH1,DLC1,HAND2
GO:0040018	positive regulation of multicellular organism growth (BP)	4	1076	26	34208	0.00837959	0.0458207	STAT5B,GHR,GPAM,STAT5A
GO:0007162	negative regulation of cell adhesion (BP)	4	1076	26	34208	0.00837959	0.0458207	ACVRL1,CDH13,PDE3B,ANGPT1
GO:0031016	pancreas development (BP)	4	1076	26	34208	0.00837959	0.0458207	ALDH1A2,PROX1,TCF7L2,MET
GO:0007160	cell-matrix adhesion (BP)	7	1076	75	34208	0.00927927	0.0461442	JAM3,LYVE1,FREM1,FBLN5,EDA,ECM2,SORBS1
GO:0021517	ventral spinal cord development (BP)	2	1076	5	34208	0.00927877	0.0462255	VLDLR,RELN
GO:0010642	negative regulation of platelet-derived growth factor receptor signaling pathway (BP)	2	1076	5	34208	0.00927877	0.0462255	SNCA,ADIPOQ
GO:0002903	negative regulation of B cell apoptosis (BP)	2	1076	5	34208	0.00927877	0.0462255	BCL6,IRS2
GO:0030510	regulation of BMP signaling pathway (BP)	2	1076	5	34208	0.00927877	0.0462255	RGMA,ACVR2A
GO:0020027	hemoglobin metabolic process (BP)	2	1076	5	34208	0.00927877	0.0462255	ADD1,CAT
GO:0030104	water homeostasis (BP)	2	1076	5	34208	0.00927877	0.0462255	AQP1,IGF1
GO:0046889	positive regulation of lipid biosynthetic process (BP)	2	1076	5	34208	0.00927877	0.0462255	SORBS1,MLXIPL
GO:2000036	regulation of stem cell maintenance (BP)	2	1076	5	34208	0.00927877	0.0462255	TAL1,SAV1
GO:0051895	negative regulation of focal adhesion assembly (BP)	2	1076	5	34208	0.00927877	0.0462255	ACVRL1,ARHGAP6
GO:0060055	angiogenesis involved in wound healing (BP)	2	1076	5	34208	0.00927877	0.0462255	CX3CL1,ETS1
GO:0042596	fear response (BP)	2	1076	5	34208	0.00927877	0.0462255	BDNF,ADRB1
GO:0032411	positive regulation of transporter activity (BP)	2	1076	5	34208	0.00927877	0.0462255	SGK1,SGK2
GO:0071354	cellular response to interleukin-6 (BP)	2	1076	5	34208	0.00927877	0.0462255	PID1,MET
GO:0030853	negative regulation of granulocyte differentiation (BP)	2	1076	5	34208	0.00927877	0.0462255	PRDM16,ADIPOQ
GO:0010739	positive regulation of protein kinase A signaling cascade (BP)	2	1076	5	34208	0.00927877	0.0462255	AKAP12,ADIPOQ
GO:0034115	negative regulation of heterotypic cell-cell adhesion (BP)	2	1076	5	34208	0.00927877	0.0462255	KLF4,ADIPOQ
GO:0090080	positive regulation of MAPKKK cascade by fibroblast growth factor receptor signaling pathway (BP)	2	1076	5	34208	0.00927877	0.0462255	KL,KLB
GO:0048012	hepatocyte growth factor receptor signaling pathway (BP)	2	1076	5	34208	0.00927877	0.0462255	HGF,MET
GO:0060397	JAK-STAT cascade involved in growth hormone signaling pathway (BP)	2	1076	5	34208	0.00927877	0.0462255	STAT5B,STAT5A
GO:0002686	negative regulation of leukocyte migration (BP)	2	1076	5	34208	0.00927877	0.0462255	IL33,HOXA7
GO:0060907	positive regulation of macrophage cytokine production (BP)	2	1076	5	34208	0.00927877	0.0462255	CD36,TLR4
GO:0051247	positive regulation of protein metabolic process (BP)	2	1076	5	34208	0.00927877	0.0462255	KLF2,KLF4
GO:0060510	Type II pneumocyte differentiation (BP)	2	1076	5	34208	0.00927877	0.0462255	NFIB,IGF1
GO:0051387	negative regulation of nerve growth factor receptor signaling pathway (BP)	2	1076	5	34208	0.00927877	0.0462255	SPRY2,SPRY1
GO:0045820	negative regulation of glycolysis (BP)	2	1076	5	34208	0.00927877	0.0462255	PPARA,HDAC4
GO:0007598	blood coagulation, extrinsic pathway (BP)	2	1076	5	34208	0.00927877	0.0462255	TFPI,F3
GO:0046881	positive regulation of follicle-stimulating hormone secretion (BP)	2	1076	5	34208	0.00927877	0.0462255	LEP,ACVR2A
GO:0019217	regulation of fatty acid metabolic process (BP)	2	1076	5	34208	0.00927877	0.0462255	CAV1,PPARA
GO:0002318	myeloid progenitor cell differentiation (BP)	2	1076	5	34208	0.00927877	0.0462255	JAM3,KIT
GO:0043084	penile erection (BP)	2	1076	5	34208	0.00927877	0.0462255	ACVR2A,AVPR1A
GO:0015889	cobalamin transport (BP)	2	1076	5	34208	0.00927877	0.0462255	CUBN,TCN2
GO:0070120	ciliary neurotrophic factor-mediated signaling pathway (BP)	2	1076	5	34208	0.00927877	0.0462255	CNTFR,LIFR
GO:0061037	negative regulation of cartilage development (BP)	2	1076	5	34208	0.00927877	0.0462255	LEP,WNT11
GO:0071398	cellular response to fatty acid (BP)	2	1076	5	34208	0.00927877	0.0462255	PID1,PIK3R1
GO:0006739	NADP metabolic process (BP)	2	1076	5	34208	0.00927877	0.0462255	FMO2,H6PD
GO:0030947	regulation of vascular endothelial growth factor receptor signaling pathway (BP)	2	1076	5	34208	0.00927877	0.0462255	FZD4,FIGF
GO:0072162	metanephric mesenchymal cell differentiation (BP)	2	1076	5	34208	0.00927877	0.0462255	OSR1,TCF21
GO:0071504	cellular response to heparin (BP)	2	1076	5	34208	0.00927877	0.0462255	SFRP1,EGR1
GO:0019934	cGMP-mediated signaling (BP)	2	1076	5	34208	0.00927877	0.0462255	CD36,PDE2A
GO:0070997	neuron death (BP)	2	1076	5	34208	0.00927877	0.0462255	PARK2,PPARGC1A
GO:0051151	negative regulation of smooth muscle cell differentiation (BP)	2	1076	5	34208	0.00927877	0.0462255	RCAN1,FOXO4
GO:0045722	positive regulation of gluconeogenesis (BP)	2	1076	5	34208	0.00927877	0.0462255	PPARGC1A,FOXO1
GO:0030224	monocyte differentiation (BP)	3	1076	14	34208	0.00871302	0.0470812	PDE1B,PDE2A,MEF2C
GO:0001706	endoderm formation (BP)	3	1076	14	34208	0.00871302	0.0470812	DUSP1,SOX17,SOX7
GO:0043401	steroid hormone mediated signaling pathway (BP)	3	1076	14	34208	0.00871302	0.0470812	PPARA,ESR2,NR3C2
GO:0055074	calcium ion homeostasis (BP)	3	1076	14	34208	0.00871302	0.0470812	CAV1,SNCA,KDR
GO:0001659	temperature homeostasis (BP)	3	1076	14	34208	0.00871302	0.0470812	PPARGC1A,GIMAP5,ACADL
GO:0045954	positive regulation of natural killer cell mediated cytotoxicity (BP)	3	1076	14	34208	0.00871302	0.0470812	STAT5B,GIMAP5,STAT5A
GO:0045087	innate immune response (BP)	18	1076	309	34208	0.0095467	0.0473882	FOS,CD209,MASP1,JUN,RPS6KA2,PELI2,S100B,TXNIP,TLR4,RPS6KA3,NOD1,C6,IRAK2,DUSP6,RNF125,NLRP1,MAP3K5,MEF2C
GO:0035335	peptidyl-tyrosine dephosphorylation (BP)	6	1076	58	34208	0.00961869	0.0474879	PTPN21,PTPN14,PTPRM,CDC14B,DUSP6,EPM2A
GO:0002062	chondrocyte differentiation (BP)	4	1076	27	34208	0.0095963	0.0475485	FGF9,NFIB,OSR1,MEF2C
GO:0009952	anterior/posterior pattern specification (BP)	8	1076	94	34208	0.00961559	0.0475582	HOXA3,HOXA9,ALDH1A2,TSHZ1,ACVR2A,WNT11,PCSK5,HOXA7
GO:0051216	cartilage development (BP)	6	1076	57	34208	0.00885344	0.0477459	SOX6,HOXA3,SOX5,BMP6,GDF5,BMP3

## Sheet: Module 4
Enriched GO Terms										Enriched KEGG Pathways
Items	Items_Details	Support	List size	Reference Support	Reference size	Hyp	Hyp_c	Genes		Items	Items_Details	Support	List size	Reference Support	Reference size	Hyp	Hyp_c	Genes
GO:0000278	mitotic cell cycle (BP)	42	335	304	34208	2.22e-35	2.03e-32	CDC7,SPC25,DSN1,ANAPC7,SKA1,CDK1,MCM2,NDE1,CCNE2,MAD2L1,KIF2C,ZWINT,ODF2,CDT1,CENPK,RCC2,APITD1,CCNB1,CENPL,CDC6,GINS1,CENPF,NEK2,ZWILCH,KIF18A,CCNA2,PLK4,MCM10,GINS2,RRM2,DBF4,MCM4,FEN1,BUB3,CENPA,CDCA8,E2F1,RFC2,AURKA,BIRC5,ORC6,SGOL1		KEGG:04110	Cell cycle	14	335	123	34208	2.1e-11	2.48e-09	CCNE2,MCM4,CCNA2,CDC7,BUB3,E2F1,ORC6,CCNB1,CDC6,MAD2L1,DBF4,ANAPC7,MCM2,CDK1
GO:0051301	cell division (BP)	40	335	286	34208	6.12e-34	2.79e-31	CDC7,SPC25,DSN1,ANAPC7,SKA1,UBE2I,CDK1,NDE1,CCNE2,MAD2L1,KIF2C,PSRC1,ZWINT,RCC2,KIF11,CCNB1,CDC6,CCNF,CENPF,NEK2,ZWILCH,CCNA2,FAM83D,NUSAP1,TIMELESS,NCAPH,ECT2,BUB3,TPX2,CDCA8,RCC1,NCAPG,AURKA,BIRC5,SGOL1,SKA3,SMC4,CEP55,CIT,CDCA5		KEGG:03060	Protein export	5	335	23	34208	2.54e-06	0.000150148	SEC61A1,HSPA5,SRP9,SRPRB,SEC61A2
GO:0000236	mitotic prometaphase (BP)	20	335	85	34208	2.94e-22	6.71e-20	SPC25,DSN1,SKA1,NDE1,MAD2L1,KIF2C,ZWINT,CENPK,RCC2,APITD1,CCNB1,CENPL,CENPF,ZWILCH,KIF18A,BUB3,CENPA,CDCA8,BIRC5,SGOL1		KEGG:05110	Vibrio cholerae infection	6	335	53	34208	1.31e-05	0.000516919	SEC61A1,ACTG1,ATP6AP1,SEC61A2,PDIA4,ARF1
GO:0007067	mitosis (BP)	26	335	187	34208	2.48e-22	7.54e-20	ANAPC7,SKA1,UBE2I,CDK1,MAD2L1,KIF2C,PSRC1,KIF11,CDC6,CCNF,NEK2,CCNA2,FAM83D,PBK,TIMELESS,NCAPH,TPX2,NCAPG,AURKA,BIRC5,ANLN,KIF15,SKA3,CEP55,CIT,CDCA5		KEGG:04914	Progesterone-mediated oocyte maturation	6	335	86	34208	0.000205353	0.00302896	CCNA2,PIK3R2,CCNB1,MAD2L1,ANAPC7,CDK1
GO:0006260	DNA replication (BP)	24	335	152	34208	4.68e-22	8.54e-20	CLSPN,CDC7,DTL,CDK1,TK1,MCM2,CDT1,CDC6,GINS1,CENPF,TOP1,KCTD13,MCM10,GINS2,RRM2,DBF4,TOP2A,MCM4,POLQ,FEN1,RFC2,RMI2,ORC6,RMI1		KEGG:04141	Protein processing in endoplasmic reticulum	8	335	159	34208	0.000183271	0.00308943	P4HB,SEC61A1,SEC23B,HSPA5,EIF2AK1,SEC61A2,PDIA4,UBQLN4
GO:0007049	cell cycle (BP)	35	335	435	34208	1.31e-21	1.99e-19	ESCO2,CLSPN,RACGAP1,FANCI,UBE2I,CDK1,MCM2,MKI67,FANCD2,HJURP,PSRC1,ZWINT,KIF11,CCNF,PRC1,FOXM1,FAM83D,NUSAP1,TIMELESS,NCAPH,ECT2,TPX2,UHRF1,H2AFX,RCC1,E2F8,NCAPG,AURKA,E2F7,ANLN,SKA3,SMC4,CEP55,CIT,CDCA5		KEGG:04114	Oocyte meiosis	7	335	110	34208	0.000108965	0.00321446	CCNE2,SGOL1,CCNB1,MAD2L1,ANAPC7,AURKA,CDK1
GO:0000087	M phase of mitotic cell cycle (BP)	19	335	95	34208	9.25e-20	1.21e-17	SPC25,DSN1,SKA1,NDE1,MAD2L1,KIF2C,ZWINT,CENPK,RCC2,APITD1,CENPL,CENPF,ZWILCH,KIF18A,BUB3,CENPA,CDCA8,BIRC5,SGOL1		KEGG:04512	ECM-receptor interaction	6	335	84	34208	0.000180469	0.00354922	IBSP,HMMR,COL3A1,COL1A2,COL1A1,COL11A1
GO:0006281	DNA repair (BP)	23	335	285	34208	1.29e-14	1.47e-12	CLSPN,FANCA,MORF4L2,PARP1,FANCI,CDK1,RAD51,EME1,FANCD2,XRCC2,APITD1,NONO,FOXM1,RAD51AP1,TOP2A,POLQ,FANCF,FEN1,UHRF1,H2AFX,RFC2,SFPQ,SMC4		KEGG:03040	Spliceosome	7	335	118	34208	0.00016891	0.00398627	SRSF1,LSM4,RBM8A,HNRNPC,HNRNPU,SNRPE,SNRPD1
GO:0000082	G1/S transition of mitotic cell cycle (BP)	17	335	145	34208	8.83e-14	8.96e-12	CDC7,CDK1,MCM2,CCNE2,CDT1,CCNB1,CDC6,INHBA,MCM10,IQGAP3,RRM2,DBF4,MCM4,E2F1,RCC1,ORC6,CDCA5		KEGG:03030	DNA replication	4	335	35	34208	0.000372209	0.00488008	MCM4,RFC2,FEN1,MCM2
GO:0007059	chromosome segregation (BP)	12	335	59	34208	4.74e-13	4.33e-11	SPC25,DSN1,SKA1,UBE2I,HJURP,CENPF,NEK2,TOP2A,RCC1,BIRC5,SGOL1,SKA3		KEGG:04115	p53 signaling pathway	5	335	67	34208	0.000513598	0.00606045	CCNE2,CCNB1,GTSE1,RRM2,CDK1
GO:0000075	cell cycle checkpoint (BP)	15	335	131	34208	3.67e-12	3.04e-10	CLSPN,CDC7,ANAPC7,CDK1,MCM2,CCNE2,MAD2L1,CCNB1,CDC6,MCM10,DBF4,MCM4,BUB3,RFC2,ORC6		KEGG:04510	Focal adhesion	8	335	197	34208	0.000766069	0.00821783	ACTG1,IBSP,PIK3R2,COL3A1,COL1A2,COL1A1,VAV2,COL11A1
GO:0000070	mitotic sister chromatid segregation (BP)	7	335	15	34208	4.88e-11	3.71e-09	MAD2L1,ZWINT,NEK2,NUSAP1,BUB3,SMC4,CIT		KEGG:03440	Homologous recombination	3	335	26	34208	0.00204769	0.0201356	RAD51,EME1,XRCC2
GO:0007018	microtubule-based movement (BP)	10	335	90	34208	2.03e-08	1.43e-06	RACGAP1,KIF26B,KIF24,KIF14,KIF2C,KIF11,KIF18A,KIF4A,KIF4B,KIF15		KEGG:05146	Amoebiasis	5	335	102	34208	0.00335597	0.0304619	PIK3R2,COL3A1,COL1A2,COL1A1,COL11A1
GO:0008380	RNA splicing (BP)	15	335	267	34208	7.43e-08	4.85e-06	HNRNPC,HNRNPF,SNRPE,LSM4,CSTF3,SRSF1,PTBP1,NONO,SNRNP25,RBM8A,HNRNPU,SNRPD1,GEMIN7,HNRNPA2B1,SFPQ		KEGG:00051	Fructose and mannose metabolism	3	335	36	34208	0.00523209	0.044099	PMM2,SORD,PFKFB4
GO:0007076	mitotic chromosome condensation (BP)	5	335	13	34208	1.05e-07	6.42e-06	NUSAP1,NCAPH,NCAPG,SMC4,CDCA5
GO:0006310	DNA recombination (BP)	9	335	86	34208	1.77e-07	1.01e-05	RAD51,EME1,XRCC2,NONO,RAD51AP1,H2AFX,HMGB3,SFPQ,SMC4
GO:0006271	DNA strand elongation involved in DNA replication (BP)	6	335	30	34208	4.11e-07	2.21e-05	MCM2,GINS1,GINS2,MCM4,FEN1,RFC2
GO:0000398	nuclear mRNA splicing, via spliceosome (BP)	11	335	167	34208	8.75e-07	4.44e-05	HNRNPC,HNRNPF,SNRPE,CSTF3,SRSF1,PTBP1,RBM8A,HNRNPU,SNRPD1,GEMIN7,HNRNPA2B1
GO:0000216	M/G1 transition of mitotic cell cycle (BP)	8	335	78	34208	1.01e-06	4.83e-05	CDC7,MCM2,CDT1,CDC6,MCM10,DBF4,MCM4,ORC6
GO:0000084	S phase of mitotic cell cycle (BP)	9	335	112	34208	1.69e-06	7.71e-05	MCM2,CDT1,CDC6,GINS1,GINS2,MCM4,FEN1,RFC2,ORC6
GO:0006302	double-strand break repair (BP)	7	335	59	34208	1.79e-06	7.78e-05	BRIP1,RAD51,BRCC3,FEN1,H2AFX,TRIP13,CDCA5
GO:0000086	G2/M transition of mitotic cell cycle (BP)	9	335	115	34208	2.11e-06	8.74e-05	CDK1,NDE1,ODF2,CCNB1,NEK2,CCNA2,FOXM1,PLK4,BIRC5
GO:0007080	mitotic metaphase plate congression (BP)	4	335	11	34208	2.82e-06	0.000112096	PSRC1,CCNB1,KIF18A,CDCA5
GO:0007126	meiosis (BP)	7	335	70	34208	5.73e-06	0.000218034	RAD51,MKI67,XRCC2,NEK2,BUB3,H2AFX,TRIP13
GO:0048015	phosphatidylinositol-mediated signaling (BP)	7	335	73	34208	7.6e-06	0.000277443	ZWINT,TRIB3,GSK3A,TOP2A,FEN1,AURKA,PIK3R2
GO:0007275	multicellular organismal development (BP)	25	335	945	34208	8.24e-06	0.000289206	HOXC13,PITX1,MMP11,LSM14B,CELSR3,KIF26B,FBXO45,ELAVL1,NDE1,BMP8A,ODF2,POGK,STRBP,ASF1B,NPNT,CENPF,HOXC11,VANGL1,STIL,FLVCR1,TIMELESS,UNC5B,HMGB3,DOPEY2,CIT
GO:0006561	proline biosynthetic process (BP)	3	335	6	34208	1.82e-05	0.000593907	PYCRL,ALDH18A1,PYCR1
GO:0051988	regulation of attachment of spindle microtubules to kinetochore (BP)	3	335	6	34208	1.82e-05	0.000593907	RACGAP1,NEK2,ECT2
GO:0032147	activation of protein kinase activity (BP)	4	335	19	34208	3.12e-05	0.000981463	CLSPN,ADNP,ECT2,TPX2
GO:0006397	mRNA processing (BP)	10	335	202	34208	3.36e-05	0.00102271	SNRPE,LSM4,CSTF3,TSEN34,SRSF1,PTBP1,NONO,SNRNP25,HNRNPA2B1,SFPQ
GO:0000083	regulation of transcription involved in G1/S phase of mitotic cell cycle (BP)	4	335	20	34208	3.87e-05	0.00110325	CDK1,CDT1,CDC6,RRM2
GO:0030574	collagen catabolic process (BP)	4	335	20	34208	3.87e-05	0.00110325	MMP11,ADAMTS14,MMP1,MMP13
GO:0006268	DNA unwinding involved in replication (BP)	3	335	8	34208	5.03e-05	0.00139054	RAD51,MCM2,MCM4
GO:0031572	G2/M transition DNA damage checkpoint (BP)	4	335	22	34208	5.75e-05	0.00154364	CLSPN,DTL,BRCC3,MAPKAPK2
GO:0006369	termination of RNA polymerase II transcription (BP)	5	335	44	34208	6.94e-05	0.00171243	MAZ,SNRPE,CSTF3,SRSF1,RBM8A
GO:0006334	nucleosome assembly (BP)	7	335	102	34208	6.76e-05	0.00171419	MCM2,H2AFY,HJURP,CENPK,ASF1B,CENPA,H2AFX
GO:0007264	small GTPase mediated signal transduction (BP)	12	335	312	34208	6.7e-05	0.00174881	RACGAP1,RABIF,CDK1,ARF3,ARHGAP11A,RAB8A,VAV2,ECT2,SRPRB,DEPDC1B,ARF1,PIK3R2
GO:0033205	cell cycle cytokinesis (BP)	3	335	9	34208	7.48e-05	0.00179821	RACGAP1,ECT2,CIT
GO:0051303	establishment of chromosome localization (BP)	2	335	2	34208	9.56e-05	0.00223849	NDE1,BIRC5
GO:0000085	G2 phase of mitotic cell cycle (BP)	3	335	10	34208	0.000106143	0.00242271	CENPF,E2F1,GTSE1
GO:0000077	DNA damage checkpoint (BP)	4	335	26	34208	0.00011391	0.00253658	CLSPN,BRIP1,E2F1,H2AFX
GO:0031145	anaphase-promoting complex-dependent proteasomal ubiquitin-dependent protein catabolic process (BP)	6	335	80	34208	0.000137853	0.00299666	ANAPC7,CDK1,MAD2L1,CCNB1,BUB3,AURKA
GO:0007094	mitotic cell cycle spindle assembly checkpoint (BP)	4	335	30	34208	0.000202464	0.00429883	ANAPC7,MAD2L1,CENPF,BUB3
GO:0000910	cytokinesis (BP)	5	335	56	34208	0.000221762	0.00460156	RACGAP1,PRC1,BIRC5,ANLN,CIT
GO:0071777	positive regulation of cell cycle cytokinesis (BP)	3	335	13	34208	0.00024751	0.00491254	RACGAP1,CDC6,ECT2
GO:0015031	protein transport (BP)	13	335	413	34208	0.000247157	0.00501454	RABIF,ARF3,NUP210,CENPF,KIF18A,RAB8A,AAGAB,COG2,ECT2,SEC61A2,DOPEY2,ARF1,SEC61A1
GO:0044027	hypermethylation of CpG island (BP)	2	335	3	34208	0.000284998	0.0054209	GSK3A,DNMT3A
GO:0060236	regulation of mitotic spindle organization (BP)	2	335	3	34208	0.000284998	0.0054209	PSRC1,TPX2
GO:0006974	response to DNA damage stimulus (BP)	7	335	129	34208	0.000292248	0.00544536	DTL,FBXO45,APITD1,TIMELESS,TOP2A,H2AFX,MAPKAPK2
GO:0007093	mitotic cell cycle checkpoint (BP)	3	335	14	34208	0.00031273	0.00571046	MAD2L1,ZWINT,ZWILCH
GO:0030261	chromosome condensation (BP)	3	335	15	34208	0.000388082	0.00694743	CDK1,NCAPH,SMC4
GO:0007052	mitotic spindle organization (BP)	3	335	16	34208	0.000474182	0.00832554	SPC25,KIF11,RCC1
GO:0007051	spindle organization (BP)	3	335	17	34208	0.000571627	0.009489	ZWINT,KIF11,AURKA
GO:0031503	protein complex localization (BP)	2	335	4	34208	0.0005663	0.00957466	BIRC5,FKBP4
GO:0007019	microtubule depolymerization (BP)	2	335	4	34208	0.0005663	0.00957466	KIF2C,KIF18A
GO:0000724	double-strand break repair via homologous recombination (BP)	4	335	40	34208	0.000625149	0.0101922	RAD51,XRCC2,RAD51AP1,H2AFX
GO:0007596	blood coagulation (BP)	13	335	457	34208	0.000641196	0.0102704	RACGAP1,OLR1,KIF2C,HSPA5,KIF11,KIF18A,VAV2,ACTG1,KIF4A,MMP1,KIF4B,KIF15,PIK3R2
GO:0031110	regulation of microtubule polymerization or depolymerization (BP)	2	335	5	34208	0.000937717	0.0131713	SKA1,SKA3
GO:0051382	kinetochore assembly (BP)	2	335	5	34208	0.000937717	0.0131713	CENPF,CENPA
GO:0071398	cellular response to fatty acid (BP)	2	335	5	34208	0.000937717	0.0131713	CCNB1,E2F1
GO:0051983	regulation of chromosome segregation (BP)	2	335	5	34208	0.000937717	0.0131713	KIF2C,BUB3
GO:0045077	negative regulation of interferon-gamma biosynthetic process (BP)	2	335	5	34208	0.000937717	0.0131713	FOXP3,INHBA
GO:0007196	inhibition of adenylate cyclase activity by G-protein coupled glutamate receptor signaling pathway (BP)	2	335	5	34208	0.000937717	0.0131713	GRM8,GRM4
GO:0051439	regulation of ubiquitin-protein ligase activity involved in mitotic cell cycle (BP)	5	335	75	34208	0.000861262	0.0133277	ANAPC7,CDK1,MAD2L1,CCNB1,BUB3
GO:0006915	apoptotic process (BP)	15	335	594	34208	0.000859002	0.0135219	CLSPN,APH1A,CDK1,LMNB1,TRIB3,RNF34,VAV2,ECT2,TPX2,E2F1,UNC5B,SLC9A3R1,BIRC5,DIABLO,TRAF7
GO:0016070	RNA metabolic process (BP)	9	335	257	34208	0.00104723	0.0144867	SNRPE,ELAVL1,LSM4,RBM8A,SNRPD1,GEMIN7,SMG7,MAPKAPK2,PARN
GO:0008283	cell proliferation (BP)	10	335	312	34208	0.00109914	0.0149779	MKI67,KIF2C,CENPF,STIL,HDGF,TPX2,UHRF1,E2F1,E2F8,KIF15
GO:0034080	CenH3-containing nucleosome assembly at centromere (BP)	3	335	22	34208	0.00124847	0.0162837	HJURP,CENPK,CENPA
GO:0034660	ncRNA metabolic process (BP)	3	335	22	34208	0.00124847	0.0162837	SNRPE,SNRPD1,GEMIN7
GO:0007283	spermatogenesis (BP)	10	335	317	34208	0.00123774	0.0166185	RACGAP1,ODF2,STRBP,ASF1B,CCNB1,E2F1,TRIP13,DNMT3A,MYCBP,CIT
GO:0006312	mitotic recombination (BP)	2	335	6	34208	0.00139747	0.0172417	RAD51,TOP2A
GO:0008608	attachment of spindle microtubules to kinetochore (BP)	2	335	6	34208	0.00139747	0.0172417	BUB3,SGOL1
GO:0007090	regulation of S phase of mitotic cell cycle (BP)	2	335	6	34208	0.00139747	0.0172417	CDT1,RCC1
GO:0048011	nerve growth factor receptor signaling pathway (BP)	8	335	215	34208	0.00134252	0.0172637	APH1A,CDK1,TRIB3,VAV2,GSK3A,ECT2,MAPKAPK2,PIK3R2
GO:0045931	positive regulation of mitotic cell cycle (BP)	3	335	24	34208	0.00161727	0.0194285	CDK1,CCNB1,BIRC5
GO:0051056	regulation of small GTPase mediated signal transduction (BP)	7	335	172	34208	0.0015995	0.0194712	RACGAP1,ARHGAP11A,VAV2,IQGAP3,ECT2,DEPDC1B,PIK3R2
GO:0043161	proteasomal ubiquitin-dependent protein catabolic process (BP)	4	335	52	34208	0.00168903	0.0197703	UBE2I,FBXO45,KCTD13,RNF187
GO:0018279	protein N-linked glycosylation via asparagine (BP)	5	335	87	34208	0.00167633	0.0198765	B4GALT3,OSTC,DPM2,PMM2,DOLPP1
GO:0000712	resolution of meiotic recombination intermediates (BP)	2	335	7	34208	0.0019438	0.0213818	APITD1,TOP2A
GO:0000076	DNA replication checkpoint (BP)	2	335	7	34208	0.0019438	0.0213818	CDT1,CDC6
GO:0000380	alternative nuclear mRNA splicing, via spliceosome (BP)	2	335	7	34208	0.0019438	0.0213818	PTBP1,SFPQ
GO:0033261	regulation of S phase (BP)	2	335	7	34208	0.0019438	0.0213818	CDC7,TIMELESS
GO:0007095	mitotic cell cycle G2/M transition DNA damage checkpoint (BP)	2	335	7	34208	0.0019438	0.0213818	CDK1,CCNA2
GO:0000387	spliceosomal snRNP assembly (BP)	3	335	26	34208	0.00204769	0.0222564	SNRPE,SNRPD1,GEMIN7
GO:0000079	regulation of cyclin-dependent protein kinase activity (BP)	4	335	55	34208	0.00207953	0.0223366	CCNE2,CCNB1,CDC6,CCNA2
GO:0045892	negative regulation of transcription, DNA-dependent (BP)	11	335	401	34208	0.00217719	0.0231136	UBE2I,CBX4,DEPDC1,CENPF,FOXP3,FOXM1,NACC1,TIMELESS,KDM5B,E2F1,CBX3
GO:0010467	gene expression (BP)	11	335	408	34208	0.00248683	0.0260974	DARS2,HNRNPC,HNRNPF,SNRPE,CSTF3,SRSF1,PTBP1,RBM8A,HNRNPU,SNRPD1,HNRNPA2B1
GO:0006265	DNA topological change (BP)	2	335	9	34208	0.0032893	0.0337431	TOP1,TOP2A
GO:0070935	3'-UTR-mediated mRNA stabilization (BP)	2	335	9	34208	0.0032893	0.0337431	ELAVL1,MAPKAPK2
GO:0006488	dolichol-linked oligosaccharide biosynthetic process (BP)	3	335	32	34208	0.0037408	0.0375314	DPM2,PMM2,DOLPP1
GO:0000184	nuclear-transcribed mRNA catabolic process, nonsense-mediated decay (BP)	3	335	32	34208	0.0037408	0.0375314	RBM8A,SMG7,PARN
GO:0001558	regulation of cell growth (BP)	4	335	65	34208	0.0038247	0.037956	MORF4L2,ESM1,FOXM1,WISP1
GO:0016567	protein ubiquitination (BP)	6	335	153	34208	0.00408874	0.0392949	UBE2I,FBXO45,CCNF,KCTD13,DCAF13,TRAF7
GO:0031124	mRNA 3'-end processing (BP)	3	335	33	34208	0.00408534	0.03968	CSTF3,SRSF1,RBM8A
GO:0055015	ventricular cardiac muscle cell development (BP)	2	335	10	34208	0.00408509	0.0401042	CDK1,CCNB1
GO:0008652	cellular amino acid biosynthetic process (BP)	3	335	34	34208	0.00444855	0.0418714	PYCRL,ALDH18A1,PYCR1
GO:0040007	growth (BP)	3	335	34	34208	0.00444855	0.0418714	BMP8A,FOXP3,INHBA
GO:0016055	Wnt receptor signaling pathway (BP)	5	335	110	34208	0.00462982	0.0431329	GSK3A,BCL9,SLC9A3R1,WISP1,PYGO2
GO:0007265	Ras protein signal transduction (BP)	4	335	70	34208	0.00498617	0.0455237	CDK1,CCNA2,IQGAP3,MAPKAPK2
GO:0051085	chaperone mediated protein folding requiring cofactor (BP)	2	335	11	34208	0.0049607	0.0457486	TOR2A,TOR3A

## Sheet: Module-specific
Enriched GO Terms										Enriched KEGG Pathways
Items	Items_Details	Support	List size	Reference Support	Reference size	Hyp	Hyp_c	Genes		Items	Items_Details	Support	List size	Reference Support	Reference size	Hyp	Hyp_c	Genes
GO:0007275	multicellular organismal development (BP)	146	1748	945	34208	1.92e-33	6.67e-30	PAFAH1B1,ERG,STMN1,DCAF7,ANGPTL2,TAL1,HLF,FHL1,HOXC13,PITX1,SEMA6A,MMP11,HOXA3,LSM14B,EMP1,FREM1,TLL1,SHROOM2,MRAS,CELSR3,KLF3,KIF26B,EBF3,IGSF10,HOXA9,DPYSL2,LMX1A,NRP1,PIWIL2,PAX3,HOXA10,FBXO45,EMX2,ELAVL1,GLDN,SHISA3,SEMA3G,NDE1,BMP8A,LHX6,DIAPH2,SEMA6D,TSHZ2,LMO2,EBF1,NGFR,DPY19L2,EDA,DMRT3,ODF2,QKI,POGK,NOTCH4,NNAT,PROX1,ATOH8,BMP6,JARID2,STRBP,ASF1B,SPRY2,CITED2,NPNT,FGF1,EPHA2,HOXA4,TSHZ1,…		KEGG:05200	Pathways in cancer	56	1748	324	34208	1.08e-15	2.26e-13	CCNE2,PTCH1,SOS1,FGF9,MET,LEF1,WNT11,FOS,FGF1,FGF2,KIT,BIRC5,E2F3,FOXO1,EPAS1,IGF1,RUNX1T1,BMP2,CCNE1,TGFBR2,PIK3R2,E2F1,PTEN,FAS,RAD51,ETS1,TPM3,PDGFRA,JAK1,FZD5,PRKCA,LAMC1,FIGF,MECOM,LAMA4,EGFR,PIK3R1,WNT10B,FZD4,JUN,MITF,TRAF4,TCF7L2,FGF7,SOS2,KRAS,SMAD4,CEBPA,SLC2A1,PLD1,HGF,STAT5B,WNT1,STAT5A,FN1,MMP1
GO:0007165	signal transduction (BP)	165	1748	1176	34208	1.42e-32	2.46e-29	ERG,STMN1,TRHDE,ANGPTL2,GNAL,RASL11B,LYVE1,RACGAP1,SAV1,ARHGAP20,CRHBP,MCC,FGF9,ANGPTL7,RASSF8,RHPN1,TNFRSF8,MRAS,GOLT1B,PAK4,IFNGR1,ANKDD1A,RTKN2,OPTN,GRASP,P2RX6,ARRB1,ERBB3,DPYSL2,SOS1,NRP1,KALRN,COL4A3BP,CNTFR,RASA3,ARHGAP39,ACVRL1,PTCH1,ARRDC4,MAP3K8,TEK,CD2AP,PPP1R12B,KRAS,ARAP3,MFAP4,NGFR,AKAP12,DLC1,ANGPTL1,DEPDC1,EDA,CLIC2,CDC42SE1,EPHB1,ZDHHC17,RAP2C,ARHGAP11A,FAM126A,RCAN1,PPP1R1A,CREB…		KEGG:04510	Focal adhesion	39	1748	197	34208	2.8e-13	2.92e-11	CAV2,SOS1,MET,RELN,TLN2,MYLK,IGF1,ACTG1,IBSP,PDGFD,CCND2,PIK3R2,PTEN,COL6A6,PDGFRA,KDR,FLNC,PAK4,PRKCA,VCL,LAMC1,CAV1,FIGF,LAMA4,EGFR,COL3A1,FLT1,COL1A2,COL1A1,VAV2,PIK3R1,JUN,ITGA9,SOS2,HGF,MYL9,COL11A1,FN1,VAV3
GO:0045944	positive regulation of transcription from RNA polymerase II promoter (BP)	95	1748	578	34208	4.74e-24	5.49e-21	FOS,TAL1,IL33,MORF4L2,EGR2,PITX1,SOX6,SOX5,LEF1,PPARGC1A,GATA6,SOX17,KLF6,ARRB1,TFE3,BMP2,LDB2,PAX3,EGR1,SOX4,STAT5B,KLF2,LMO2,SOX12,S1PR1,NFIB,OSR1,MYOCD,CENPK,JUN,PROX1,SMAD4,PID1,BMP6,FOXO1,PPARA,CITED2,FGF1,KLF15,TCF21,PRKD1,PIK3R1,CSRNP1,YAP1,FOXP3,FOXM1,INHBA,MAML2,ETS2,HDAC4,MYB,PLAGL1,TLR4,WNT1,GSK3A,FOXO4,KAT2B,NFIA,DAB2IP,TCF7L2,ABLIM1,NODAL,NR5A2,TCF4,MECOM,MITF,FZD5,MLXIPL,CEBPA,SKI,C…		KEGG:04144	Endocytosis	34	1748	193	34208	2.55e-10	1.77e-08	CAV2,MET,ADRB2,ADRB1,SH3KBP1,KIT,TGFBR2,VPS37C,SH3GLB1,IQSEC1,ARAP3,CXCR2,PDGFRA,KDR,EHD2,GIT2,GRK5,CAV1,PARD6B,EGFR,FLT1,ADRB3,TFRC,IQSEC3,ADRBK2,DAB2,ARRB1,EEA1,EPS15,PLD1,RAB11FIP2,ERBB3,RAB11FIP4,EPN3
GO:0000122	negative regulation of transcription from RNA polymerase II promoter (BP)	72	1748	416	34208	8.09e-20	7.02e-17	MECP2,TAL1,SOX6,SATB1,LEF1,PKIA,KLF10,GATA6,SOX17,PER2,BMP2,PAX3,UBE2I,MEIS2,PER1,EGR1,CBX4,PTCH1,CBX2,CDKN1C,CAV1,NFIB,OSR1,MYOCD,BCL6,EDNRB,PROX1,CBX6,JARID2,PPARA,CITED2,JAZF1,TCF21,LEP,CD36,FOXM1,EZH1,WNT10B,KLF11,HDAC4,MYB,TXNIP,HCFC2,BHLHE41,ID1,PDE2A,DAB2IP,TCF7L2,PRDM16,NODAL,CRY2,TCF4,CBX7,ZFP36,MLXIPL,CEBPA,SIK1,SKI,TWIST2,E2F1,TFAP2A,TLE4,KLF4,ID4,HOXA7,DNMT3A,MSX1,WHSC1,NFIX,FOSB,MEF2…		KEGG:04060	Cytokine-cytokine receptor interaction	39	1748	259	34208	1.52e-09	7.93e-08	INHBB,IL15RA,MET,TNFRSF10D,KIT,LEPR,BMP2,CXCL2,CNTFR,TGFBR2,TNFSF12,FAS,LIFR,EDA,CXCR2,PDGFRA,BMPR2,KDR,MPL,CXCL14,CSF1,CX3CL1,GDF5,FIGF,EGFR,TNFRSF1B,FLT1,RELT,IFNGR1,LEP,INHBA,NGFR,CCL16,GHR,CXCL12,HGF,TNFRSF8,ACVR2A,TSLP
GO:0007264	small GTPase mediated signal transduction (BP)	58	1748	312	34208	1.04e-17	6.02e-15	RASL11B,RACGAP1,ARHGAP20,MRAS,RAPGEF2,RAB12,SOS1,KALRN,RABIF,CDK1,ARHGAP39,ARF3,RND3,KRAS,ARAP3,RAB10,DLC1,RALGPS2,RAP2C,ARHGAP11A,RAPGEF3,PLD1,SOS2,RAB8A,RASGEF1B,VAV2,RAB17,ITSN1,SYDE1,RHOJ,RRAS2,ARFIP2,ARHGAP31,FGD4,ECT2,SRPRB,ARHGAP10,RGL1,ARHGEF6,RASD1,RHOQ,ARHGEF4,DNAJC27,RAB26,RAB6B,ARHGEF7,RASL12,DEPDC1B,STARD13,ARF1,VAV3,STARD8,PIK3R2,ARHGAP6,FAM13A,ARHGAP24,ARL4A,ARL3		KEGG:04810	Regulation of actin cytoskeleton	34	1748	209	34208	2.21e-09	9.26e-08	ARHGEF7,MRAS,DIAPH3,ARHGEF6,SOS1,FGF9,FGF1,FGF2,MYLK,ACTG1,EZR,IQGAP3,PDGFD,CFL2,PIK3R2,MSN,PDGFRA,PAK4,VCL,DIAPH2,EGFR,VAV2,PIK3R1,PIP4K2C,ITGA9,RRAS2,WASF2,FGF7,SOS2,ARHGEF4,KRAS,MYL9,FN1,VAV3
GO:0008285	negative regulation of cell proliferation (BP)	61	1748	341	34208	1.04e-17	7.21e-15	HYAL1,TNFRSF8,SESN1,KLF10,SSTR1,BMP2,SFRP1,PTEN,SOX4,ALDH1A2,ACVRL1,CDKN1C,CAV1,DLC1,NFIB,MYOCD,BCL6,JUN,PROX1,SMAD4,JARID2,SPRY2,DPT,RPS6KA2,CDC6,FOXP3,CDH5,INHBA,KLF11,HDAC4,SOX7,FOXO4,KAT2B,CDH13,SPRY1,ADM,TSC1,TOB2,CEBPA,SKI,SOD2,TWIST2,FGF2,TFAP2A,SLC9A3R1,TBRG1,KLF13,CAV2,HMGA1,E2F7,EIF2AK1,DDR1,IGF1,KLF4,ADAMTS1,SKAP2,ETS1,MSX1,NDN,DLG3,GATA3		KEGG:04080	Neuroactive ligand-receptor interaction	39	1748	268	34208	4.09e-09	1.42e-07	AVPR1A,GABRA2,ADRB2,ADRB1,S1PR1,GABRE,HTR2A,GRM7,EDNRB,LEPR,GRM8,GRID1,PTGFR,NMUR1,SSTR1,LPAR1,LHCGR,LPAR2,GRIN2B,GRIA1,PTGER4,NR3C1,PTGER3,ADRA1B,ADRB3,HTR4,P2RX6,LEP,GRIA4,GHR,NPY2R,AVPR2,THRA,THRB,GRM4,TACR1,GALR1,PTGDR,P2RY14
GO:0007049	cell cycle (BP)	70	1748	435	34208	1.51e-17	7.47e-15	ESCO2,CLSPN,PAFAH1B1,BLCAP,DUSP1,RACGAP1,PAK4,LATS2,FANCI,UBE2I,CDK1,MCM2,MAP3K8,CD2AP,CDKN1C,MKI67,FANCD2,HEPACAM,HJURP,PSRC1,ZWINT,KIF13A,KIF11,CREBL2,KLHL21,CCNDBP1,CCNF,TACC1,PRC1,EVI5,FOXN3,FOXM1,FAM83D,TXNIP,FBXO31,RPS6KA3,PARD6B,FOXO4,KAT2B,NUSAP1,RPS6KA1,TIMELESS,MPHOSPH8,NCAPH,ECT2,SIK1,MAPK13,TPX2,UHRF1,USP44,H2AFX,PRNP,TBRG1,RCC1,E2F8,NCAPG,AURKA,E2F7,DIXDC1,ANLN,GAS1,NEK9,SKA3,SMC4,CE…		KEGG:04360	Axon guidance	25	1748	128	34208	6.66e-09	1.99e-07	GNAI1,MET,EFNA4,SEMA4B,DPYSL2,SEMA6D,CFL2,SEMA3G,EPHB1,EFNB1,SEMA6A,PAK4,ABLIM1,UNC5B,SEMA3D,NRP1,NFAT5,KRAS,SEMA3A,EPHA2,EFNA3,CXCL12,EPHA4,EFNB2,SEMA4A
GO:0007399	nervous system development (BP)	67	1748	410	34208	3.33e-17	1.44e-14	PAFAH1B1,STMN1,FOS,BPNT1,SEMA6A,NDNF,FEZ1,DPYSL2,NRP1,KALRN,FBXO45,CNTFR,GLDN,NDE1,LHX6,SEMA6D,ZEB2,AHNAK,SCN3B,SCN2B,CCDC64,EDNRB,ATOH8,ATXN3,ITM2B,MPPED2,FGF1,INHBA,CHRDL1,HDAC4,BDNF,GFRA2,NTRK2,CRIM1,GSK3A,SCN2A,VLDLR,GDPD5,NODAL,EPHA4,TSC1,ECT2,TCF4,SEMA3A,EFNB2,SEMA4A,NDRG2,FGF2,SEMA3D,JAG1,PLXNA4,CHL1,MYLIP,CYP46A1,MBNL1,TMOD2,ARHGEF7,IGF1,SEMA4B,NDEL1,ZNF423,NLGN1,NDN,CIT,EFNB1,MEF2C,CSGAL…		KEGG:04920	Adipocytokine signaling pathway	17	1748	67	34208	3.01e-08	7.86e-07	ACSBG1,ACSL1,LEPR,SLC2A4,SOCS3,ACACB,PPARA,ADIPOQ,TNFRSF1B,LEP,PCK1,ACSL4,CD36,SLC2A1,PPARGC1A,ADIPOR1,IRS2
GO:0051301	cell division (BP)	53	1748	286	34208	3.04e-16	1.17e-13	PAFAH1B1,CDC7,SPC25,DSN1,ANAPC7,LATS2,SKA1,UBE2I,CDK1,NDE1,CD2AP,CCNE2,MAD2L1,KIF2C,PSRC1,ZWINT,RCC2,KIF11,CCNB1,CDC6,CCNF,CENPF,TACC1,NEK2,ZWILCH,EVI5,CCNA2,FAM83D,CCNE1,PARD6B,NUSAP1,CLASP1,TIMELESS,NCAPH,ECT2,BUB3,TPX2,CDCA8,USP44,RCC1,NCAPG,AURKA,BIRC5,CCND2,NEK9,SGOL1,SKA3,SMC4,CEP55,CIT,NEDD9,GNAI1,CDCA5		KEGG:05218	Melanoma	17	1748	70	34208	6.08e-08	1.41e-06	FGF9,MET,FGF1,FGF2,E2F3,IGF1,PDGFD,PIK3R2,E2F1,PTEN,PDGFRA,EGFR,PIK3R1,MITF,FGF7,KRAS,HGF
GO:0007155	cell adhesion (BP)	78	1748	556	34208	6.45e-16	2.24e-13	PVRL2,LYVE1,MCAM,FREM1,FAT4,LEF1,FEZ1,CELSR3,COL6A6,HAPLN1,FBLN5,CD209,OLR1,NRP1,SSX2IP,PGM5,SVEP1,RND3,CDH23,BOC,MFAP4,SCARF1,PVRL4,HEPACAM,S1PR1,FLRT2,NEGR1,CADM3,IBSP,SRPX,TLN2,NPNT,DPT,EPHA2,EMILIN2,PTPRM,CD99L2,CD36,PCDH19,F8,CDH5,MMRN1,COL24A1,MAGI1,SIRPA,FN1,SSPN,PCDHGB6,VCL,FERMT2,CDH13,ITGA9,AOC3,EPHA4,LAMC1,CD34,EFNB2,COL11A1,PCDHGA3,PCDH18,PDZD2,WISP1,CHL1,CLDN11,CXCL12,FAT2,DDR1,POSTN…		KEGG:04520	Adherens junction	17	1748	71	34208	7.61e-08	1.45e-06	PTPRB,SSX2IP,MET,PVRL4,LEF1,PTPRM,ACTG1,TJP1,TGFBR2,PVRL2,WASF3,VCL,EGFR,WASF2,TCF7L2,SMAD4,SORBS1
GO:0045892	negative regulation of transcription, DNA-dependent (BP)	62	1748	401	34208	7.17e-15	2.26e-12	MECP2,SOX5,ARID5B,LEF1,RBFOX2,ZHX3,GATA6,BMP2,SFRP1,UBE2I,PER1,CBX4,CBX2,CDKN1C,DEPDC1,DAB2,BCL6,JUN,PROX1,SMAD4,JARID2,IKZF4,CITED2,FOXP2,CENPF,FOXP3,FOXN3,FOXM1,KLF11,HDAC4,MYB,SOX7,NACC1,ID1,TCF7L2,PRDM16,INPP5K,TIMELESS,MECOM,ELK3,SMYD1,KDM5B,MLXIPL,MDFIC,TWIST2,ATP8B1,FGF2,E2F1,TFAP2A,WNT11,THRA,ARID4A,RASD1,CBX3,TCEAL7,HMGA1,KLF4,ID4,HOXA7,ADIPOQ,ZNF423,GATA3		KEGG:04010	MAPK signaling pathway	36	1748	262	34208	7.12e-08	1.49e-06	NTRK2,MRAS,SOS1,FGF9,MEF2C,FOS,FGF1,MAPK13,FGF2,DUSP1,BDNF,TGFBR2,MAPKAPK2,FAS,MAP3K3,PDGFRA,FLNC,RAPGEF2,PRKCA,MAP3K5,RPS6KA2,MECOM,EGFR,JUN,MKNK1,RRAS2,FGF7,SOS2,KRAS,RPS6KA3,ARRB1,STMN1,CACNB3,RPS6KA1,DUSP3,MAP3K8
GO:0008284	positive regulation of cell proliferation (BP)	57	1748	361	34208	3.5e-14	1.01e-11	CDC7,HOXA3,FGF9,PROK1,LEF1,RTKN2,SFRP1,PAX3,PTEN,CNTFR,SOX4,ALDH1A2,LIFR,KRAS,HTR4,MYOCD,E2F3,PROX1,FGF1,LEP,YAP1,CSF1,TSC22D1,FIGF,FOXM1,TGFBR2,WNT10B,HDAC4,AVPR2,VIP,NTRK2,WNT1,NACC1,ADM,NODAL,FGF7,EGFR,FLT1,HTR2A,MLXIPL,CXCR2,FGF2,STAT5A,AVPR1A,KIT,MARCKSL1,PDGFRA,RNF187,MAB21L1,KDR,EDN3,IGF1,ID4,KLB,ADRB2,ETS1,IRS2		KEGG:04350	TGF-beta signaling pathway	18	1748	82	34208	1.33e-07	2.31e-06	INHBB,BMP8A,DCN,BMP2,SMAD9,TGFBR2,E2F5,BMPR2,PPP2R1B,ID1,BMP6,NODAL,GDF5,ID4,INHBA,SMAD4,ACVR2A,ACVR1C
GO:0051056	regulation of small GTPase mediated signal transduction (BP)	37	1748	172	34208	7.69e-14	2.05e-11	RACGAP1,ARHGAP20,RAPGEF2,SOS1,KALRN,RASA3,ARHGAP39,ARAP3,DLC1,ARHGAP11A,RAPGEF3,SOS2,RASGEF1B,VAV2,ITSN1,IQGAP3,SYDE1,RHOJ,DAB2IP,SIPA1L3,ARHGAP31,FGD4,ECT2,ARHGAP10,RGL1,ARHGEF6,RHOQ,ARHGEF4,ARHGEF7,DEPDC1B,STARD13,VAV3,STARD8,PIK3R2,ARHGAP6,FAM13A,ARHGAP24		KEGG:04020	Calcium signaling pathway	27	1748	175	34208	2.91e-07	4.67e-06	AVPR1A,RYR3,GNAL,ADRB2,ADRB1,ATP2B4,HTR2A,VDAC1,EDNRB,MYLK,PTGFR,PDGFRA,LHCGR,PRKCA,PTGER3,ADRA1B,EGFR,ADRB3,HTR4,P2RX6,PLN,PDE1B,PHKG2,PDE1C,ERBB3,PDE1A,TACR1
GO:0007596	blood coagulation (BP)	65	1748	457	34208	9.03e-14	2.24e-11	RACGAP1,AK3,PROS1,KIF23,DOCK9,GATA6,ARRB1,EHD2,FBLN5,SOS1,OLR1,ESAM,ATP2B4,TEK,KRAS,CAPZA1,CAV1,KIF2C,KIF26A,HSPA5,KIF11,RAPGEF3,TFPI,PIK3R1,KIF18A,CD36,FIGF,F8,TRPC6,PRKAR2B,HABP4,MYB,MMRN1,PLSCR4,VAV2,PDE1B,SIRPA,FN1,VCL,PDE2A,MGLL,PDE1A,ACTG1,KIF4A,PDE3B,HGF,GUCY1A3,MMP1,ATP1B2,PDE11A,ANGPT1,KIF4B,PRKCA,F3,MPL,IGF1,KIF15,MAFK,GNG2,VAV3,PROCR,PIK3R2,KCNMB1,GNAI1,GATA3		KEGG:05215	Prostate cancer	18	1748	88	34208	4.09e-07	6.11e-06	CCNE2,SOS1,LEF1,E2F3,FOXO1,IGF1,CCNE1,PDGFD,PIK3R2,E2F1,PTEN,PDGFRA,CREB5,EGFR,PIK3R1,TCF7L2,SOS2,KRAS
GO:0001525	angiogenesis (BP)	35	1748	160	34208	2.13e-13	4.93e-11	TAL1,HOXA3,FGF9,ESM1,ADM2,SOX17,PTEN,ACVRL1,TEK,S1PR1,EPHB1,JUN,ERAP1,FIGF,ATPIF1,ROBO4,VAV2,FN1,ID1,WASF2,MEOX2,ELK3,DLL4,FZD5,EFNB2,ANGPT1,JAG1,HAND2,PTPRB,KDR,HOXA7,VAV3,EPAS1,ARHGAP24,SLC12A6		KEGG:04910	Insulin signaling pathway	22	1748	133	34208	1.07e-06	1.5e-05	SOS1,FOXO1,PRKAR2B,PIK3R2,SLC2A4,SOCS3,ACACB,GYS2,PDE3B,TSC1,PIK3R1,PCK1,MKNK1,SOS2,RHOQ,KRAS,INPP5K,SORBS1,PHKG2,PPARGC1A,SOCS2,IRS2
GO:0045893	positive regulation of transcription, DNA-dependent (BP)	65	1748	468	34208	2.75e-13	5.97e-11	FOS,TAL1,EGR2,LEF1,PPARGC1A,SOX17,KLF6,BMP2,SFRP1,PAX3,FZD4,EGR1,SOX4,ACVRL1,KLF2,EBF1,CDKN1C,DAB2,PSRC1,MYOCD,E2F3,JUN,HNRNPAB,PROX1,SMAD4,FOXO1,PPARA,CITED2,FOXP3,CREB5,CCNA2,FOXM1,INHBA,CCNE1,ETS2,HDAC4,MYB,ENY2,WNT1,PRDM16,INPP5K,NR5A2,TCF4,MECOM,MITF,MLXIPL,CALCOCO1,NPAS3,MDFIC,SMAD9,FGF2,E2F1,TFAP2A,WNT11,HAND2,AFF1,RNF187,HMGA1,NAT14,IGF1,KLF4,ETS1,ZNF423,MEF2C,GATA3		KEGG:04670	Leukocyte transendothelial migration	19	1748	113	34208	4.44e-06	5.46e-05	GNAI1,MAPK13,ACTG1,EZR,CLDN19,PIK3R2,ESAM,MSN,PRKCA,VCL,RAPGEF3,CLDN5,VAV2,PIK3R1,CLDN11,CXCL12,MYL9,CDH5,VAV3
GO:0030154	cell differentiation (BP)	69	1748	520	34208	4.69e-13	9.58e-11	PAFAH1B1,STMN1,FHL1,RACGAP1,NDRG3,SEMA6A,TLL1,IGSF10,DPYSL2,NRP1,PIWIL2,GLDN,NDE1,BMP8A,LHX6,DIAPH2,CBX2,SEMA6D,NGFR,DPY19L2,EDA,DMRT3,ODF2,OSR1,NOTCH4,ATOH8,STRBP,ASF1B,NPNT,FGF1,PKDCC,CENPF,CSF1,FIGF,PAPPA2,INHBA,CHRDL1,DLL1,ROBO4,FOXO4,BHLHE41,MTL5,ECT2,TCF4,FLT1,MECOM,ACVR1C,DLL4,SEMA3A,EFNB2,SEMA4A,NDRG2,ANGPT1,SEMA3D,CHL1,SMOC1,HAND2,INHBB,SEMA4B,TRIP13,NDEL1,ZNF423,CIT,TNFSF12,EPAS1,MARK2,…		KEGG:04110	Cell cycle	20	1748	123	34208	4.28e-06	5.59e-05	CCNE2,MCM4,CCNA2,E2F3,CDC7,CCNE1,CCND2,BUB3,E2F1,E2F5,ORC6,CCNB1,CDC6,MAD2L1,ANAPC7,SMAD4,CDC14B,CDKN1C,MCM2,CDK1
GO:0060021	palate development (BP)	21	1748	62	34208	1.64e-12	3.16e-10	ARID5B,LEF1,TGFBR3,OSR1,SMAD4,TCF21,PKDCC,CSRNP1,TGFBR2,INHBA,PRDM16,MEOX2,SKI,TFAP2A,WNT11,HAND2,PDGFRA,PYGO2,GAS1,MSX1,MEF2C		KEGG:04914	Progesterone-mediated oocyte maturation	16	1748	86	34208	6.54e-06	7.59e-05	GNAI1,MAPK13,CCNA2,IGF1,CPEB1,PIK3R2,CCNB1,MAD2L1,PDE3B,RPS6KA2,ANAPC7,PIK3R1,KRAS,RPS6KA3,RPS6KA1,CDK1
GO:0000278	mitotic cell cycle (BP)	48	1748	304	34208	3.62e-12	6.61e-10	PAFAH1B1,CDC7,SPC25,DSN1,ANAPC7,KIF23,SKA1,CDK1,MCM2,NDE1,CCNE2,MAD2L1,KIF2C,ZWINT,ODF2,CDT1,E2F3,CENPK,RCC2,APITD1,CCNB1,CENPL,CDC6,GINS1,CENPF,NEK2,ZWILCH,KIF18A,CCNA2,PRKAR2B,CCNE1,PLK4,MCM10,GINS2,RRM2,CLASP1,MCM4,FEN1,BUB3,CENPA,CDCA8,E2F1,RFC2,AURKA,BIRC5,ORC6,NDEL1,SGOL1		KEGG:03320	PPAR signaling pathway	14	1748	70	34208	1.02e-05	0.000107048	SLC27A1,ACSBG1,ACSL1,ACADL,PPARA,ADIPOQ,PCK1,PLIN1,ACSL4,CD36,SORBS1,LPL,MMP1,OLR1
GO:0006260	DNA replication (BP)	32	1748	152	34208	6.7e-12	1.16e-09	CLSPN,CDC7,DTL,CDK1,REV1,TK1,MCM2,NFIB,CDT1,CDC6,GINS1,CENPF,TOP1,TK2,KCTD13,MCM10,GINS2,RRM2,NFIA,TOP2A,MCM4,POLQ,RBMS1,FEN1,TBRG1,RFC2,RMI2,REV3L,IGF1,ORC6,RMI1,NFIX		KEGG:04630	Jak-STAT signaling pathway	22	1748	153	34208	1.13e-05	0.000107708	SOS1,IL15RA,LEPR,CNTFR,CCND2,PIK3R2,LIFR,JAK1,SOCS5,SOCS3,MPL,SPRY1,IFNGR1,PIK3R1,LEP,GHR,SOS2,SPRY2,STAT5B,SOCS2,STAT5A,TSLP
GO:0010628	positive regulation of gene expression (BP)	26	1748	104	34208	1.03e-11	1.63e-09	IL33,PKD2,FGF9,LEF1,ADM2,BMP2,CDK1,ALDH1A2,CYP26B1,OSR1,QKI,PID1,SPRY2,CITED2,RPS6KA2,PIK3R1,CSF1,AVPR2,NTRK2,IQGAP3,E2F1,TFAP2A,WNT11,MET,KIT,MEF2C		KEGG:04530	Tight junction	20	1748	130	34208	1.01e-05	0.000111113	MRAS,GNAI1,ACTG1,MAGI1,CLDN19,TJP1,PTEN,PPP2R1B,PRKCA,EPB41L2,CLDN5,PARD6B,MYH11,CRB3,RRAS2,CLDN11,KRAS,MPDZ,MYL9,AMOTL1
GO:0006355	regulation of transcription, DNA-dependent (BP)	146	1748	1609	34208	1.01e-11	1.67e-09	ZNF544,ZFP36L1,MORF4L2,EGR2,PARP1,HOXC13,ZBTB4,SOX6,SOX5,MAZ,ZBTB20,KLF3,ZNF677,EBF3,LMO3,FRY,SOX17,KLF6,ARRB1,TFE3,PER2,LPIN1,BMP2,ZFP2,ZNF552,PAX3,NRBF2,MEIS2,PER1,SOX4,ACVRL1,POU6F1,ZNF25,LHX6,RUNX1T1,PKNOX2,EBF1,PDE8A,FLI1,DMRT3,SAP30L,OSR1,E2F3,POGK,PROX1,TRIB3,ATOH8,CBX6,NCOA5,ASF1B,ATXN3,RCAN1,PPARA,CREBL2,PCGF5,CITED2,JAZF1,TSPYL2,THRSP,TCF21,ZFP64,TEAD1,YAP1,NONO,FOXP3,VGLL3,FOXM1,OVOL1,…		KEGG:04320	Dorso-ventral axis formation	8	1748	23	34208	1.12e-05	0.000111915	SOS1,ETS2,CPEB1,ETS1,EGFR,SOS2,KRAS,PIWIL2
GO:0007411	axon guidance (BP)	47	1748	307	34208	1.83e-11	2.65e-09	SEMA6A,FEZ1,COL6A6,EZR,DPYSL2,LMX1A,SOS1,NRP1,CDK1,ARHGAP39,KRAS,SEMA6D,NGFR,SCN3B,EPHB1,RPS6KA2,SOS2,RGMA,TRPC6,MYH11,BDNF,VAV2,MYL9,RPS6KA3,ACTG1,KIF4A,ITGA9,RPS6KA1,ABLIM1,CLASP1,ANK2,LAMC1,EGFR,SEMA3A,SEMA4A,CACNB3,KIF4B,UNC5B,PRNP,PLXNA4,CHL1,SPTBN1,MET,GAS1,RELN,EFNB1,DLG3		KEGG:04512	ECM-receptor interaction	15	1748	84	34208	2.1e-05	0.000191184	SDC1,RELN,IBSP,HMMR,COL6A6,SV2B,LAMC1,LAMA4,COL3A1,COL1A2,COL1A1,ITGA9,CD36,COL11A1,FN1
GO:0032869	cellular response to insulin stimulus (BP)	19	1748	56	34208	1.81e-11	2.73e-09	PARP1,ERBB3,LPIN1,SLC2A4,GHR,DLC1,TRIB3,GSK3A,KAT2B,VLDLR,GPAM,INPP5K,PDE3B,SORBS1,RHOQ,CCND2,INHBB,ADIPOQ,IRS2		KEGG:05221	Acute myeloid leukemia	12	1748	57	34208	2.53e-05	0.000220359	SOS1,LEF1,KIT,RUNX1T1,PIK3R2,PIK3R1,TCF7L2,SOS2,KRAS,CEBPA,STAT5B,STAT5A
GO:0048011	nerve growth factor receptor signaling pathway (BP)	38	1748	215	34208	2.08e-11	2.89e-09	DUSP3,APH1A,SOS1,KALRN,CDK1,PTEN,KRAS,NGFR,TRIB3,FOXO1,RPS6KA2,PIK3R1,SOS2,PRKAR2B,VAV2,ITSN1,PDE1B,NTRK2,RPS6KA3,GSK3A,FOXO4,PDE1A,PDE1C,RPS6KA1,FGD4,ECT2,MAPK13,ARHGEF6,PRKCA,MAPKAPK2,ARHGEF4,PCSK5,ARHGEF7,VAV3,PIK3R2,NDN,IRS2,MEF2C		KEGG:00071	Fatty acid metabolism	10	1748	41	34208	3.09e-05	0.000258509	ACSBG1,ACSL1,ACADL,ADH5,HADH,ACADS,ADH4,ACSL4,HADHA,ADH1B
GO:0007067	mitosis (BP)	35	1748	187	34208	2.42e-11	3.23e-09	PAFAH1B1,ANAPC7,KIF23,LATS2,SKA1,UBE2I,CDK1,CD2AP,MAD2L1,KIF2C,PSRC1,KIF11,KLHL21,CDC6,CCNF,NEK2,CCNA2,FAM83D,PBK,TIMELESS,NCAPH,HGF,TPX2,USP44,NCAPG,AURKA,BIRC5,ANLN,NEK9,KIF15,SKA3,CEP55,CIT,NEDD9,CDCA5		KEGG:04540	Gap junction	15	1748	88	34208	3.72e-05	0.000299111	SOS1,GNAI1,ADRB1,HTR2A,PDGFD,TJP1,PDGFRA,LPAR1,PRKCA,GUCY1A3,EGFR,SOS2,KRAS,TUBA8,CDK1
GO:0000236	mitotic prometaphase (BP)	23	1748	85	34208	2.76e-11	3.55e-09	PAFAH1B1,SPC25,DSN1,SKA1,NDE1,MAD2L1,KIF2C,ZWINT,CENPK,RCC2,APITD1,CCNB1,CENPL,CENPF,ZWILCH,KIF18A,CLASP1,BUB3,CENPA,CDCA8,BIRC5,NDEL1,SGOL1		KEGG:04960	Aldosterone-regulated sodium reabsorption	10	1748	42	34208	3.87e-05	0.000299836	SGK1,IGF1,PIK3R2,PRKCA,PIK3R1,NR3C2,KRAS,ATP1B2,ATP1A2,IRS2
GO:0000087	M phase of mitotic cell cycle (BP)	23	1748	95	34208	3.18e-10	3.81e-08	PAFAH1B1,SPC25,DSN1,KIF23,SKA1,NDE1,MAD2L1,KIF2C,ZWINT,CENPK,RCC2,APITD1,CENPL,CENPF,ZWILCH,KIF18A,CLASP1,BUB3,CENPA,CDCA8,BIRC5,NDEL1,SGOL1		KEGG:05211	Renal cell carcinoma	13	1748	70	34208	4.8e-05	0.000346087	SOS1,MET,EPAS1,PIK3R2,ETS1,PAK4,FIGF,PIK3R1,JUN,SOS2,KRAS,SLC2A1,HGF
GO:0006811	ion transport (BP)	65	1748	549	34208	3.15e-10	3.9e-08	SLC39A9,PKD2,RACGAP1,AKAP7,GRID1,HCN1,SLC4A4,KCNE1,P2RX6,KCNJ2,KCNJ8,KCNB1,GABRA2,SCN9A,SLC9A6,SCN4A,SLC13A2,GRIN2B,BSPRY,SLC12A4,CLIC2,RYR3,SCN3B,SCN2B,ZDHHC17,KCNJ16,GRIA4,GRIA1,SLC39A11,SCN4B,KCNJ11,SLC24A2,SLC20A1,TRPC6,TRPM6,KCNIP2,TRPM3,CLIC5,FXYD6,SCARA5,SLC9A9,SCN2A,KCNAB1,GABRE,CLCN4,ANO6,FXYD3,CLCN6,SCN11A,SLC12A8,SLC26A7,SCN3A,CACHD1,KCNT2,CACNB3,ATP6AP1,TMEM37,SLC17A7,SLC4A5,SLCO1C1,A…		KEGG:05212	Pancreatic cancer	13	1748	70	34208	4.8e-05	0.000346087	ARHGEF6,E2F3,TGFBR2,PIK3R2,E2F1,RAD51,JAK1,FIGF,EGFR,PIK3R1,KRAS,SMAD4,PLD1
GO:0030036	actin cytoskeleton organization (BP)	26	1748	128	34208	1.39e-09	1.61e-07	PAFAH1B1,MRAS,FMNL2,CDC42EP2,CORO2B,ADD1,RND3,KRAS,DIAPH2,CORO2A,DAAM2,CAPZA1,DLC1,BCL6,ATXN3,SHROOM4,DIAPH3,RHOJ,FERMT2,ARFIP2,WASF2,INPP5K,FGD4,FHOD3,NISCH,SLC9A3R1		KEGG:04722	Neurotrophin signaling pathway	18	1748	124	34208	6.07e-05	0.000422669	NTRK2,SOS1,MAPK13,BDNF,PIK3R2,MAPKAPK2,MAP3K3,IRAK2,MAP3K5,RPS6KA2,PIK3R1,JUN,NGFR,SOS2,KRAS,RPS6KA3,RPS6KA1,IRS2
GO:0006468	protein phosphorylation (BP)	51	1748	398	34208	1.74e-09	1.95e-07	ERG,SGK1,GLYCTK,PAK4,ADM2,LATS2,ERBB3,KALRN,COL4A3BP,CDK1,ACVRL1,MAP3K8,TEK,PDK4,EPHB1,PTK6,PRKD1,PKDCC,KSR1,NEK2,TRPM6,TGFBR2,PBK,CCNE1,ADRBK2,HIPK3,MYLK,PLK4,FNIP2,NTRK2,PINK1,RPS6KA3,GSK3A,EGFR,FLT1,MKNK1,ACVR1C,PHKG2,JAK1,SIK1,IRAK2,SMAD9,SIK2,WNT11,SNRK,PRKCA,MAPKAPK2,AURKA,EIF2AK1,SGK2,MARK2		KEGG:05214	Glioma	12	1748	63	34208	7.19e-05	0.000484707	SOS1,E2F3,IGF1,PIK3R2,E2F1,PTEN,PDGFRA,PRKCA,EGFR,PIK3R1,SOS2,KRAS
GO:0006366	transcription from RNA polymerase II promoter (BP)	42	1748	294	34208	1.85e-09	2.01e-07	FOS,HLF,EGR2,PARP1,SOX5,GATA6,ARRB1,SNRPE,PAX3,HSF2BP,MEIS2,EGR1,LMO2,CSTF3,NFIB,MYOCD,DTX1,MAF,SRSF1,CREB5,TSC22D1,FOXM1,NR3C1,KLF11,RBM8A,FOXO4,CEBPA,NFAT5,TFAP2A,THRA,KLF13,ARID4A,KLF4,TRIP13,ETS1,SRSF5,NFIX,SHOX,BMPR2,EPAS1,MEF2C,GATA3		KEGG:04310	Wnt signaling pathway	20	1748	149	34208	7.55e-05	0.000492878	PRICKLE2,LEF1,WNT11,CCND2,VANGL1,CACYBP,PPP2R1B,FZD5,PRKCA,SFRP1,WNT10B,FZD4,JUN,DAAM2,NFAT5,TCF7L2,SMAD4,SOX17,WNT1,WIF1
GO:0030501	positive regulation of bone mineralization (BP)	12	1748	27	34208	2.59e-09	2.65e-07	BMP2,OSR1,FBN2,BMP6,PKDCC,ACVR2A,WNT10B,KL,TFAP2A,ADRB2,BMPR2,MEF2C		KEGG:04012	ErbB signaling pathway	14	1748	87	34208	0.000127375	0.000806705	SOS1,PIK3R2,PAK4,HBEGF,PRKCA,EGFR,PIK3R1,JUN,NRG2,SOS2,KRAS,STAT5B,ERBB3,STAT5A
GO:0055085	transmembrane transport (BP)	69	1748	630	34208	2.54e-09	2.67e-07	SLC39A9,SLC16A12,PKD2,HCN1,SLC4A4,SLC16A7,SLC44A1,SFXN2,SLC25A44,SLC2A4,ABCB1,KCNB1,GABRA2,SCN9A,ATP2B4,NUP210,MFSD4,SLC9A6,SCN4A,SLC13A2,AQP1,SLC22A3,SLC12A4,SLC2A1,RYR3,SLC39A11,SLC24A2,SLC20A1,TRPC6,SLC35B2,TRPM6,PRKAR2B,SLC25A25,TRPM3,AVPR2,SLC9A9,SCN2A,ABCC9,KCNAB1,CLCN4,SLC29A4,CLCN6,FLVCR1,SCN11A,SLC12A8,ATP1A2,SLC26A7,SCN3A,SLC25A22,ATP1B2,ATP8B1,ABCB5,SLC17A7,SLC16A2,ATP6V1G1,SLC4A5,SLC3…		KEGG:02010	ABC transporters	9	1748	42	34208	0.000224152	0.00133851	ABCA5,ABCD2,ABCC9,ABCB1,ABCA10,ABCB5,ABCA9,ABCA1,ABCA8
GO:0001822	kidney development (BP)	19	1748	76	34208	6.12e-09	6.08e-07	PKD2,ARID5B,LEF1,KCNJ8,ALDH1A2,PROX1,SMAD4,BMP6,TCF21,OVOL1,STRA6,TSC1,DCN,TFAP2A,PYGO2,PCSK5,LRP4,ADAMTS1,GATA3		KEGG:04145	Phagosome	18	1748	137	34208	0.000221807	0.00136346	ATP6V1G1,SEC61A1,ACTG1,TLR4,ATP6AP1,TFRC,STX7,DYNC1LI2,CD36,EEA1,CD209,VAMP3,MRC1,DYNC1I1,TUBA8,STX12,PLA2R1,OLR1
GO:0007243	intracellular protein kinase cascade (BP)	21	1748	94	34208	8.77e-09	8.46e-07	TGFBR3,LATS2,FGF1,RPS6KA2,PRKD1,PINK1,RPS6KA3,RPS6KA1,ADRA1B,MKNK1,ZFP36,JAK1,MLXIPL,SIK1,MAPK13,SIK2,FGF2,KIT,SGK2,MAP3K3,MARK2		KEGG:05220	Chronic myeloid leukemia	12	1748	73	34208	0.000309238	0.0017953	SOS1,E2F3,TGFBR2,PIK3R2,E2F1,MECOM,PIK3R1,SOS2,KRAS,SMAD4,STAT5B,STAT5A
GO:0007420	brain development (BP)	30	1748	179	34208	9.42e-09	8.84e-07	PAFAH1B1,EGR2,LEF1,SHROOM2,CTTNBP2,DPYSL2,SFRP1,FZD4,POU6F1,PTCH1,S1PR1,NNAT,PROX1,SHROOM4,TGFBR2,NR3C1,ECE2,SBK1,TCF7L2,ESR2,NODAL,FZD5,TMEM57,PCDH18,MET,PYGO2,ID4,RELN,BMPR2,IRS2		KEGG:04115	p53 signaling pathway	11	1748	67	34208	0.000550297	0.00310843	CCNE2,IGF1,CCNE1,CCND2,PTEN,FAS,CCNB1,SESN1,GTSE1,RRM2,CDK1
GO:0001938	positive regulation of endothelial cell proliferation (BP)	15	1748	49	34208	1.21e-08	1.1e-06	BMP2,NRP1,ACVRL1,TEK,JUN,PROX1,BMP6,PRKD1,CDH13,EGR3,FGF2,F3,KDR,TNFSF12,BMPR2		KEGG:05100	Bacterial invasion of epithelial cells	11	1748	70	34208	0.000805706	0.00443139	CAV2,MET,ACTG1,PIK3R2,CD2AP,ARHGAP10,VCL,CAV1,PIK3R1,WASF2,FN1
GO:0035556	intracellular signal transduction (BP)	41	1748	303	34208	1.41e-08	1.26e-06	STMN1,RGS6,DUSP1,AKAP7,RAPGEF2,UNC13C,CD209,KALRN,PLEKHM1,RASA3,CORO2A,DEPDC1,GCOM1,RAPGEF3,RPS6KA2,PRKD1,PLCXD3,LEP,KSR1,PRKAR2B,TNS1,VAV2,ITSN1,CNIH2,SOCS5,SH3BP5,NOD1,ECT2,JAK1,NPR1,PLEKHM3,PLCL2,GUCY1A3,SOCS2,PRKCA,ARHGEF4,ASB1,ARHGEF7,DEPDC1B,VAV3,CIT		KEGG:05162	Measles	16	1748	130	34208	0.000996433	0.00533986	CCNE2,TNFRSF10D,CCNE1,CCND2,PIK3R2,FAS,MSN,TLR4,JAK1,EIF2AK1,IFNGR1,PIK3R1,CD209,STAT5B,STAT5A,TACR1
GO:0006915	apoptotic process (BP)	64	1748	594	34208	1.78e-08	1.55e-06	CLSPN,BLCAP,SH3KBP1,SEMA6A,SATB1,PPM1F,BNIP2,PAK4,PHLDA3,DSG1,APH1A,SOS1,KALRN,PAX3,ADD1,CDK1,NGFR,LMNB1,TJP1,TRIB3,ITM2B,EPHA2,FAS,PLEKHF1,CSRNP1,SOS2,YARS,TGFBR2,HIPK3,VAV2,PRUNE2,ITSN1,PDE1B,ID1,SCN2A,ADRB1,TNFRSF1B,SH3GLB1,FGD4,NOD1,ECT2,MECOM,NISCH,FZD5,SEMA3A,ARHGAP10,TPX2,TNFRSF10D,FGF2,E2F1,UNC5B,SLC9A3R1,ARHGEF6,HAND2,ARHGEF4,BIRC5,ARHGEF7,HCAR2,DIABLO,VAV3,VDAC1,TRAF7,TNFSF12,MEF2C		KEGG:05210	Colorectal cancer	10	1748	62	34208	0.00111857	0.00584454	LEF1,FOS,BIRC5,TGFBR2,PIK3R2,PIK3R1,JUN,TCF7L2,KRAS,SMAD4
GO:0016055	Wnt receptor signaling pathway (BP)	22	1748	110	34208	3.37e-08	2.66e-06	MCC,GRK5,LEF1,FZD4,SOSTDC1,NPHP3,WNT10B,CCNE1,HBP1,WNT1,GSK3A,BCL9,MITF,CALCOCO1,NDRG2,WIF1,SLC9A3R1,WNT11,WISP1,PYGO2,TLE4,MARK2		KEGG:05213	Endometrial cancer	9	1748	52	34208	0.00116879	0.00595798	SOS1,LEF1,PIK3R2,PTEN,EGFR,PIK3R1,TCF7L2,SOS2,KRAS
GO:0043065	positive regulation of apoptotic process (BP)	29	1748	178	34208	3.16e-08	2.68e-06	DUSP1,SAV1,TNFRSF8,GATA6,BMP2,SFRP1,SOX4,ALDH1A2,DCUN1D3,BCL6,RPS6KA2,FAS,PIK3R1,TSC22D1,WNT10B,KLF11,TXNIP,TLR4,LPAR1,DAB2IP,ESR2,TOP2A,ECT2,WNT11,ADAMTSL4,ARHGEF7,ADRB2,MAP3K5,MSX1		KEGG:05223	Non-small cell lung cancer	9	1748	53	34208	0.00134493	0.00669261	SOS1,E2F3,PIK3R2,E2F1,PRKCA,EGFR,PIK3R1,SOS2,KRAS
GO:0008283	cell proliferation (BP)	41	1748	312	34208	3.27e-08	2.7e-06	ERG,EMP1,PAK4,KLF10,COL4A3BP,PTEN,SBDS,MKI67,DAB2,KIF2C,CITED2,RAPGEF3,PRKD1,CENPF,TACC1,YAP1,S100B,CSF1,EVI5,IL15RA,MAP7,EPS15,BHLHE41,STIL,TCF7L2,ZFP36L2,ADRA1B,HDGF,EGFR,EPS8,SKI,TPX2,UHRF1,E2F1,E2F8,MET,MPL,KIF15,GNG2,LRP1,CSGALNACT1		KEGG:04114	Oocyte meiosis	14	1748	110	34208	0.00145393	0.00675272	CCNE2,IGF1,CPEB1,SGOL1,CCNE1,CCNB1,MAD2L1,PPP2R1B,RPS6KA2,ANAPC7,RPS6KA3,RPS6KA1,AURKA,CDK1
GO:0006810	transport (BP)	64	1748	604	34208	3.34e-08	2.7e-06	PAFAH1B1,LYVE1,SLC25A34,SLC4A4,FEZ1,DYNC1I1,P2RX6,OSBPL1A,SLC25A44,ABCB1,MMGT1,COL4A3BP,LCN10,SLC50A1,ATP2B4,SLC9A6,SLC13A2,RAB11FIP4,GRIN2B,TMED3,SEC14L1,SLC25A27,NDUFB4,SLC12A4,CLIC2,CCDC64,SLC19A3,QKI,NNAT,GRIA4,ABCA10,SLC25A26,CD36,SDHC,SLC20A1,ABCD2,CYB561,RBM8A,ENY2,CLIC5,ABCA1,VLDLR,GABRE,CLCN4,STRA6,SLC29A4,FLVCR1,SORBS1,SLC25A22,ATP1B2,CACNB3,TMEM9,SLC16A2,GJB2,ABCA9,CYGB,ABCA8,NDEL1,SLC…		KEGG:04062	Chemokine signaling pathway	20	1748	186	34208	0.00140454	0.00682673	SOS1,GNAI1,CXCL2,PIK3R2,CXCR2,GRK5,CXCL14,CX3CL1,VAV2,PIK3R1,GNG2,CCL16,SOS2,KRAS,ADRBK2,ARRB1,CXCL12,GSK3A,STAT5B,VAV3
GO:0043410	positive regulation of MAPK cascade (BP)	16	1748	61	34208	4.59e-08	3.54e-06	FGF9,BNIP2,GRM4,LPAR2,LEP,PELI2,CD36,LPAR1,NTRK2,FLT1,ADRB3,KIT,KDR,IGF1,ADRB2,TRAF7		KEGG:04916	Melanogenesis	13	1748	98	34208	0.00144782	0.00687714	GNAI1,LEF1,WNT11,KIT,EDNRB,FZD5,PRKCA,WNT10B,FZD4,MITF,TCF7L2,KRAS,WNT1
GO:0043066	negative regulation of apoptotic process (BP)	37	1748	272	34208	6.13e-08	4.63e-06	GRK5,LEF1,GATA6,SFRP1,PTEN,SOX4,CX3CL1,STAT5B,TEK,AQP1,MAD2L1,OSR1,BCL6,HSPA5,SPRY2,PIK3R1,LEP,YAP1,TSC22D1,WNT1,RPS6KA3,STIL,RPS6KA1,GIMAP5,EGFR,MITF,SOD2,EGR3,ANGPT1,TFAP2A,WNT11,STAT5A,HAND2,CXCL12,KDR,CAT,MSX1		KEGG:05217	Basal cell carcinoma	9	1748	55	34208	0.00176118	0.00800187	PTCH1,LEF1,WNT11,BMP2,FZD5,WNT10B,FZD4,TCF7L2,WNT1
GO:0007568	aging (BP)	22	1748	114	34208	6.61e-08	4.88e-06	FOS,ADH5,SOCS3,JUN,FAS,NR3C1,MSRA,ADRB1,KL,ADM,TOP2A,HTR2A,DCN,SOD2,ADRB3,SOCS2,ATP6AP1,F3,TFRC,CAT,LRP1,CACYBP		KEGG:04330	Notch signaling pathway	8	1748	46	34208	0.00210138	0.00878378	DTX1,DLL4,KAT2B,APH1A,DLL1,JAG1,MFNG,MAML2
GO:0042493	response to drug (BP)	39	1748	301	34208	1.02e-07	7.25e-06	FOS,GRK5,GATA6,ERBB3,DPYSL2,PRSS8,SFRP1,ABCB1,CDK1,GPX3,AQP1,CAV1,SOCS3,JUN,CCNB1,FAS,PIK3R1,CENPF,LHCGR,TOP1,KCNJ11,ADD3,PTPRM,TGFBR2,CCNE1,BDNF,TXNIP,HADHA,HADH,VLDLR,SNCA,LPL,ACSL1,TOP2A,SCN11A,HTR2A,SOD2,MET,VAV3		KEGG:04930	Type II diabetes mellitus	8	1748	46	34208	0.00210138	0.00878378	PIK3R2,SLC2A4,SOCS3,KCNJ11,ADIPOQ,PIK3R1,SOCS2,IRS2
GO:0007507	heart development (BP)	26	1748	156	34208	1e-07	7.26e-06	PKD2,ERBB3,NRP1,KCNJ8,PAX3,PTEN,SOX4,POU6F1,TEK,OSR1,PPARA,CITED2,RPS6KA2,TGFBR2,ECE2,ID1,VLDLR,STRA6,ADM,CASQ2,SMYD1,SOD2,HAND2,PCSK5,CACYBP,MEF2C		KEGG:05146	Amoebiasis	13	1748	102	34208	0.00208837	0.00909313	GNAL,PIK3R2,TLR4,PRKCA,VCL,LAMC1,LAMA4,COL3A1,COL1A2,COL1A1,PIK3R1,COL11A1,FN1
GO:0030198	extracellular matrix organization (BP)	17	1748	73	34208	1.18e-07	8.19e-06	ABI3BP,NDNF,GFAP,FBLN5,EGFLAM,SPINT1,IBSP,ECM2,VIT,NPNT,RECK,CCDC80,COL11A1,ADAMTSL4,PDGFRA,POSTN,CSGALNACT1		KEGG:05120	Epithelial cell signaling in Helicobacter pylori infection	10	1748	67	34208	0.00204891	0.0091111	MET,MAPK13,ATP6V1G1,TJP1,CXCR2,ATP6AP1,HBEGF,EGFR,JUN,NOD1
GO:0050790	regulation of catalytic activity (BP)	14	1748	50	34208	1.3e-07	8.84e-06	SGK1,SOS1,RAPGEF3,SOS2,BRCC3,PRKAR2B,CCNE1,SBF2,VAV2,FXYD3,SOD2,RCC1,VAV3,ARHGEF15		KEGG:04660	T cell receptor signaling pathway	13	1748	107	34208	0.00319968	0.0131124	SOS1,FOS,MAPK13,PIK3R2,PAK4,VAV2,PIK3R1,JUN,NFAT5,SOS2,KRAS,MAP3K8,VAV3
GO:0070373	negative regulation of ERK1 and ERK2 cascade (BP)	9	1748	19	34208	1.35e-07	9.01e-06	DUSP3,SPRY2,TLR4,SPRY1,NDRG2,SLC9A3R1,IGF1,KLF4,ADIPOQ		KEGG:05160	Hepatitis C	15	1748	133	34208	0.00334504	0.0134445	SOS1,MAPK13,CLDN19,PIK3R2,PPP2R1B,JAK1,SOCS3,PPARA,EIF2AK1,CLDN5,EGFR,PIK3R1,CLDN11,SOS2,KRAS
GO:0042127	regulation of cell proliferation (BP)	20	1748	101	34208	1.66e-07	1.09e-05	SGK1,TAL1,FANCA,RBFOX2,ERBB3,FOXO1,FAS,FOXM1,TGFBR2,NR3C1,TXNIP,TIMELESS,NR5A2,MECOM,MITF,JAG1,KIT,SGK2,NR3C2,BMPR2		KEGG:05323	Rheumatoid arthritis	11	1748	84	34208	0.00361181	0.013979	FOS,ATP6V1G1,TLR4,ATP6AP1,CSF1,FLT1,JUN,ANGPT1,TEK,CXCL12,MMP1
GO:0001889	liver development (BP)	17	1748	75	34208	1.8e-07	1.15e-05	ARID5B,TGFBR3,GATA6,ALDH1A2,STAT5B,JUN,PROX1,JARID2,CITED2,FOXM1,CCNE1,NODAL,HGF,CEBPA,SOD2,MET,CCND2		KEGG:05222	Small cell lung cancer	11	1748	84	34208	0.00361181	0.013979	CCNE2,E2F3,CCNE1,PIK3R2,E2F1,PTEN,LAMC1,LAMA4,PIK3R1,TRAF4,FN1
GO:0030509	BMP signaling pathway (BP)	13	1748	45	34208	2.43e-07	1.54e-05	LEF1,TGFBR3,BMP2,EGR1,SMAD4,BMP6,ACVR2A,CHRDL1,ID1,SKI,SMAD9,FSTL1,BMPR2		KEGG:04970	Salivary secretion	11	1748	85	34208	0.00396133	0.015053	RYR3,ADRB2,ADRB1,ATP2B4,VAMP2,PRKCA,GUCY1A3,ADRA1B,ADRB3,ATP1B2,ATP1A2
GO:0006631	fatty acid metabolic process (BP)	17	1748	77	34208	2.69e-07	1.67e-05	ACADS,STAT5B,GHR,ACSL4,PPARA,PRKAR2B,ABCD2,HADHA,HADH,SNCA,GPAM,ACSL1,LYPLA2,STAT5A,ACADL,ACSM5,SLC27A1		KEGG:04964	Proximal tubule bicarbonate reclamation	5	1748	22	34208	0.00439788	0.0158475	SLC4A4,AQP1,PCK1,ATP1B2,ATP1A2
GO:0031100	organ regeneration (BP)	14	1748	53	34208	2.88e-07	1.72e-05	LEF1,TGFBR3,LPIN1,CDK1,LIFR,MKI67,SOCS3,CCNE1,WNT1,ADM,HGF,CEBPA,ANGPT1,DDR1		KEGG:04710	Circadian rhythm - mammal	5	1748	22	34208	0.00439788	0.0158475	PER2,BHLHE41,FBXL3,PER1,CRY2
GO:0009653	anatomical structure morphogenesis (BP)	19	1748	95	34208	2.85e-07	1.74e-05	LYVE1,HOXC13,PITX1,MCAM,SOX5,PHLDA3,FBN2,FGF1,HOXA4,MYOC,EZH1,MLXIPL,EFNB2,CPM,MAB21L1,WHSC1,TPD52,GATA3,CSGALNACT1		KEGG:00532	Glycosaminoglycan biosynthesis - chondroitin sulfate	5	1748	22	34208	0.00439788	0.0158475	CHST7,CSGALNACT1,UST,DSE,CHST3
GO:0050873	brown fat cell differentiation (BP)	10	1748	26	34208	2.96e-07	1.74e-05	PPARGC1A,SLC2A4,ADRB1,PRDM16,CEBPA,ADRB3,LAMA4,ADIPOQ,ADRB2,ARL4A		KEGG:04150	mTOR signaling pathway	8	1748	52	34208	0.00462634	0.0163882	IGF1,PIK3R2,RPS6KA2,FIGF,TSC1,PIK3R1,RPS6KA3,RPS6KA1
GO:0030335	positive regulation of cell migration (BP)	20	1748	105	34208	3.22e-07	1.87e-05	LEF1,BMP2,CX3CL1,S1PR1,FGF1,PLD1,PIK3R1,CSF1,MYLK,RRAS2,CDH13,EGFR,FLT1,WNT11,HBEGF,PDGFRA,F3,KDR,ETS1,IRS2		KEGG:04514	Cell adhesion molecules (CAMs)	14	1748	125	34208	0.00478471	0.0163935	SDC1,PTPRM,CLDN19,PVRL2,ESAM,NLGN1,MPZ,CADM3,CLDN5,NEGR1,ITGA9,CD34,CLDN11,CDH5
GO:0006936	muscle contraction (BP)	19	1748	96	34208	3.39e-07	1.93e-05	UTRN,KCNE1,P2RX6,COL4A3BP,SCN4A,LMOD1,CALD1,STBD1,MYH11,KCNIP2,MYLK,MYL9,DES,SSPN,VCL,SORBS1,TRDN,SNTA1,TPM3		KEGG:04662	B cell receptor signaling pathway	10	1748	75	34208	0.00474316	0.016522	SOS1,FOS,PIK3R2,VAV2,PIK3R1,JUN,NFAT5,SOS2,KRAS,VAV3
GO:0032868	response to insulin stimulus (BP)	15	1748	62	34208	3.81e-07	2.13e-05	EGR2,EGR1,SOCS3,PPARA,LEP,NR3C1,TLR4,HADHA,HADH,INPP5K,ADM,PCK1,TSC1,ACVR1C,SLC27A1		KEGG:05110	Vibrio cholerae infection	8	1748	53	34208	0.00520971	0.0175618	ATP6V1G1,SEC61A1,ACTG1,TJP1,ATP6AP1,PRKCA,PDIA4,ARF1
GO:0006916	anti-apoptosis (BP)	29	1748	200	34208	4.13e-07	2.21e-05	BNIP2,CDK1,CBX4,NGFR,SOCS3,HSPA5,FOXO1,CITED2,FAS,NR3C1,BDNF,HIPK3,TNFAIP8,TCF7L2,SNCA,SH3GLB1,BCL2L2,HGF,SOD2,TWIST2,TNFRSF10D,ANGPT1,SOCS2,PRNP,BIRC5,F3,IGF1,ETS1,CLEC5A		KEGG:03060	Protein export	5	1748	23	34208	0.00538629	0.0178688	SEC61A1,HSPA5,SRP9,SRPRB,IMMP2L
GO:0008015	blood circulation (BP)	13	1748	47	34208	4.26e-07	2.24e-05	CYB5R3,KCNE1,OLR1,ACVRL1,RCAN1,PLN,ADM,MEOX2,DLL4,GUCY1A3,AVPR1A,CXCL12,EDN3		KEGG:05142	Chagas disease (American trypanosomiasis)	12	1748	102	34208	0.0058631	0.0191467	GNAI1,GNAL,FOS,MAPK13,TGFBR2,PIK3R2,FAS,TLR4,PPP2R1B,IFNGR1,PIK3R1,JUN
GO:0030168	platelet activation (BP)	32	1748	234	34208	4.13e-07	2.24e-05	PROS1,ARRB1,CX3CL1,ATP2B4,HSPA5,PIK3R1,CD36,FIGF,F8,TRPC6,HABP4,MMRN1,VAV2,PDE1B,FN1,VCL,PDE2A,MGLL,PDE1A,PDE3B,HGF,GUCY1A3,PDE11A,PRKCA,MPL,IGF1,GNG2,VAV3,PIK3R2,TYRO3,KCNMB1,GNAI1		KEGG:00230	Purine metabolism	16	1748	158	34208	0.00714051	0.0229595	PDE11A,HPRT1,PDE7B,PDE8A,GUCY1A3,PDE3B,PDE2A,CANT1,PGM1,NPR1,PAICS,PDE1B,RRM2,PDE1C,PDE1A,ADSS
GO:0045165	cell fate commitment (BP)	11	1748	33	34208	4.1e-07	2.26e-05	TAL1,SOX6,SOX5,BMP2,SOX12,SPRY2,NODAL,MITF,KDR,GAS1,MEF2C		KEGG:04340	Hedgehog signaling pathway	8	1748	56	34208	0.00729955	0.0231153	BMP8A,GAS1,PTCH1,WNT11,BMP2,BMP6,WNT10B,WNT1
GO:0050680	negative regulation of epithelial cell proliferation (BP)	12	1748	40	34208	4.48e-07	2.32e-05	SAV1,MCC,TGFBR3,SFRP1,PTEN,PTCH1,CDKN1C,WNT10B,DAB2IP,ESR2,GAS1,MEF2C		KEGG:04720	Long-term potentiation	9	1748	68	34208	0.00756036	0.0235838	PRKCA,GRIN2B,GRIA1,RAPGEF3,RPS6KA2,KRAS,PPP1R1A,RPS6KA3,RPS6KA1
GO:0001701	in utero embryonic development (BP)	27	1748	179	34208	4.62e-07	2.36e-05	SOX6,DUSP3,SOX5,GATA6,BMP2,ZFAND5,COL4A3BP,ADD1,CUBN,ACVRL1,KLF2,DAB2,XRCC2,SMAD4,SRSF1,CCNB1,STIL,INPP5K,FLVCR1,MECOM,C6,ANGPT1,HAND2,PDGFRA,MBNL1,PYGO2,MSX1		KEGG:00561	Glycerolipid metabolism	7	1748	47	34208	0.00940933	0.0289199	MGLL,MBOAT2,DGAT2,AGPAT2,GPAM,GLYCTK,LPL
GO:0040007	growth (BP)	11	1748	34	34208	5.78e-07	2.91e-05	BMP2,BMP8A,BMP6,FOXP2,FOXP3,GDF10,INHBA,GDF5,NODAL,INHBB,BMP3		KEGG:05144	Malaria	7	1748	48	34208	0.0105417	0.0319306	SDC1,MET,GYPC,LRP1,TLR4,CD36,HGF
GO:0006814	sodium ion transport (BP)	21	1748	120	34208	7.23e-07	3.59e-05	SGK1,SLC4A4,SCN9A,SLC9A6,SCN4A,SLC13A2,SLC12A4,SCN3B,SCN2B,SCN4B,SLC24A2,SLC20A1,SLC9A9,SCN2A,SCN11A,ATP1A2,SCN3A,ATP1B2,SLC17A7,SLC4A5,SLC12A6		KEGG:04724	Glutamatergic synapse	13	1748	124	34208	0.0109689	0.0322887	SLC17A7,GNAI1,GRM7,GRM8,PRKCA,GRIN2B,GRIA1,GNG2,GRIA4,ADRBK2,PLD1,GRM4,SLC1A7
GO:0045766	positive regulation of angiogenesis (BP)	15	1748	65	34208	7.34e-07	3.59e-05	ADM2,GATA6,CX3CL1,TEK,AQP1,FGF1,PRKD1,ERAP1,FLT1,C6,FGF2,F3,KDR,ETS1,TNFSF12		KEGG:04971	Gastric acid secretion	9	1748	72	34208	0.0108996	0.0325432	GNAI1,KCNJ2,SLC26A7,MYLK,EZR,KCNJ16,PRKCA,ATP1B2,ATP1A2
GO:0045669	positive regulation of osteoblast differentiation (BP)	12	1748	42	34208	8.06e-07	3.89e-05	BMP2,FBN2,BMP6,ACVR2A,GDF10,WNT10B,CEBPA,FGF2,IGF1,ID4,BMPR2,MEF2C		KEGG:00830	Retinol metabolism	8	1748	61	34208	0.0121055	0.0351395	CYP26B1,CYP3A4,ADH5,ALDH1A2,ALDH1A1,ADH4,RETSAT,ADH1B
GO:0001666	response to hypoxia (BP)	26	1748	175	34208	1.01e-06	4.78e-05	TGFBR3,BMP2,CX3CL1,STAT5B,CAV1,SOCS3,SMAD4,PPARA,CITED2,FAS,LEP,FIGF,SOD3,TLR4,ADM,FLT1,SOD2,SMAD9,ANGPT1,MMP13,ADIPOQ,TFRC,CAT,ETS1,HIF3A,EPAS1		KEGG:04380	Osteoclast differentiation	13	1748	126	34208	0.0124403	0.0356167	FOS,MAPK13,TGFBR2,SIRPA,PIK3R2,JAK1,SOCS3,FOSB,CSF1,IFNGR1,PIK3R1,JUN,MITF
GO:0030308	negative regulation of cell growth (BP)	20	1748	113	34208	1.1e-06	5.14e-05	FHL1,NDRG3,SOX17,SFRP1,ACVRL1,DAB2,DCUN1D3,PSRC1,BCL6,SMAD4,TSPYL2,C10orf90,INHBA,DAB2IP,ESR2,NPR1,FGF2,WNT11,MSX1,BMPR2		KEGG:00010	Glycolysis / Gluconeogenesis	8	1748	62	34208	0.0132937	0.0375457	PGK1,ACSS2,ADH5,PGM1,PCK1,ADH4,TPI1,ADH1B
GO:0007268	synaptic transmission (BP)	43	1748	383	34208	1.28e-06	5.91e-05	PAFAH1B1,GNAL,HCN1,NSF,GRM7,NCALD,UNC13C,KCNJ2,VAMP2,KCNJ8,KCNB1,GABRA2,GRIN2B,GRM4,SCN2B,KCNJ16,ATXN3,MPZ,GRIA4,GRIA1,RPS6KA2,KCNJ11,KCNIP2,STXBP1,PDE7B,RPS6KA3,KCNAB1,RPS6KA1,NPY2R,HTR2A,NOVA1,FGF2,CACNB3,PRKCA,CAV2,STX1A,SLC17A7,MAOA,GNG2,SLC6A2,KCNMB1,GNAI1,DLG3		KEGG:00350	Tyrosine metabolism	6	1748	39	34208	0.0135325	0.0377107	ADH5,AOC3,ADH4,MAOA,AOX1,ADH1B
GO:0006813	potassium ion transport (BP)	24	1748	156	34208	1.37e-06	6.26e-05	HCN1,KCNE1,NSF,KCTD12,KCNJ2,KCNJ8,KCNB1,AQP1,SLC12A4,KCNJ16,KCNJ11,SLC24A2,KCNIP2,KCTD13,ABCC9,KCTD5,KCNAB1,TSC1,SLC12A8,ATP1A2,KCNT2,ATP1B2,KCNMB1,SLC12A6		KEGG:05414	Dilated cardiomyopathy	10	1748	89	34208	0.0153691	0.0417162	ADRB1,IGF1,ACTG1,SGCG,TPM3,SGCB,ITGA9,PLN,CACNB3,DES
GO:0043524	negative regulation of neuron apoptosis (BP)	16	1748	78	34208	1.71e-06	7.72e-05	NDNF,PPARGC1A,ERBB3,CNTFR,KRAS,JUN,XRCC2,BDNF,ITSN1,NTRK2,ADNP,SNCA,SOD2,CHL1,TYRO3,MEF2C		KEGG:04070	Phosphatidylinositol signaling system	9	1748	76	34208	0.0152377	0.0419036	CDS1,PIK3R2,PTEN,PRKCA,INPP5A,PIK3R1,PIP4K2C,IPPK,INPP5K
GO:0009612	response to mechanical stimulus (BP)	12	1748	45	34208	1.82e-06	8.09e-05	FOS,BMP2,GRIN2B,CAV1,JUN,RCAN1,CCNB1,TXNIP,DCN,F3,MMP13,ETS1		KEGG:04664	Fc epsilon RI signaling pathway	9	1748	77	34208	0.0164963	0.0442017	SOS1,MAPK13,PIK3R2,PRKCA,VAV2,PIK3R1,SOS2,KRAS,VAV3
GO:0050821	protein stabilization (BP)	13	1748	53	34208	1.91e-06	8.41e-05	PPARGC1A,SOX17,DSG1,PTEN,SOX4,FBXW7,C10orf90,WNT10B,STX12,TSC1,TBRG1,GPIHBP1,MSX1		KEGG:00380	Tryptophan metabolism	6	1748	41	34208	0.0171128	0.0447072	CAT,HADH,INMT,HADHA,MAOA,AOX1
GO:0007611	learning or memory (BP)	10	1748	31	34208	1.95e-06	8.48e-05	PAFAH1B1,EGR2,CRHBP,EGR1,GRIN2B,ACSL4,S100B,BDNF,TMOD2,MEF2C		KEGG:00020	Citrate cycle (TCA cycle)	5	1748	30	34208	0.0169855	0.0449364	ACO1,SUCLA2,SDHC,PCK1,DLST
GO:0030032	lamellipodium assembly (BP)	8	1748	19	34208	2.08e-06	8.93e-05	VAV2,VCL,ARFIP2,CDH13,WASF2,FGD4,ARHGEF4,VAV3		KEGG:04974	Protein digestion and absorption	9	1748	78	34208	0.0178294	0.0460041	XPNPEP2,COL6A6,COL3A1,COL1A2,COL1A1,MME,ATP1B2,COL11A1,ATP1A2
GO:0006006	glucose metabolic process (BP)	18	1748	98	34208	2.14e-06	9.07e-05	SORD,GYS2,PDK4,PIK3R1,LEP,KCNJ11,PFKFB3,PGK1,TPI1,PCK1,GYG2,PHKG2,PGM1,NISCH,PFKFB4,H6PD,ADIPOQ,IRS2		KEGG:00564	Glycerophospholipid metabolism	9	1748	79	34208	0.019239	0.0478685	CDS1,GPD1,LPCAT2,MBOAT2,AGPAT2,GPAM,MBOAT7,PLD1,LYPLA2
GO:0008286	insulin receptor signaling pathway (BP)	22	1748	139	34208	2.3e-06	9.62e-05	FGF9,SOS1,CDK1,KRAS,TRIB3,FOXO1,FGF1,PIK3R1,GSK3A,FOXO4,KL,EIF4EBP2,PDE3B,FGF7,SORBS1,TSC1,FGF2,RHOQ,ATP6V1G1,KLB,PIK3R2,IRS2		KEGG:05219	Bladder cancer	6	1748	42	34208	0.0191262	0.0481611	E2F3,E2F1,FIGF,EGFR,KRAS,MMP1
GO:0001570	vasculogenesis (BP)	13	1748	54	34208	2.4e-06	9.93e-05	ZFP36L1,SOX17,FZD4,CAV1,MYOCD,QKI,CITED2,EPHA2,YAP1,FOXM1,TGFBR2,ADM,KDR		KEGG:04666	Fc gamma R-mediated phagocytosis	10	1748	92	34208	0.0190232	0.048486	CFL2,PIK3R2,WASF3,PRKCA,VAV2,PIK3R1,WASF2,MARCKSL1,PLD1,VAV3
GO:0090090	negative regulation of canonical Wnt receptor signaling pathway (BP)	14	1748	63	34208	2.77e-06	0.000113224	MCC,LEF1,SOX17,LATS2,SFRP1,EGR1,CAV1,DAB2,NPHP3,GSK3A,DAB2IP,TCF7L2,WNT11,LRP4
GO:0001558	regulation of cell growth (BP)	14	1748	65	34208	4.11e-06	0.000162107	SGK1,MORF4L2,ESM1,LMX1A,FAM107A,FOXM1,PAPPA2,CRIM1,NOV,KIAA1109,SOCS2,WISP1,DDR1,SGK2
GO:0007179	transforming growth factor beta receptor signaling pathway (BP)	14	1748	65	34208	4.11e-06	0.000162107	FOS,TGFBR3,KLF10,ACVRL1,WFIKKN2,JUN,SMAD4,CITED2,TGFBR2,GDF10,GDF5,ID1,SKI,SMAD9
GO:0000070	mitotic sister chromatid segregation (BP)	7	1748	15	34208	4.02e-06	0.00016248	MAD2L1,ZWINT,NEK2,NUSAP1,BUB3,SMC4,CIT
GO:0001934	positive regulation of protein phosphorylation (BP)	16	1748	84	34208	4.76e-06	0.000185592	FAM129A,BMP2,CARD14,TEK,DAB2,FGF1,PIK3R1,PELI2,ACVR2A,WNT1,IQGAP3,FGF2,WNT11,CCND2,ADIPOQ,LRRN3
GO:0000902	cell morphogenesis (BP)	12	1748	49	34208	4.82e-06	0.000186096	SOX6,SHROOM2,COL4A3BP,ADD1,KLF2,BCL6,MAP7,SHROOM4,ECT2,EGFR,HGF,MSX1
GO:0034142	toll-like receptor 4 signaling pathway (BP)	15	1748	75	34208	4.99e-06	0.000190442	FOS,DUSP3,PELI1,CDK1,JUN,RPS6KA2,PELI2,TLR4,S100A14,RPS6KA3,RPS6KA1,NOD1,IRAK2,MAPKAPK2,MEF2C
GO:0005975	carbohydrate metabolic process (BP)	34	1748	290	34208	6.25e-06	0.000235923	GCNT4,HYAL1,B4GALT3,GPD1,GYS2,SLC2A4,PGM5,HAS3,NUP210,PDK4,SLC2A1,B4GALT6,PPP1R1A,STBD1,PFKFB3,PGK1,TPI1,GSK3A,MAN2A2,KL,PCK1,GALNT7,GYG2,PHKG2,CHST3,PGM1,ADRB3,PFKFB4,H6PD,HPSE2,EPM2A,KLB,PGP,GNE
GO:0060395	SMAD protein signal transduction (BP)	7	1748	16	34208	6.84e-06	0.000252568	FOS,BMP2,JUN,SMAD4,BMP6,NODAL,SKI
GO:0007059	chromosome segregation (BP)	13	1748	59	34208	6.91e-06	0.000252656	SPC25,DSN1,SKA1,UBE2I,HJURP,CENPF,NEK2,TOP2A,RCC1,BIRC5,NDEL1,SGOL1,SKA3
GO:0008624	induction of apoptosis by extracellular signals (BP)	18	1748	106	34208	6.82e-06	0.000254626	APH1A,SOS1,KALRN,NGFR,CAV1,FAS,SOS2,VAV2,ITSN1,FGD4,ECT2,ARHGEF6,PRKCA,ARHGEF4,ARHGEF7,MAP3K5,VAV3,TNFSF12
GO:0000187	activation of MAPK activity (BP)	16	1748	87	34208	7.63e-06	0.000276109	PROK1,CDK1,GHR,GRM4,LPAR2,TLR4,LPAR1,IQGAP3,NOD1,HGF,IRAK2,FGF2,MET,KIT,MAPKAPK2,MAP3K5
GO:0008543	fibroblast growth factor receptor signaling pathway (BP)	15	1748	78	34208	8.28e-06	0.000296314	FGF9,SOS1,PTEN,TRIB3,FOXO1,FGF1,PIK3R1,GSK3A,FOXO4,KL,FGF7,FGF2,KLB,PIK3R2,IRS2
GO:0034130	toll-like receptor 1 signaling pathway (BP)	14	1748	69	34208	8.6e-06	0.00030158	FOS,DUSP3,PELI1,CDK1,JUN,RPS6KA2,PELI2,TLR4,RPS6KA3,RPS6KA1,NOD1,IRAK2,MAPKAPK2,MEF2C
GO:0034134	toll-like receptor 2 signaling pathway (BP)	14	1748	69	34208	8.6e-06	0.00030158	FOS,DUSP3,PELI1,CDK1,JUN,RPS6KA2,PELI2,TLR4,RPS6KA3,RPS6KA1,NOD1,IRAK2,MAPKAPK2,MEF2C
GO:0010001	glial cell differentiation (BP)	7	1748	17	34208	1.11e-05	0.000385745	NFIB,DTX1,KLF15,FGF2,DNER,IGF1,RELN
GO:0007018	microtubule-based movement (BP)	16	1748	90	34208	1.2e-05	0.000411598	RACGAP1,KIF21A,KIF23,KIF26B,KIF24,KIF14,KIF2C,KIF26A,KIF13A,KIF11,TUBA8,KIF18A,KIF4A,KIF4B,KIF17,KIF15
GO:0030336	negative regulation of cell migration (BP)	13	1748	62	34208	1.23e-05	0.000414645	SFRP1,PTEN,ABHD6,ACVRL1,ARAP3,DLC1,RAP2C,CITED2,VCL,NISCH,SLC9A3R1,WNT11,ADIPOQ
GO:0050679	positive regulation of epithelial cell proliferation (BP)	11	1748	45	34208	1.22e-05	0.000415099	TACR1,FGF9,SFRP1,OSR1,FGF1,FGF7,LAMC1,EGFR,CCND2,IGF1,GAS1
GO:0014068	positive regulation of phosphatidylinositol 3-kinase cascade (BP)	10	1748	38	34208	1.5e-05	0.000500932	ERBB3,TEK,NTRK2,FLT1,ANGPT1,KIT,PDGFRA,KDR,IGF1,CAT
GO:0006112	energy reserve metabolic process (BP)	17	1748	102	34208	1.57e-05	0.000519488	VAMP2,KCNB1,SLC2A1,PID1,RAPGEF3,LEP,KCNJ11,ACACB,PRKAR2B,STXBP1,LEPR,KL,MLXIPL,ADRB3,PRKCA,STX1A,GNG2
GO:0045931	positive regulation of mitotic cell cycle (BP)	8	1748	24	34208	1.61e-05	0.000527881	PAFAH1B1,TAL1,DUSP3,CDK1,STAT5B,CCNB1,STAT5A,BIRC5
GO:0048015	phosphatidylinositol-mediated signaling (BP)	14	1748	73	34208	1.7e-05	0.00054099	PTEN,ZWINT,TRIB3,FOXO1,PIK3R1,GSK3A,FOXO4,TOP2A,FEN1,PDGFRA,AURKA,IGF1,PIK3R2,IRS2
GO:0002755	MyD88-dependent toll-like receptor signaling pathway (BP)	14	1748	73	34208	1.7e-05	0.00054099	FOS,DUSP3,PELI1,CDK1,JUN,RPS6KA2,PELI2,TLR4,RPS6KA3,RPS6KA1,NOD1,IRAK2,MAPKAPK2,MEF2C
GO:0035023	regulation of Rho protein signal transduction (BP)	14	1748	73	34208	1.7e-05	0.00054099	SOS1,KALRN,ARHGEF10,SOS2,VAV2,ITSN1,FGD4,ECT2,ARHGEF6,ARHGEF4,ARHGEF40,ARHGEF7,VAV3,ARHGEF15
GO:0034394	protein localization at cell surface (BP)	7	1748	18	34208	1.74e-05	0.000548466	FBLN5,VCL,FGF7,ANK2,ANGPT1,WNT11,GPIHBP1
GO:0007267	cell-cell signaling (BP)	29	1748	242	34208	1.93e-05	0.000603297	TRHDE,SH3KBP1,FGF9,MME,KLF10,SSTR1,EFNA3,BMP2,NRP1,TEK,DLGAP2,INHBA,GDF5,DLL1,ECE2,WNT1,ESR2,ADM,ADRA1B,CXCL14,CCL16,EFNB2,EFNA4,WISP1,GJB2,PCSK5,EDN3,BMP3,EFNB1
GO:0002224	toll-like receptor signaling pathway (BP)	14	1748	74	34208	2e-05	0.000619042	FOS,DUSP3,PELI1,CDK1,JUN,RPS6KA2,PELI2,TLR4,RPS6KA3,RPS6KA1,NOD1,IRAK2,MAPKAPK2,MEF2C
GO:0007517	muscle organ development (BP)	16	1748	94	34208	2.11e-05	0.00063743	UTRN,FHL1,SOX6,MRAS,PAX3,POU6F1,SGCB,CENPF,FOXO4,EGR3,MET,SGCG,HBEGF,IGF1,MSX1,MEF2C
GO:0007169	transmembrane receptor protein tyrosine kinase signaling pathway (BP)	13	1748	65	34208	2.11e-05	0.000641921	ROR1,ERBB3,TEK,ANGPTL1,PTPRG,GFRA2,NTRK2,EGFR,FLT1,ANGPT1,KIT,KDR,DDR1
GO:0009611	response to wounding (BP)	13	1748	65	34208	2.11e-05	0.000641921	LYVE1,GFAP,ERBB3,NRP1,NGFR,WNT1,FN1,ADM,FGF7,MET,F3,ETS1,DST
GO:0035924	cellular response to vascular endothelial growth factor stimulus (BP)	6	1748	13	34208	2.22e-05	0.000664346	PRKD1,FLT1,EGR3,MAPKAPK2,KDR,GAS1
GO:0043392	negative regulation of DNA binding (BP)	8	1748	25	34208	2.26e-05	0.000666117	LEF1,NFIB,JUN,NEK2,HABP4,ID1,TWIST2,HAND2
GO:0048010	vascular endothelial growth factor receptor signaling pathway (BP)	8	1748	25	34208	2.26e-05	0.000666117	NRP1,PRKD1,FIGF,FLT1,MAPKAPK2,PDGFRA,KDR,BMPR2
GO:0016477	cell migration (BP)	17	1748	105	34208	2.32e-05	0.000677453	SH3KBP1,SHROOM2,PAK4,TGFBR3,NRP1,PAX3,CDK1,PTEN,PTK6,KCTD13,VAV2,FN1,GSK3A,NODAL,LAMC1,FLT1,VAV3
GO:0007010	cytoskeleton organization (BP)	17	1748	106	34208	2.63e-05	0.000762438	PVRL2,SH3KBP1,SEMA6A,PAK4,FMNL2,ARAP3,SGCB,DES,WASF3,ABLIM1,FGD4,ARHGAP10,SGCG,PALM,SH3D19,DST,NEDD9
GO:0007173	epidermal growth factor receptor signaling pathway (BP)	14	1748	76	34208	2.73e-05	0.000784891	SH3KBP1,SOS1,CDK1,KRAS,SPRY2,PIK3R1,EFEMP1,EPS15,SOCS5,SPRY1,EGFR,EPS8,HBEGF,ARHGEF7
GO:0048286	lung alveolus development (BP)	9	1748	33	34208	2.94e-05	0.000836188	MYOCD,TCF21,PKDCC,FOXP2,FOXP3,STRA6,KDR,IGF1,BMPR2
GO:0051497	negative regulation of stress fiber assembly (BP)	4	1748	5	34208	3.26e-05	0.000877482	DLC1,S1PR1,INPP5K,ARHGAP6
GO:0046881	positive regulation of follicle-stimulating hormone secretion (BP)	4	1748	5	34208	3.26e-05	0.000877482	LEP,ACVR2A,INHBA,INHBB
GO:0071398	cellular response to fatty acid (BP)	4	1748	5	34208	3.26e-05	0.000877482	PID1,CCNB1,PIK3R1,E2F1
GO:0046069	cGMP catabolic process (BP)	4	1748	5	34208	3.26e-05	0.000877482	PDE1B,PDE2A,PDE1C,PDE11A
GO:0010633	negative regulation of epithelial cell migration (BP)	4	1748	5	34208	3.26e-05	0.000877482	MCC,TGFBR3,DAB2IP,SEMA3A
GO:0060325	face morphogenesis (BP)	8	1748	26	34208	3.12e-05	0.00088174	ARID5B,LEF1,CSRNP1,STRA6,SKI,TWIST2,PDGFRA,MSX1
GO:0008063	Toll signaling pathway (BP)	14	1748	77	34208	3.19e-05	0.00089245	FOS,DUSP3,PELI1,CDK1,JUN,RPS6KA2,PELI2,TLR4,RPS6KA3,RPS6KA1,NOD1,IRAK2,MAPKAPK2,MEF2C
GO:0042060	wound healing (BP)	13	1748	68	34208	3.49e-05	0.000932358	KLF6,ERBB3,AQP1,PPARA,ADRB1,ITGA9,FGF7,ELK3,DCN,FGF2,PDGFRA,ADRB2,SDC1
GO:0007202	activation of phospholipase C activity (BP)	12	1748	59	34208	3.64e-05	0.000965981	NMUR1,DLC1,LPAR2,PRKAR2B,LPAR1,PDE1B,PDE1A,PDE1C,EGFR,PRKCA,AVPR1A,ARHGAP6
GO:0048701	embryonic cranial skeleton morphogenesis (BP)	7	1748	20	34208	3.87e-05	0.00101718	TBX15,TGFBR2,NODAL,TWIST2,TFAP2A,PDGFRA,GAS1
GO:0045599	negative regulation of fat cell differentiation (BP)	8	1748	27	34208	4.24e-05	0.00110695	TRIB3,WNT10B,WNT1,SOD2,JAG1,ID4,ADIPOQ,GATA3
GO:0001568	blood vessel development (BP)	11	1748	51	34208	4.31e-05	0.00110966	TGFBR3,FZD4,ALDH1A2,FOXO1,CITED2,EPHA2,TGFBR2,TCF7L2,STRA6,LAMA4,MEF2C
GO:0001843	neural tube closure (BP)	11	1748	51	34208	4.31e-05	0.00110966	SFRP1,PAX3,PTCH1,ZEB2,DLC1,CITED2,RGMA,STIL,ADM,TSC1,SKI
GO:0008360	regulation of cell shape (BP)	15	1748	90	34208	4.88e-05	0.00120193	SH3KBP1,AKAP2,EZR,CDC42EP2,ARAP3,DLC1,CDC42SE1,FN1,RHOJ,WASF3,FERMT2,FGD4,RHOQ,KDR,PALM
GO:0034329	cell junction assembly (BP)	15	1748	90	34208	4.88e-05	0.00120193	PVRL2,CRB3,FLNC,PVRL4,CADM3,CADM2,LIMS2,CDH5,SIRPA,PARD6B,FERMT2,CDH13,ACTG1,ARHGEF6,SKAP2
GO:0006461	protein complex assembly (BP)	17	1748	111	34208	4.83e-05	0.00120761	FANCA,TGFBR3,PPARGC1A,CDK1,CD2AP,CAPZA1,CCNB1,FAS,VAMP3,MAGI1,PARD6B,WASF3,LAMC1,MITF,SLC9A3R1,HMGA1,SKAP2
GO:0016192	vesicle-mediated transport (BP)	24	1748	192	34208	4.94e-05	0.00120884	NSF,STXBP6,GOLT1B,NCALD,OSBPL1A,VAMP2,KALRN,ARF3,ARAP3,COPA,SEC23B,CYTH3,SEC31B,STX7,STXBP1,VAMP3,STX12,MYO5B,KIF17,STX1A,MARCKSL1,RAB6B,ARF1,AP1S3
GO:0051897	positive regulation of protein kinase B signaling cascade (BP)	10	1748	43	34208	4.82e-05	0.00121233	TEK,SPRY2,ITSN1,TCF7L2,EGFR,ANGPT1,HBEGF,F3,IGF1,GATA3
GO:0008584	male gonad development (BP)	13	1748	70	34208	4.8e-05	0.00121737	FANCA,FGF9,ARID5B,GATA6,SFRP1,CITED2,LHCGR,INHBA,CSDE1,MET,KIT,DMRT2,GATA3
GO:0007265	Ras protein signal transduction (BP)	13	1748	70	34208	4.8e-05	0.00121737	MRAS,SOS1,CDK1,KRAS,PLD1,KSR1,CCNA2,IQGAP3,RRAS2,MAPK13,FGF2,MAPKAPK2,IGF1
GO:0006821	chloride transport (BP)	12	1748	61	34208	5.16e-05	0.00125284	NMUR1,GABRA2,SLC12A4,CLIC2,PCYOX1,CLIC5,GABRE,CLCN4,FXYD3,CLCN6,SLC26A7,SLC12A6
GO:0001501	skeletal system development (BP)	19	1748	134	34208	5.33e-05	0.00128477	PITX1,TLL1,KLF10,BMP2,HOXA10,SOX4,BMP6,EPHA2,GDF10,ETS2,HDAC4,RPS6KA3,PRELP,MATN3,COL10A1,IGF1,POSTN,SHOX,BMP3
GO:0010811	positive regulation of cell-substrate adhesion (BP)	8	1748	28	34208	5.67e-05	0.00135794	ABI3BP,NDNF,EGFLAM,FBLN2,ECM2,VIT,NPNT,CCDC80
GO:0001709	cell fate determination (BP)	6	1748	15	34208	5.92e-05	0.00139937	CYP26B1,PROX1,CHRDL1,DLL1,JAG1,GATA3
GO:0060045	positive regulation of cardiac muscle cell proliferation (BP)	6	1748	15	34208	5.92e-05	0.00139937	FGF9,GATA6,CDK1,CCNB1,FGF2,MEF2C
GO:0018108	peptidyl-tyrosine phosphorylation (BP)	11	1748	53	34208	6.28e-05	0.00145508	TEK,EFEMP1,EPHA4,FLT1,JAK1,STAT5A,KIT,PDGFRA,KDR,DDR1,RELN
GO:0051403	stress-activated MAPK cascade (BP)	11	1748	53	34208	6.28e-05	0.00145508	FOS,DUSP3,CDK1,JUN,RPS6KA2,RPS6KA3,RPS6KA1,NOD1,IRAK2,MAPKAPK2,MEF2C
GO:0007623	circadian rhythm (BP)	9	1748	36	34208	6.24e-05	0.00146462	PER2,ERBB3,PER1,JUN,LEP,NR3C1,BHLHE41,TIMELESS,EGR3
GO:0006069	ethanol oxidation (BP)	5	1748	10	34208	7.03e-05	0.00156567	ADH5,ACSS2,ALDH1A1,ADH1B,ADH4
GO:0000085	G2 phase of mitotic cell cycle (BP)	5	1748	10	34208	7.03e-05	0.00156567	E2F3,CENPF,FOXN3,E2F1,GTSE1
GO:0006906	vesicle fusion (BP)	5	1748	10	34208	7.03e-05	0.00156567	STX7,CAV2,VAV3,EEA1,GNAI1
GO:0048741	skeletal muscle fiber development (BP)	5	1748	10	34208	7.03e-05	0.00156567	RCAN1,WNT10B,SKI,CAV2,DNER
GO:0006198	cAMP catabolic process (BP)	5	1748	10	34208	7.03e-05	0.00156567	PDE1B,PDE2A,PDE3B,PDE1C,PDE11A
GO:0046777	protein autophosphorylation (BP)	20	1748	148	34208	6.86e-05	0.00157739	GRK5,TEK,EPHB1,PTK6,PRKD1,NEK2,NTRK2,EPHA4,EGFR,FLT1,SIK1,SIK2,MET,KIT,PDGFRA,AURKA,KDR,EIF2AK1,MAP3K3,MARK2
GO:0071300	cellular response to retinoic acid (BP)	10	1748	45	34208	7.3e-05	0.00161523	FZD4,ALDH1A2,AQP1,CYP26B1,OSR1,PTK6,LEP,WNT10B,ABCA1,WNT11
GO:0010595	positive regulation of endothelial cell migration (BP)	7	1748	22	34208	7.77e-05	0.00170833	NRP1,TEK,PROX1,ANGPT1,KDR,BMPR2,GATA3
GO:0021987	cerebral cortex development (BP)	9	1748	37	34208	7.88e-05	0.00172018	PAFAH1B1,NDE1,GRIN2B,FOXP2,TACC1,FOXP3,NTRK2,VLDLR,TSC1
GO:0051898	negative regulation of protein kinase B signaling cascade (BP)	6	1748	16	34208	9.07e-05	0.00195582	PHLDA3,PTEN,EPHA2,INPP5K,SLC9A3R1,KLF4
GO:0019915	lipid storage (BP)	6	1748	16	34208	9.07e-05	0.00195582	STAT5B,CAV1,DGAT2,CD36,ACVR1C,STAT5A
GO:0010863	positive regulation of phospholipase C activity (BP)	4	1748	6	34208	9.38e-05	0.00199851	FLT1,FGF2,KIT,PDGFRA
GO:0045906	negative regulation of vasoconstriction (BP)	4	1748	6	34208	9.38e-05	0.00199851	CX3CL1,LEP,ADM,BMPR2
GO:0050900	leukocyte migration (BP)	16	1748	106	34208	9.53e-05	0.00201763	PROS1,SOS1,OLR1,ESAM,TEK,MSN,KRAS,CAV1,PIK3R1,SIRPA,FN1,CD34,MMP1,ATP1B2,ANGPT1,PIK3R2
GO:0002756	MyD88-independent toll-like receptor signaling pathway (BP)	12	1748	65	34208	9.87e-05	0.00204133	FOS,DUSP3,CDK1,JUN,RPS6KA2,TLR4,RPS6KA3,RPS6KA1,NOD1,IRAK2,MAPKAPK2,MEF2C
GO:0007188	G-protein signaling, coupled to cAMP nucleotide second messenger (BP)	9	1748	38	34208	9.85e-05	0.00204924	GRK5,PTGER4,LHCGR,AVPR2,WASF2,PTGER3,ADRA1B,ADRB3,ADRB2
GO:0030326	embryonic limb morphogenesis (BP)	9	1748	38	34208	9.85e-05	0.00204924	FGF9,LEF1,HOXA10,PTCH1,CYP26B1,FBN2,GDF5,SKI,MBNL1
GO:0007186	G-protein coupled receptor signaling pathway (BP)	35	1748	345	34208	9.76e-05	0.00205464	RGS6,P2RY14,GNAL,GPR17,GRM7,CELSR3,NMUR1,GRM8,AKAP12,HTR4,GRM4,S1PR1,LPAR2,LHCGR,LPAR1,VIP,GPR12,ABCA1,INPP5K,PTGER3,ADRA1B,GPR68,PTGFR,PTGDR,CXCR2,RGS7BP,GPRC5A,GPR146,RASD1,MRGPRF,AVPR1A,CXCL12,HCAR2,GNG2,GNAI1
GO:0043552	positive regulation of phosphatidylinositol 3-kinase activity (BP)	7	1748	23	34208	0.000106801	0.00214404	TEK,VAV2,FLT1,FGF2,KIT,PDGFRA,VAV3
GO:0001892	embryonic placenta development (BP)	7	1748	23	34208	0.000106801	0.00214404	PKD2,SPINT1,CITED2,NODAL,EGFR,CEBPA,EPAS1
GO:0070301	cellular response to hydrogen peroxide (BP)	7	1748	23	34208	0.000106801	0.00214404	CDK1,KLF2,AQP1,ECT2,F3,MAP3K5,ETS1
GO:0000910	cytokinesis (BP)	11	1748	56	34208	0.000106651	0.00217881	RACGAP1,KIF23,DIAPH2,RAB11FIP4,KIF13A,KLHL21,PRC1,BIRC5,ANLN,CIT,ARL3
GO:0006091	generation of precursor metabolites and energy (BP)	11	1748	56	34208	0.000106651	0.00217881	GYS2,RUNX1T1,SLC25A27,CYB561,ATPIF1,DLST,PHKG2,CEBPA,ADRB3,AVPR1A,ADIPOQ
GO:0051260	protein homooligomerization (BP)	14	1748	86	34208	0.000112088	0.00223726	ALAD,P2RX6,RAD51,CAV1,C1QTNF7,ATPIF1,NACC1,ECT2,SOD2,ANGPT1,PRNP,C1QTNF1,ADIPOQ,NLGN1
GO:0048625	myoblast cell fate commitment (BP)	3	1748	3	34208	0.000133209	0.00239707	PITX1,TCF7L2,EPAS1
GO:0031649	heat generation (BP)	3	1748	3	34208	0.000133209	0.00239707	ADRB1,ADRB3,ADRB2
GO:0002025	vasodilation by norepinephrine-epinephrine involved in regulation of systemic arterial blood pressure (BP)	3	1748	3	34208	0.000133209	0.00239707	ADRB1,ADRB3,ADRB2
GO:0051450	myoblast proliferation (BP)	3	1748	3	34208	0.000133209	0.00239707	HGF,MET,IGF1
GO:0035630	bone mineralization involved in bone maturation (BP)	3	1748	3	34208	0.000133209	0.00239707	BMP2,LEP,IGF1
GO:0010040	response to iron(II) ion (BP)	3	1748	3	34208	0.000133209	0.00239707	PIK3R1,SNCA,ACO1
GO:0000255	allantoin metabolic process (BP)	3	1748	3	34208	0.000133209	0.00239707	STAT5B,GHR,STAT5A
GO:0006549	isoleucine metabolic process (BP)	3	1748	3	34208	0.000133209	0.00239707	STAT5B,GHR,STAT5A
GO:0046544	development of secondary male sexual characteristics (BP)	3	1748	3	34208	0.000133209	0.00239707	STAT5B,LHCGR,STAT5A
GO:0046449	creatinine metabolic process (BP)	3	1748	3	34208	0.000133209	0.00239707	STAT5B,GHR,STAT5A
GO:0001936	regulation of endothelial cell proliferation (BP)	3	1748	3	34208	0.000133209	0.00239707	ALDH1A2,ACVRL1,ANGPT1
GO:0048729	tissue morphogenesis (BP)	3	1748	3	34208	0.000133209	0.00239707	GCNT4,SMAD4,NODAL
GO:0034261	negative regulation of Ras GTPase activity (BP)	3	1748	3	34208	0.000133209	0.00239707	SPRY2,DAB2IP,SPRY1
GO:0042297	vocal learning (BP)	3	1748	3	34208	0.000133209	0.00239707	FOXP2,FOXP3,STRA6
GO:0035051	cardiac cell differentiation (BP)	3	1748	3	34208	0.000133209	0.00239707	SOX6,BMP2,MYOCD
GO:0071277	cellular response to calcium ion (BP)	6	1748	17	34208	0.000134064	0.00240002	FOS,JUN,ECT2,CACYBP,FOSB,MEF2C
GO:0001657	ureteric bud development (BP)	9	1748	39	34208	0.000122324	0.00242761	SFRP1,OSR1,NPNT,TCF21,BDNF,SPRY1,SMAD9,BMPER,SDC1
GO:0043583	ear development (BP)	5	1748	11	34208	0.000123491	0.00243685	SHROOM2,STRA6,DDR1,TCF15,GATA3
GO:0008104	protein localization (BP)	11	1748	57	34208	0.000126103	0.00247433	AKAP7,GRASP,CAV1,BCL6,VPS13D,CLIC5,ANK2,DOC2B,VPS13C,LRP4,PALM
GO:0051289	protein homotetramerization (BP)	10	1748	48	34208	0.000130192	0.0025402	ACADS,TK1,GPX3,DCTPP1,ACACB,ATPIF1,SOD2,ACADL,SHMT1,HPRT1
GO:0046676	negative regulation of insulin secretion (BP)	7	1748	24	34208	0.000144143	0.00255413	SFRP1,KCNJ11,HADH,PDE3B,PDE1C,ACVR1C,INHBB
GO:0045597	positive regulation of cell differentiation (BP)	7	1748	24	34208	0.000144143	0.00255413	SOX17,GHR,SOCS3,CCNE1,RPS6KA3,RPS6KA1,SMAD9
GO:0007156	homophilic cell adhesion (BP)	18	1748	133	34208	0.000152072	0.00268094	PVRL2,FAT4,CELSR3,DSG1,ESAM,CDH23,CADM3,PTPRM,PCDH19,CDH5,PCDHGB6,CDH13,PCDHGA3,PCDH18,FAT2,PCDH11Y,PCDH9,PCDHGB7
GO:0006898	receptor-mediated endocytosis (BP)	10	1748	49	34208	0.000156141	0.00271139	LRP1B,CUBN,SCARF1,DAB2,AP1S1,VLDLR,ADRB3,PLA2R1,ADRB2,LRP1
GO:0008654	phospholipid biosynthetic process (BP)	10	1748	49	34208	0.000156141	0.00271139	MBOAT2,EPT1,SERINC1,PLD1,GPAM,FGF7,LPCAT2,AGPAT2,CDS1,MBOAT7
GO:0000082	G1/S transition of mitotic cell cycle (BP)	19	1748	145	34208	0.000155801	0.00273281	CDC7,LATS2,CDK1,MCM2,CCNE2,CDT1,CCNB1,CDC6,INHBA,CCNE1,MCM10,IQGAP3,RRM2,MCM4,E2F1,RCC1,ID4,ORC6,CDCA5
GO:0008344	adult locomotory behavior (BP)	8	1748	32	34208	0.000159841	0.00276182	PAFAH1B1,PARK2,LGI4,CDH23,SNCA,ATP1A2,EPS8,CHL1
GO:0032355	response to estradiol stimulus (BP)	14	1748	89	34208	0.00016343	0.00280987	DUSP1,ALDH1A2,STAT5B,GHR,SOCS3,PIK3R1,CCNE1,TXNIP,SOCS2,PDGFRA,AURKA,CCND2,F3,ETS1
GO:0046326	positive regulation of glucose import (BP)	7	1748	25	34208	0.000191398	0.0032745	ERBB3,PIK3R1,SORBS1,RHOQ,IGF1,ADIPOQ,IRS2
GO:0019432	triglyceride biosynthetic process (BP)	8	1748	33	34208	0.00020159	0.00343197	GPD1,LPIN1,ACSL4,DGAT2,LPL,GPAM,ACSL1,AGPAT2
GO:0007219	Notch signaling pathway (BP)	11	1748	60	34208	0.000203522	0.00344796	APH1A,BMP2,NOTCH4,FBXW7,MAML2,DLL1,DLL4,EFNB2,JAG1,DNER,ZNF423
GO:2000352	negative regulation of endothelial cell apoptosis (BP)	4	1748	7	34208	0.000209964	0.00345595	TEK,ANGPT1,KDR,GATA3
GO:0051894	positive regulation of focal adhesion assembly (BP)	4	1748	7	34208	0.000209964	0.00345595	SFRP1,TEK,TSC1,KDR
GO:0021895	cerebral cortex neuron differentiation (BP)	4	1748	7	34208	0.000209964	0.00345595	PAFAH1B1,LHX6,ID4,HPRT1
GO:0003016	respiratory system process (BP)	4	1748	7	34208	0.000209964	0.00345595	ADH5,ZFAND5,TCF15,NDN
GO:0006101	citrate metabolic process (BP)	4	1748	7	34208	0.000209964	0.00345595	STAT5B,GHR,STAT5A,ACO1
GO:0007095	mitotic cell cycle G2/M transition DNA damage checkpoint (BP)	4	1748	7	34208	0.000209964	0.00345595	CDK1,CCNA2,C10orf90,FOXO4
GO:0001541	ovarian follicle development (BP)	9	1748	42	34208	0.000224152	0.00367208	IMMP2L,LHCGR,INHBA,ESR2,FGF7,ANGPT1,CCND2,INHBB,KDR
GO:0060326	cell chemotaxis (BP)	6	1748	19	34208	0.00026908	0.00434659	LEF1,EPHB1,EPHA2,DOCK4,HGF,PDGFRA
GO:0030511	positive regulation of transforming growth factor beta receptor signaling pathway (BP)	6	1748	19	34208	0.00026908	0.00434659	TGFBR3,CDKN1C,MYOCD,SMAD4,CITED2,NPNT
GO:0043484	regulation of RNA splicing (BP)	6	1748	19	34208	0.00026908	0.00434659	HNRNPF,ESRP1,ESRP2,MBNL2,MBNL1,MBNL3
GO:0050731	positive regulation of peptidyl-tyrosine phosphorylation (BP)	11	1748	62	34208	0.000274895	0.00441995	NRP1,GHR,CD36,TLR4,ADNP,FGF7,HGF,ANGPT1,IGF1,ADIPOQ,RELN
GO:0006629	lipid metabolic process (BP)	26	1748	241	34208	0.000282521	0.00452163	PLIN1,PTEN,CUBN,P4HB,ACSBG1,CYP3A4,ACSL4,PPARA,SERINC1,THRSP,LEP,PTGIS,CD36,ADIPOR1,NPHP3,WNT10B,ABCA1,MGLL,LPL,GDPD5,LYPLA2,PCK1,PLCL2,ACSM5,SLC27A1,SDC1
GO:0043123	positive regulation of I-kappaB kinase/NF-kappaB cascade (BP)	18	1748	140	34208	0.000291037	0.00463657	PARK2,GOLT1B,PELI1,EDA,ZDHHC17,PELI2,S100B,CD36,SLC20A1,SLC35B2,TLR4,LPAR1,PINK1,NOD1,ECT2,CANT1,ADIPOQ,MAP3K3
GO:0006974	response to DNA damage stimulus (BP)	17	1748	129	34208	0.000316036	0.00489998	SGK1,DTL,SESN1,FBXO45,BCL6,FBXW7,FOXO1,APITD1,YAP1,C10orf90,FNIP2,FBXO31,TIMELESS,TOP2A,H2AFX,MAPKAPK2,VAV3
GO:0034138	toll-like receptor 3 signaling pathway (BP)	11	1748	63	34208	0.000317837	0.004906	FOS,DUSP3,CDK1,JUN,RPS6KA2,RPS6KA3,RPS6KA1,NOD1,IRAK2,MAPKAPK2,MEF2C
GO:0007076	mitotic chromosome condensation (BP)	5	1748	13	34208	0.000315646	0.00491586	NUSAP1,NCAPH,NCAPG,SMC4,CDCA5
GO:0031146	SCF-dependent proteasomal ubiquitin-dependent protein catabolic process (BP)	5	1748	13	34208	0.000315646	0.00491586	FBXW7,CCNF,FBXO31,FBXL3,FBXL5
GO:0051272	positive regulation of cellular component movement (BP)	5	1748	13	34208	0.000315646	0.00491586	STMN1,STAT5B,BCL6,CHST3,ETS1
GO:0032689	negative regulation of interferon-gamma production (BP)	5	1748	13	34208	0.000315646	0.00491586	IL33,FOXP3,TLR4,GIMAP5,PRNP
GO:0031623	receptor internalization (BP)	7	1748	27	34208	0.000323213	0.00494502	GHR,GRIA1,ADRBK2,SNCA,ADM,CXCR2,MMP13
GO:0032570	response to progesterone stimulus (BP)	7	1748	27	34208	0.000323213	0.00494502	FOS,CAV1,SOCS3,PIK3R1,CCNE1,TXNIP,TLR4
GO:0051384	response to glucocorticoid stimulus (BP)	13	1748	84	34208	0.000326154	0.00494644	DUSP1,ACADS,GHR,KRAS,ACSBG1,CAV1,SOCS3,CDO1,FAS,ADM,CEBPA,ADIPOQ,SDC1
GO:0030182	neuron differentiation (BP)	13	1748	84	34208	0.000326154	0.00494644	TAL1,FZD4,ALDH1A2,S1PR1,NNAT,EPHA2,WNT10B,CHRDL1,NTRK2,FZD5,WNT11,EDN3,MEF2C
GO:0001942	hair follicle development (BP)	8	1748	35	34208	0.000311987	0.00494764	SAV1,HOXC13,PRSS8,LDB2,APCDD1,INHBA,EGFR,LRP4
GO:0006928	cellular component movement (BP)	14	1748	95	34208	0.000329089	0.00496925	LYVE1,PAK4,MSN,CAPZA1,STRBP,CALD1,VCL,ARFIP2,ACTG1,MYLIP,IGF1,PALM,TPM3,SPINT2
GO:0006281	DNA repair (BP)	29	1748	285	34208	0.000351896	0.00529062	CLSPN,FANCA,MORF4L2,PARP1,EEPD1,FANCI,CDK1,REV1,RAD51,EME1,FANCD2,XRCC2,APITD1,NONO,FOXM1,CDC14B,XPA,RAD51AP1,TOP2A,CRY2,POLQ,FANCF,FEN1,UHRF1,H2AFX,RFC2,REV3L,SFPQ,SMC4
GO:0051017	actin filament bundle assembly (BP)	6	1748	20	34208	0.000367832	0.00548275	LIMA1,SHROOM2,EZR,ADD1,CALD1,NEDD9
GO:0042593	glucose homeostasis (BP)	11	1748	64	34208	0.000366285	0.00548323	SLC2A4,SOX4,PTCH1,TCF7L2,INPP5K,PDE3B,PCK1,ADRA1B,MLXIPL,MET,ADIPOQ
GO:0006950	response to stress (BP)	19	1748	155	34208	0.000370942	0.00550548	HSPB7,SGK1,FAM129A,HSF2BP,HSPB6,TRIB3,PINK1,RPS6KA3,RPS6KA1,EGFR,HTR2A,ZFP36,MAPK13,PYCR1,AVPR1A,MAPKAPK2,EIF2AK1,HSPA12B,MAP3K5
GO:0014902	myotube differentiation (BP)	4	1748	8	34208	0.00040289	0.00566492	SKI,MET,AVPR1A,MEF2C
GO:0060426	lung vasculature development (BP)	4	1748	8	34208	0.00040289	0.00566492	TCF21,ID1,STRA6,IGF1
GO:0045647	negative regulation of erythrocyte differentiation (BP)	4	1748	8	34208	0.00040289	0.00566492	STAT5B,LMO2,KLF13,STAT5A
GO:0006687	glycosphingolipid metabolic process (BP)	4	1748	8	34208	0.00040289	0.00566492	ST6GALNAC3,ST6GALNAC6,MAP7,KIT
GO:0006268	DNA unwinding involved in replication (BP)	4	1748	8	34208	0.00040289	0.00566492	RAD51,MCM2,MCM4,HMGA1
GO:0043586	tongue development (BP)	4	1748	8	34208	0.00040289	0.00566492	LEF1,ERBB3,WNT10B,PRDM16
GO:0035024	negative regulation of Rho protein signal transduction (BP)	4	1748	8	34208	0.00040289	0.00566492	ARAP3,DLC1,BCL6,KCTD13
GO:0006105	succinate metabolic process (BP)	4	1748	8	34208	0.00040289	0.00566492	STAT5B,GHR,SUCLA2,STAT5A
GO:0014049	positive regulation of glutamate secretion (BP)	4	1748	8	34208	0.00040289	0.00566492	DPYSL2,GRIN2B,NR3C1,AVPR1A
GO:0030278	regulation of ossification (BP)	4	1748	8	34208	0.00040289	0.00566492	EGR2,PTGER4,CSF1,GDF10
GO:0060670	branching involved in embryonic placenta morphogenesis (BP)	4	1748	8	34208	0.00040289	0.00566492	SPINT1,SOCS3,ADM,RSPO3
GO:0051781	positive regulation of cell division (BP)	9	1748	45	34208	0.000388061	0.00573505	TAL1,FGF9,PROK1,FGF1,FIGF,PDGFD,FGF7,FGF2,CAT
GO:0001933	negative regulation of protein phosphorylation (BP)	7	1748	28	34208	0.000412053	0.0057704	PARK2,FAM129A,PTEN,PID1,CCNB1,INPP5K,PRNP
GO:0030324	lung development (BP)	12	1748	75	34208	0.000399973	0.00588604	ALDH1A2,NFIB,PROX1,FGF1,NR3C1,STRA6,NODAL,FGF7,CEBPA,FGF2,PDGFRA,EPAS1
GO:0055074	calcium ion homeostasis (BP)	5	1748	14	34208	0.000470367	0.00653433	CAV1,S100A14,SNCA,ADM,KDR
GO:0071902	positive regulation of protein serine/threonine kinase activity (BP)	5	1748	14	34208	0.000470367	0.00653433	SPRY2,DAB2IP,SNCA,ACSL1,SLC27A1
GO:0006979	response to oxidative stress (BP)	15	1748	110	34208	0.000482115	0.00664439	DUSP1,ANGPTL7,GPX3,NDUFB4,CA3,TXNIP,TLR4,XPA,MSRA,SRXN1,PRNP,CYGB,SGK2,EPAS1,MARK2
GO:0060070	canonical Wnt receptor signaling pathway (BP)	11	1748	66	34208	0.000481915	0.00666809	LEF1,SFRP1,FZD4,PTEN,SOX4,WNT10B,WNT1,TCF7L2,FZD5,RSPO3,SDC1
GO:0008217	regulation of blood pressure (BP)	10	1748	56	34208	0.000488893	0.00671117	SGK1,ACVRL1,EDNRB,LEP,ERAP1,ATP1A2,NISCH,NPR1,SOD2,GUCY1A3
GO:0007612	learning (BP)	7	1748	29	34208	0.000519362	0.0067556	PARK2,JUN,SLC24A2,PRKAR2B,NTRK2,STRA6,VDAC1
GO:0045668	negative regulation of osteoblast differentiation (BP)	7	1748	29	34208	0.000519362	0.0067556	SFRP1,PTCH1,HDAC4,ID1,SKI,TWIST2,HAND2
GO:0035019	somatic stem cell maintenance (BP)	7	1748	29	34208	0.000519362	0.0067556	KLF10,SFRP1,LDB2,SOX4,YAP1,PRDM16,SKI
GO:0032321	positive regulation of Rho GTPase activity (BP)	7	1748	29	34208	0.000519362	0.0067556	SOS1,CDC42EP2,ARAP3,DLC1,JUN,ECT2,ARHGAP6
GO:0031503	protein complex localization (BP)	3	1748	4	34208	0.000512449	0.00676705	KIF17,BIRC5,FKBP4
GO:0008090	retrograde axon cargo transport (BP)	3	1748	4	34208	0.000512449	0.00676705	PAFAH1B1,NDEL1,DST
GO:0001757	somite specification (BP)	3	1748	4	34208	0.000512449	0.00676705	DLL1,MEOX2,MEOX1
GO:0060999	positive regulation of dendritic spine development (BP)	3	1748	4	34208	0.000512449	0.00676705	LPAR1,PALM,NLGN1
GO:0033211	adiponectin-mediated signaling pathway (BP)	3	1748	4	34208	0.000512449	0.00676705	ACSL1,SLC27A1,ADIPOQ
GO:0010463	mesenchymal cell proliferation (BP)	3	1748	4	34208	0.000512449	0.00676705	FGF7,HAND2,MSX1
GO:0072661	protein targeting to plasma membrane (BP)	3	1748	4	34208	0.000512449	0.00676705	PTCH1,INPP5K,PALM
GO:0019530	taurine metabolic process (BP)	3	1748	4	34208	0.000512449	0.00676705	STAT5B,GHR,STAT5A
GO:0010107	potassium ion import (BP)	3	1748	4	34208	0.000512449	0.00676705	KCNJ8,KCNJ11,ABCC9
GO:0007019	microtubule depolymerization (BP)	3	1748	4	34208	0.000512449	0.00676705	STMN1,KIF2C,KIF18A
GO:0009968	negative regulation of signal transduction (BP)	9	1748	47	34208	0.000544354	0.00705426	RGS6,ARRB1,ERBB3,KIF26A,DDIT4L,SOCS5,ESR2,RGS7BP,SOCS2
GO:0043010	camera-type eye development (BP)	8	1748	38	34208	0.000565643	0.0073029	SHROOM2,FOXP2,FOXP3,MITF,SKI,MAB21L1,DIXDC1,GAS1
GO:0001764	neuron migration (BP)	12	1748	78	34208	0.000577592	0.00742955	PAFAH1B1,NDNF,CELSR3,NTRK2,ESR2,CHL1,MET,DNER,NDEL1,RELN,NDN,MARK2
GO:0032496	response to lipopolysaccharide (BP)	17	1748	136	34208	0.000588674	0.00754415	FOS,ADH5,PELI1,KCNJ8,STAT5B,SOCS3,JUN,FAS,TLR4,S100A14,RPS6KA3,SNCA,ADM,DCN,SOD2,MAPKAPK2,F3
GO:0002576	platelet degranulation (BP)	12	1748	79	34208	0.000649832	0.00808913	PROS1,HSPA5,CD36,FIGF,F8,HABP4,MMRN1,STXBP1,FN1,VCL,HGF,IGF1
GO:0034446	substrate adhesion-dependent cell spreading (BP)	6	1748	22	34208	0.000648444	0.00810088	FZD4,TEK,VAMP3,FN1,LAMC1,TYRO3
GO:0051899	membrane depolarization (BP)	6	1748	22	34208	0.000648444	0.00810088	KCNE1,CAV1,SCN3B,JUN,CACNB3,ADIPOQ
GO:0001932	regulation of protein phosphorylation (BP)	6	1748	22	34208	0.000648444	0.00810088	SOCS3,RAPGEF3,LEP,PRKAR2B,FNIP2,IGF1
GO:0007519	skeletal muscle tissue development (BP)	9	1748	48	34208	0.00063993	0.00814094	ERBB3,CAV1,FOXP2,FOXP3,MEOX2,DCN,MET,MBNL1,MEF2C
GO:0042475	odontogenesis of dentin-containing tooth (BP)	9	1748	48	34208	0.00063993	0.00814094	LEF1,GATA6,EDA,SOSTDC1,ADM,HAND2,PDGFRA,LRP4,MSX1
GO:0002053	positive regulation of mesenchymal cell proliferation (BP)	7	1748	30	34208	0.000647773	0.00818078	FGF9,FOXP2,FOXP3,TGFBR2,KDR,GAS1,IRS2
GO:0042476	odontogenesis (BP)	7	1748	30	34208	0.000647773	0.00818078	ERBB3,AQP1,OSR1,CSF1,INHBA,TUFT1,SDC1
GO:0042698	ovulation cycle (BP)	4	1748	9	34208	0.00069583	0.00819192	BMP2,FAS,GDF10,TYRO3
GO:0033205	cell cycle cytokinesis (BP)	4	1748	9	34208	0.00069583	0.00819192	RACGAP1,KIF23,ECT2,CIT
GO:0050927	positive regulation of positive chemotaxis (BP)	4	1748	9	34208	0.00069583	0.00819192	S1PR1,CDH13,F3,KDR
GO:0006376	mRNA splice site selection (BP)	4	1748	9	34208	0.00069583	0.00819192	CELF2,SRSF1,MBNL1,SRSF5
GO:0040015	negative regulation of multicellular organism growth (BP)	4	1748	9	34208	0.00069583	0.00819192	PTCH1,ADRB1,ADRB3,ADRB2
GO:0045446	endothelial cell differentiation (BP)	4	1748	9	34208	0.00069583	0.00819192	S1PR1,PROX1,JAG1,KDR
GO:0048661	positive regulation of smooth muscle cell proliferation (BP)	8	1748	39	34208	0.000680048	0.00820072	CX3CL1,STAT5B,S1PR1,JUN,CDH13,FLT1,HBEGF,IGF1
GO:0045444	fat cell differentiation (BP)	8	1748	39	34208	0.000680048	0.00820072	EGR2,ARID5B,RUNX1T1,PID1,ERAP1,TCF7L2,INHBB,KLF4
GO:0048146	positive regulation of fibroblast proliferation (BP)	8	1748	39	34208	0.000680048	0.00820072	AQP1,NGFR,JUN,WNT1,EGFR,E2F1,PDGFRA,IGF1
GO:0042157	lipoprotein metabolic process (BP)	8	1748	39	34208	0.000680048	0.00820072	OLR1,CUBN,P4HB,PPARA,ABCA1,LPL,SDC1,LRP1
GO:0009887	organ morphogenesis (BP)	14	1748	102	34208	0.000686923	0.00825496	FHL1,SEMA6A,BMP2,NRP1,PAX3,PTCH1,FLI1,BHLHE41,ABLIM1,DCN,EFNB2,FGF2,JAG1,E2F5
GO:0006397	mRNA processing (BP)	22	1748	202	34208	0.000703805	0.00825782	RBFOX2,PPARGC1A,SNRPE,CELF2,WBP4,LSM4,ESRP1,ESRP2,CSTF3,QKI,TSEN34,SRSF1,PTBP1,NONO,SNRNP25,CPEB1,MBNL2,HNRNPA2B1,MBNL1,SFPQ,MBNL3,SRSF5
GO:0048566	embryonic digestive tract development (BP)	5	1748	15	34208	0.000675935	0.00826592	FGF9,ALDH1A2,PKDCC,STRA6,PCSK5
GO:0001954	positive regulation of cell-matrix adhesion (BP)	5	1748	15	34208	0.000675935	0.00826592	UTRN,SFRP1,CSF1,CD36,CDH13
GO:0007413	axonal fasciculation (BP)	5	1748	15	34208	0.000675935	0.00826592	CELSR3,NRP1,EPHA4,SEMA3A,NDN
GO:0048863	stem cell differentiation (BP)	5	1748	15	34208	0.000675935	0.00826592	SOX17,OSR1,JARID2,HOXA7,MSX1
GO:0016043	cellular component organization (BP)	5	1748	15	34208	0.000675935	0.00826592	FMNL2,DIAPH2,DAAM2,DIAPH3,FHOD3
GO:0070555	response to interleukin-1 (BP)	7	1748	31	34208	0.00080011	0.00935617	GHR,FIGF,HDAC4,SNCA,IRAK2,PRKCA,ETS1
GO:0070374	positive regulation of ERK1 and ERK2 cascade (BP)	11	1748	70	34208	0.000805706	0.00938999	ARRB1,TEK,FBXW7,SPRY2,TLR4,NOD1,ANGPT1,FGF2,PDGFRA,KDR,BMPER
GO:0003007	heart morphogenesis (BP)	8	1748	40	34208	0.000812379	0.0094361	TGFBR3,COL4A3BP,ALDH1A2,PTCH1,DLC1,COL11A1,HAND2,MSX1
GO:0044255	cellular lipid metabolic process (BP)	16	1748	128	34208	0.000841978	0.00971492	GPD1,ACADS,LPIN1,TRIB3,ACSL4,PPARA,DGAT2,ACACB,HADHA,HADH,ABCA1,GPAM,ACSL1,RGL1,ACADL,AGPAT2
GO:0048662	negative regulation of smooth muscle cell proliferation (BP)	6	1748	23	34208	0.000839612	0.00971991	OGN,PIK3R1,NPR1,NDRG2,KLF4,ADIPOQ
GO:0009636	response to toxin (BP)	11	1748	71	34208	0.000910046	0.0104655	FOS,GLYAT,GATA6,CDK1,SCN9A,CCNB1,FAS,TRPM6,TLR4,XPA,SDC1
GO:0007050	cell cycle arrest (BP)	16	1748	129	34208	0.000916448	0.0105044	PKD2,SESN1,CDKN1C,HEPACAM,INHBA,WNT10B,HBP1,PLAGL1,FOXO4,KAT2B,TCF7L2,TSC1,PRNP,TBRG1,GAS1,DST
GO:0005978	glycogen biosynthetic process (BP)	5	1748	16	34208	0.000941965	0.0106562	GYS2,PGM5,GYG2,PHKG2,PGM1
GO:0035249	synaptic transmission, glutamatergic (BP)	5	1748	16	34208	0.000941965	0.0106562	PARK2,GRM8,CNIH2,SLC17A7,ADRB2
GO:0007220	Notch receptor processing (BP)	5	1748	16	34208	0.000941965	0.0106562	APH1A,DLL1,DLL4,JAG1,DNER
GO:0007283	spermatogenesis (BP)	30	1748	317	34208	0.000932837	0.010657	RACGAP1,NDRG3,IMMP2L,SOX17,PIWIL2,HSF2BP,HOXA10,DPY19L2,CYP26B1,ODF2,BCL6,STRBP,ASF1B,CCNB1,FAS,LHCGR,ACVR2A,MAP7,OVOL1,MTL5,BCL2L2,E2F1,KIT,CLDN11,CCND2,TRIP13,DNMT3A,CIT,TYRO3,HPRT1
GO:0009952	anterior/posterior pattern specification (BP)	13	1748	94	34208	0.000979537	0.0110095	HOXC13,HOXA3,HOXA9,HOXA10,ALDH1A2,SMAD4,TSHZ1,ACVR2A,WNT11,PCSK5,HOXA7,MSX1,BMPR2
GO:0014823	response to activity (BP)	7	1748	32	34208	0.000979385	0.0110435	CDK1,NR3C1,TLR4,HADH,GPAM,PCK1,SOD2
GO:0048008	platelet-derived growth factor receptor signaling pathway (BP)	6	1748	24	34208	0.00107143	0.0118506	ARID5B,NRP1,ZFAND5,CSRNP1,TXNIP,PDGFRA
GO:0003151	outflow tract morphogenesis (BP)	6	1748	24	34208	0.00107143	0.0118506	SOX17,JUN,CITED2,NPY2R,WNT11,MEF2C
GO:0009966	regulation of signal transduction (BP)	6	1748	24	34208	0.00107143	0.0118506	SPRY2,TSPYL2,CNKSR2,MGLL,SPRY1,SOCS2
GO:0035115	embryonic forelimb morphogenesis (BP)	6	1748	24	34208	0.00107143	0.0118506	HOXA9,ALDH1A2,OSR1,MECOM,TFAP2A,MSX1
GO:0001944	vasculature development (BP)	6	1748	24	34208	0.00107143	0.0118506	LEF1,SFRP1,ZFAND5,FBXW7,TCF21,NODAL
GO:0060065	uterus development (BP)	4	1748	10	34208	0.00111283	0.0122306	MYOCD,LHCGR,ESR2,GATA3
GO:0060766	negative regulation of androgen receptor signaling pathway (BP)	4	1748	10	34208	0.00111283	0.0122306	SFRP1,TCF21,ESR2,IGF1
GO:0034097	response to cytokine stimulus (BP)	10	1748	62	34208	0.00111857	0.0122549	FOS,ALDH1A2,LIFR,GRIN2B,SOCS3,JUN,FAS,CCNE1,AVPR2,PDGFRA
GO:0010642	negative regulation of platelet-derived growth factor receptor signaling pathway (BP)	3	1748	5	34208	0.00123223	0.0128902	SNCA,SLC9A3R1,ADIPOQ
GO:0031110	regulation of microtubule polymerization or depolymerization (BP)	3	1748	5	34208	0.00123223	0.0128902	SKA1,SKA3,DST
GO:0010740	positive regulation of intracellular protein kinase cascade (BP)	3	1748	5	34208	0.00123223	0.0128902	TEK,FGF1,NLGN1
GO:0051895	negative regulation of focal adhesion assembly (BP)	3	1748	5	34208	0.00123223	0.0128902	PTEN,ACVRL1,ARHGAP6
GO:0002024	diet induced thermogenesis (BP)	3	1748	5	34208	0.00123223	0.0128902	ADRB1,ADRB3,ADRB2
GO:0035811	negative regulation of urine volume (BP)	3	1748	5	34208	0.00123223	0.0128902	AVPR2,ADRB1,ADRB2
GO:0048012	hepatocyte growth factor receptor signaling pathway (BP)	3	1748	5	34208	0.00123223	0.0128902	NRP1,HGF,MET
GO:0060510	Type II pneumocyte differentiation (BP)	3	1748	5	34208	0.00123223	0.0128902	GATA6,NFIB,IGF1
GO:0006654	phosphatidic acid biosynthetic process (BP)	3	1748	5	34208	0.00123223	0.0128902	PLD1,AGPAT2,SLC27A1
GO:0060665	regulation of branching involved in salivary gland morphogenesis by mesenchymal-epithelial signaling (BP)	3	1748	5	34208	0.00123223	0.0128902	FGF7,HGF,MET
GO:0001955	blood vessel maturation (BP)	3	1748	5	34208	0.00123223	0.0128902	ACVRL1,CDH5,RECK
GO:0090072	positive regulation of sodium ion transport via voltage-gated sodium channel activity (BP)	3	1748	5	34208	0.00123223	0.0128902	SCN3B,SCN2B,SCN4B
GO:0034332	adherens junction organization (BP)	7	1748	33	34208	0.00118879	0.0129021	PVRL2,PVRL4,CADM3,CADM2,CDH5,CDH13,ACTG1
GO:0042059	negative regulation of epidermal growth factor receptor signaling pathway (BP)	7	1748	33	34208	0.00118879	0.0129021	SH3KBP1,SPRY2,EPS15,DAB2IP,SPRY1,EGFR,ARHGEF7
GO:0022008	neurogenesis (BP)	7	1748	33	34208	0.00118879	0.0129021	LEF1,EPHB1,TACC1,PRDM8,LPAR1,TCF7L2,PRDM16
GO:0045859	regulation of protein kinase activity (BP)	5	1748	17	34208	0.00127859	0.0132554	TSPYL2,PRKAR2B,TSC1,ECT2,SLC9A3R1
GO:0014047	glutamate secretion (BP)	5	1748	17	34208	0.00127859	0.0132554	VAMP2,BDNF,STXBP1,STX1A,SLC17A7
GO:0008585	female gonad development (BP)	5	1748	17	34208	0.00127859	0.0132554	FANCA,ARID5B,SFRP1,WNT10B,PDGFRA
GO:0010976	positive regulation of neuron projection development (BP)	8	1748	43	34208	0.00133726	0.0137813	NDNF,FEZ1,SCARF1,PTK6,NTRK2,ADNP,MET,MARK2
GO:0001649	osteoblast differentiation (BP)	8	1748	43	34208	0.00133726	0.0137813	FGF9,LEF1,BMP2,SFRP1,BMP6,EPHA2,WNT11,MEF2C
GO:0030325	adrenal gland development (BP)	6	1748	25	34208	0.00134934	0.0137831	ARID5B,CITED2,NR3C1,STRA6,WNT11,PDGFRA
GO:0060548	negative regulation of cell death (BP)	6	1748	25	34208	0.00134934	0.0137831	PARK2,SOX4,SMAD4,FGF2,WNT11,CACYBP
GO:0001837	epithelial to mesenchymal transition (BP)	6	1748	25	34208	0.00134934	0.0137831	LEF1,TGFBR3,BMP2,HNRNPAB,HGF,MSX1
GO:0015031	protein transport (BP)	36	1748	413	34208	0.00137108	0.0139641	AFTPH,AP1AR,NSF,GOLT1B,HOOK3,RAB12,ARRB1,RABIF,LRP1B,ARF3,NUP210,RAB10,TMED3,VPS37C,SEC31B,PKDCC,CENPF,KIF18A,RAB8A,SNX21,LCA5,STXBP1,VAMP3,EPS15,RAB17,AAGAB,COG2,ECT2,MYO5B,KIF17,DOPEY2,RAB11FIP2,RAB26,RAB6B,ARF1,SEC61A1
GO:0042692	muscle cell differentiation (BP)	7	1748	34	34208	0.00143169	0.0144543	SOX6,BNIP2,FBXO40,BOC,QKI,SYNE1,MEF2C
GO:0042552	myelination (BP)	7	1748	34	34208	0.00143169	0.0144543	EGR2,ACSBG1,QKI,SBF2,LPAR1,SCN2A,TSC1
GO:0001658	branching involved in ureteric bud morphogenesis (BP)	7	1748	34	34208	0.00143169	0.0144543	BMP2,PTCH1,SMAD4,NPNT,TCF21,WNT1,FGF2
GO:0030097	hemopoiesis (BP)	10	1748	64	34208	0.00143695	0.0144652	TAL1,SOX6,RTKN2,CSF1,DLL1,SOD2,ANGPT1,JAG1,KIT,EPAS1
GO:0009791	post-embryonic development (BP)	11	1748	75	34208	0.00144541	0.0145084	SOX6,ARID5B,SCN9A,FOXP2,CSRNP1,FOXP3,MECOM,SOD2,PYGO2,ACO1,NDN
GO:0090263	positive regulation of canonical Wnt receptor signaling pathway (BP)	8	1748	44	34208	0.0015622	0.0156355	FGF9,SFRP1,SOX4,CAV1,EDA,YAP1,WNT10B,DIXDC1
GO:0032320	positive regulation of Ras GTPase activity (BP)	5	1748	18	34208	0.00169635	0.0163198	RASA3,S1PR1,ALDH1A1,DAB2IP,WNT11
GO:0009755	hormone-mediated signaling pathway (BP)	5	1748	18	34208	0.00169635	0.0163198	LATS2,GHR,LHCGR,ADIPOR1,THRA
GO:0019933	cAMP-mediated signaling (BP)	5	1748	18	34208	0.00169635	0.0163198	RAPGEF2,PDE2A,EIF4EBP2,ADM,SLC9A3R1
GO:0010862	positive regulation of pathway-restricted SMAD protein phosphorylation (BP)	5	1748	18	34208	0.00169635	0.0163198	BMP2,SMAD4,BMP6,RBPMS,BMPR2
GO:0030539	male genitalia development (BP)	5	1748	18	34208	0.00169635	0.0163198	BMP6,LHCGR,GJB2,PDGFRA,ASB1
GO:0048485	sympathetic nervous system development (BP)	6	1748	26	34208	0.00167902	0.0163799	NRP1,SOX4,SEMA3A,PLXNA4,HAND2,GATA3
GO:0007190	activation of adenylate cyclase activity (BP)	6	1748	26	34208	0.00167902	0.0163799	LHCGR,AVPR2,NTRK2,ADRB1,ADRB3,ADRB2
GO:0007080	mitotic metaphase plate congression (BP)	4	1748	11	34208	0.00167817	0.0164641	PSRC1,CCNB1,KIF18A,CDCA5
GO:0006937	regulation of muscle contraction (BP)	4	1748	11	34208	0.00167817	0.0164641	HSPB6,PPP1R12B,MYL9,TPM3
GO:0006884	cell volume homeostasis (BP)	4	1748	11	34208	0.00167817	0.0164641	ADD1,AQP1,SLC12A4,CLCN6
GO:0009312	oligosaccharide biosynthetic process (BP)	4	1748	11	34208	0.00167817	0.0164641	B3GALT1,B3GALT2,ST6GALNAC6,COG2
GO:0042953	lipoprotein transport (BP)	4	1748	11	34208	0.00167817	0.0164641	CUBN,ZDHHC17,CD36,LRP1
GO:0010875	positive regulation of cholesterol efflux (BP)	4	1748	11	34208	0.00167817	0.0164641	PTCH1,ABCA1,ADIPOQ,LRP1
GO:0006107	oxaloacetate metabolic process (BP)	4	1748	11	34208	0.00167817	0.0164641	STAT5B,GHR,PCK1,STAT5A
GO:0007417	central nervous system development (BP)	14	1748	112	34208	0.00173019	0.0165993	PARK2,PTEN,RCAN2,NGFR,ZEB2,JARID2,RCAN1,CITED2,LHCGR,S100B,RPS6KA3,DNER,RELN,NDN
GO:0006508	proteolysis (BP)	44	1748	543	34208	0.00187459	0.0179352	ADAMTS3,TRHDE,MMP11,IMMP2L,TLL1,MME,PROS1,XPNPEP2,PRSS8,OLR1,PRSS12,MASP1,ATXN3,PAMR1,CORIN,PM20D1,ERAP1,BRCC3,PAPPA2,MMP28,ADAMTS18,ECE2,ADAMTS14,ST14,OTUB2,NRIP2,LONRF1,TINAGL1,HGF,MMP1,USP44,CPM,ADAMTS9,NAALAD2,PCSK5,MMP13,ADAMTS1,USP25,TFRC,KY,ADAMTS5,RELN,SPINT2,ADAM33
GO:0045666	positive regulation of neuron differentiation (BP)	9	1748	56	34208	0.00200481	0.0191283	RGS6,FEZ1,BNIP2,BMP2,BMP6,BDNF,ECT2,TCF4,MEF2C
GO:0071407	cellular response to organic cyclic compound (BP)	7	1748	36	34208	0.00203225	0.019337	BMP2,GRIN2B,CCNB1,WNT10B,GSK3A,CEBPA,SMAD9
GO:0048706	embryonic skeletal system development (BP)	6	1748	27	34208	0.0020664	0.0196082	FGF9,HOXA9,ACVR2A,WNT11,PCSK5,GAS1
GO:0071363	cellular response to growth factor stimulus (BP)	8	1748	46	34208	0.00210138	0.0198858	FEZ1,BMP2,SFRP1,GRIN2B,IBSP,MET,KLF4,CAT
GO:0071864	positive regulation of cell proliferation in bone marrow (BP)	2	1748	2	34208	0.00260971	0.0202763	LEF1,MEF2C
GO:0031111	negative regulation of microtubule polymerization or depolymerization (BP)	2	1748	2	34208	0.00260971	0.0202763	CLASP1,FKBP4
GO:0051081	nuclear envelope disassembly (BP)	2	1748	2	34208	0.00260971	0.0202763	PAFAH1B1,NDEL1
GO:0008593	regulation of Notch signaling pathway (BP)	2	1748	2	34208	0.00260971	0.0202763	DTX1,POSTN
GO:0002543	activation of blood coagulation via clotting cascade (BP)	2	1748	2	34208	0.00260971	0.0202763	ANO6,F3
GO:0060279	positive regulation of ovulation (BP)	2	1748	2	34208	0.00260971	0.0202763	INHBA,INHBB
GO:0051303	establishment of chromosome localization (BP)	2	1748	2	34208	0.00260971	0.0202763	NDE1,BIRC5
GO:0032680	regulation of tumor necrosis factor production (BP)	2	1748	2	34208	0.00260971	0.0202763	ZFP36,MAPKAPK2
GO:0001956	positive regulation of neurotransmitter secretion (BP)	2	1748	2	34208	0.00260971	0.0202763	SNCA,STX1A
GO:0070836	caveola assembly (BP)	2	1748	2	34208	0.00260971	0.0202763	CAV1,CAV2
GO:0046543	development of secondary female sexual characteristics (BP)	2	1748	2	34208	0.00260971	0.0202763	STAT5B,STAT5A
GO:0019218	regulation of steroid metabolic process (BP)	2	1748	2	34208	0.00260971	0.0202763	STAT5B,STAT5A
GO:0048841	regulation of axon extension involved in axon guidance (BP)	2	1748	2	34208	0.00260971	0.0202763	SEMA3A,PLXNA4
GO:0021636	trigeminal nerve morphogenesis (BP)	2	1748	2	34208	0.00260971	0.0202763	NRP1,PLXNA4
GO:0072070	loop of Henle development (BP)	2	1748	2	34208	0.00260971	0.0202763	DLL1,JAG1
GO:0060128	corticotropin hormone secreting cell differentiation (BP)	2	1748	2	34208	0.00260971	0.0202763	BMP2,FGF2
GO:0031064	negative regulation of histone deacetylation (BP)	2	1748	2	34208	0.00260971	0.0202763	FOXP3,SKI
GO:0010868	negative regulation of triglyceride biosynthetic process (BP)	2	1748	2	34208	0.00260971	0.0202763	FBXW7,SIK1
GO:0050779	RNA destabilization (BP)	2	1748	2	34208	0.00260971	0.0202763	TNFRSF1B,ZFP36
GO:0060061	Spemann organizer formation (BP)	2	1748	2	34208	0.00260971	0.0202763	WNT1,FZD5
GO:0005992	trehalose biosynthetic process (BP)	2	1748	2	34208	0.00260971	0.0202763	PGM5,PGM1
GO:0001996	positive regulation of heart rate by epinephrine-norepinephrine (BP)	2	1748	2	34208	0.00260971	0.0202763	ADRB1,ADRA1B
GO:0032831	positive regulation of CD4-positive, CD25-positive, alpha-beta regulatory T cell differentiation (BP)	2	1748	2	34208	0.00260971	0.0202763	FOXP3,GIMAP5
GO:0043555	regulation of translation in response to stress (BP)	2	1748	2	34208	0.00260971	0.0202763	RPS6KA3,RPS6KA1
GO:0061156	pulmonary artery morphogenesis (BP)	2	1748	2	34208	0.00260971	0.0202763	CITED2,STRA6
GO:0055096	low-density lipoprotein particle mediated signaling (BP)	2	1748	2	34208	0.00260971	0.0202763	CD36,CDH13
GO:2000124	regulation of endocannabinoid signaling pathway (BP)	2	1748	2	34208	0.00260971	0.0202763	ABHD6,MGLL
GO:0033484	nitric oxide homeostasis (BP)	2	1748	2	34208	0.00260971	0.0202763	CAV1,ADNP
GO:0060414	aorta smooth muscle tissue morphogenesis (BP)	2	1748	2	34208	0.00260971	0.0202763	PROX1,MYLK
GO:0042701	progesterone secretion (BP)	2	1748	2	34208	0.00260971	0.0202763	FZD4,INHBA
GO:0042488	positive regulation of odontogenesis of dentin-containing tooth (BP)	2	1748	2	34208	0.00260971	0.0202763	NGFR,CSF1
GO:0021757	caudate nucleus development (BP)	2	1748	2	34208	0.00260971	0.0202763	FOXP2,FOXP3
GO:0021758	putamen development (BP)	2	1748	2	34208	0.00260971	0.0202763	FOXP2,FOXP3
GO:0000022	mitotic spindle elongation (BP)	2	1748	2	34208	0.00260971	0.0202763	KIF23,PRC1
GO:0071455	cellular response to hyperoxia (BP)	2	1748	2	34208	0.00260971	0.0202763	CAV1,FAS
GO:0043148	mitotic spindle stabilization (BP)	2	1748	2	34208	0.00260971	0.0202763	SBDS,CCNB1
GO:0007638	mechanosensory behavior (BP)	2	1748	2	34208	0.00260971	0.0202763	TACR1,STRBP
GO:0001560	regulation of cell growth by extracellular stimulus (BP)	2	1748	2	34208	0.00260971	0.0202763	KIF26A,MYOCD
GO:0072239	metanephric glomerulus vasculature development (BP)	2	1748	2	34208	0.00260971	0.0202763	AQP1,OSR1
GO:0006677	glycosylceramide metabolic process (BP)	2	1748	2	34208	0.00260971	0.0202763	ST6GALNAC3,ST6GALNAC6
GO:0007493	endodermal cell fate determination (BP)	2	1748	2	34208	0.00260971	0.0202763	GATA6,SOX17
GO:0030835	negative regulation of actin filament depolymerization (BP)	2	1748	2	34208	0.00260971	0.0202763	LIMA1,SHROOM2
GO:0051654	establishment of mitochondrion localization (BP)	2	1748	2	34208	0.00260971	0.0202763	PVRL2,FEZ1
GO:0055007	cardiac muscle cell differentiation (BP)	5	1748	19	34208	0.00220609	0.0205961	GATA6,MYOCD,TSC1,SIK1,CACYBP
GO:0043029	T cell homeostasis (BP)	5	1748	19	34208	0.00220609	0.0205961	STAT5B,FOXP3,GIMAP5,CHST3,STAT5A
GO:0032147	activation of protein kinase activity (BP)	5	1748	19	34208	0.00220609	0.0205961	CLSPN,TGFBR2,ADNP,ECT2,TPX2
GO:0007616	long-term memory (BP)	5	1748	19	34208	0.00220609	0.0205961	SGK1,TACR1,GRIN2B,GRIA1,SLC17A7
GO:0007194	negative regulation of adenylate cyclase activity (BP)	5	1748	19	34208	0.00220609	0.0205961	GRM7,GRM8,EDNRB,GALR1,PALM
GO:0008219	cell death (BP)	17	1748	156	34208	0.00268127	0.0207859	PARK2,HYAL1,SNCAIP,OPTN,OLR1,SPG20,ATXN3,ADCK3,PINK1,TNFRSF1B,SNCA,PTGER3,FLVCR1,FUS,HTR2A,ATP6AP1,SYNE1
GO:0060536	cartilage morphogenesis (BP)	3	1748	6	34208	0.00237067	0.0209499	HAND2,MSX1,MEF2C
GO:0006561	proline biosynthetic process (BP)	3	1748	6	34208	0.00237067	0.0209499	PYCRL,ALDH18A1,PYCR1
GO:0019800	peptide cross-linking via chondroitin 4-sulfate glycosaminoglycan (BP)	3	1748	6	34208	0.00237067	0.0209499	NDNF,EGFLAM,DCN
GO:0007270	neuron-neuron synaptic transmission (BP)	3	1748	6	34208	0.00237067	0.0209499	DLGAP2,TMOD2,VDAC1
GO:0047496	vesicle transport along microtubule (BP)	3	1748	6	34208	0.00237067	0.0209499	PAFAH1B1,DYNC1I1,NDEL1
GO:0021799	cerebral cortex radially oriented cell migration (BP)	3	1748	6	34208	0.00237067	0.0209499	LHX6,DIXDC1,NDEL1
GO:0048070	regulation of developmental pigmentation (BP)	3	1748	6	34208	0.00237067	0.0209499	ADAMTS9,KIT,EDN3
GO:0048598	embryonic morphogenesis (BP)	3	1748	6	34208	0.00237067	0.0209499	ZEB2,FLT1,FGF2
GO:0030828	positive regulation of cGMP biosynthetic process (BP)	3	1748	6	34208	0.00237067	0.0209499	ADNP,NPR1,GUCY1A3
GO:0042713	sperm ejaculation (BP)	3	1748	6	34208	0.00237067	0.0209499	TACR1,ACVR2A,AVPR1A
GO:0003084	positive regulation of systemic arterial blood pressure (BP)	3	1748	6	34208	0.00237067	0.0209499	AVPR2,ADRB1,AVPR1A
GO:0033539	fatty acid beta-oxidation using acyl-CoA dehydrogenase (BP)	3	1748	6	34208	0.00237067	0.0209499	ACAD11,ACADS,ACADL
GO:0032825	positive regulation of natural killer cell differentiation (BP)	3	1748	6	34208	0.00237067	0.0209499	STAT5B,IL15RA,STAT5A
GO:0006573	valine metabolic process (BP)	3	1748	6	34208	0.00237067	0.0209499	STAT5B,GHR,STAT5A
GO:0060501	positive regulation of epithelial cell proliferation involved in lung morphogenesis (BP)	3	1748	6	34208	0.00237067	0.0209499	FOXP2,FOXP3,FGF7
GO:0051988	regulation of attachment of spindle microtubules to kinetochore (BP)	3	1748	6	34208	0.00237067	0.0209499	RACGAP1,NEK2,ECT2
GO:0010761	fibroblast migration (BP)	3	1748	6	34208	0.00237067	0.0209499	ARID5B,ZFAND5,TNS1
GO:0090344	negative regulation of cell aging (BP)	3	1748	6	34208	0.00237067	0.0209499	PTEN,FOXM1,WNT1
GO:0014065	phosphatidylinositol 3-kinase cascade (BP)	4	1748	12	34208	0.00241586	0.0210283	ERBB3,PIK3R1,HTR2A,GATA3
GO:0017156	calcium ion-dependent exocytosis (BP)	4	1748	12	34208	0.00241586	0.0210283	VAMP2,RIMS3,VAMP3,STX1A
GO:0002040	sprouting angiogenesis (BP)	4	1748	12	34208	0.00241586	0.0210283	LEF1,TEK,CDH13,ANGPT1
GO:0007043	cell-cell junction assembly (BP)	4	1748	12	34208	0.00241586	0.0210283	DSG1,TJP1,TLN2,PARD6B
GO:0060216	definitive hemopoiesis (BP)	4	1748	12	34208	0.00241586	0.0210283	TAL1,TGFBR3,HOXA9,TEK
GO:0045740	positive regulation of DNA replication (BP)	7	1748	37	34208	0.00239741	0.0211325	CDK1,JUN,EGFR,MET,PDGFRA,IGF1,CACYBP
GO:0051216	cartilage development (BP)	9	1748	57	34208	0.00227457	0.0211785	PITX1,SOX6,HOXA3,SOX5,BMP8A,BMP6,GDF5,MMP13,BMP3
GO:0007626	locomotory behavior (BP)	10	1748	68	34208	0.00229414	0.0213036	TAL1,SOBP,PDE1B,ADRA1B,NPY2R,NOVA1,SOD2,NPAS3,RELN,FIGN
GO:0009790	embryo development (BP)	15	1748	128	34208	0.00230645	0.0213608	RACGAP1,BMP2,SFRP1,FZD4,FOXO1,FOXP2,FOXP3,FOXN3,FOXM1,TPI1,FOXO4,TSC1,NR5A2,FOXN2,NRG2
GO:0071356	cellular response to tumor necrosis factor (BP)	6	1748	28	34208	0.00251758	0.0216962	SFRP1,KLF2,PID1,DAB2IP,INPP5K,GATA3
GO:0030879	mammary gland development (BP)	6	1748	28	34208	0.00251758	0.0216962	LEF1,HOXA9,PTCH1,CAV1,IGF1,IRS2
GO:0007259	JAK-STAT cascade (BP)	6	1748	28	34208	0.00251758	0.0216962	PKD2,STAT5B,GHR,SOCS3,SOCS2,STAT5A
GO:0000083	regulation of transcription involved in G1/S phase of mitotic cell cycle (BP)	5	1748	20	34208	0.00281885	0.021707	CDK1,CDT1,CDC6,CCNE1,RRM2
GO:0030574	collagen catabolic process (BP)	5	1748	20	34208	0.00281885	0.021707	ADAMTS3,MMP11,ADAMTS14,MMP1,MMP13
GO:0050729	positive regulation of inflammatory response (BP)	7	1748	38	34208	0.00281103	0.0217432	IL33,CX3CL1,STAT5B,TLR4,PDE2A,MAPK13,STAT5A
GO:0045471	response to ethanol (BP)	12	1748	92	34208	0.00250693	0.0217664	TACR1,SLC2A4,CDK1,STAT5B,GRIN2B,CDO1,PIK3R1,CCNE1,TLR4,STAT5A,CCND2,ADIPOQ
GO:0045216	cell-cell junction organization (BP)	9	1748	58	34208	0.00257239	0.0221136	PVRL2,CRB3,PVRL4,CADM3,CADM2,CDH5,PARD6B,CDH13,ACTG1
GO:0007166	cell surface receptor signaling pathway (BP)	18	1748	171	34208	0.00298834	0.0229613	SEMA6A,SSTR1,CLEC1A,LIFR,DTX1,EDNRB,CD36,INHBA,MAGI1,LEPR,TNFRSF1B,EGFR,NPR1,CXCR2,MET,EDN3,MPL,ADRB2
GO:0021915	neural tube development (BP)	6	1748	29	34208	0.00303885	0.0231955	SFRP1,PAX3,ALDH1A2,PROX1,EPHA2,STIL
GO:0001975	response to amphetamine (BP)	6	1748	29	34208	0.00303885	0.0231955	GNAL,DPYSL2,GRIN2B,PDE1B,ADRA1B,HPRT1
GO:0009409	response to cold (BP)	6	1748	29	34208	0.00303885	0.0231955	FOS,ADRB1,ADM,ADRB3,SLC27A1,ADRB2
GO:0006917	induction of apoptosis (BP)	19	1748	185	34208	0.00307105	0.0233898	LEF1,PHLDA3,KLF10,PTEN,NGFR,DLC1,ITM2B,FAS,INHBA,PLAGL1,PRUNE2,NACC1,NOD1,C6,NLRP1,AIFM2,DIABLO,ETS1,TNFSF12
GO:0006919	activation of cysteine-type endopeptidase activity involved in apoptotic process (BP)	10	1748	71	34208	0.00317403	0.0241213	DLC1,FAS,AIFM1,SNCA,NOD1,C6,NLRP1,F3,DIABLO,MAP3K5
GO:0050728	negative regulation of inflammatory response (BP)	7	1748	39	34208	0.00327718	0.0247966	TEK,TNFRSF1B,ZFP36,KLF4,ADIPOQ,ADRB2,GATA3
GO:0030512	negative regulation of transforming growth factor beta receptor signaling pathway (BP)	7	1748	39	34208	0.00327718	0.0247966	TGFBR3,HSPA5,NR3C1,WNT1,PRDM16,MECOM,SKI
GO:0045885	positive regulation of survival gene product expression (BP)	4	1748	13	34208	0.0033493	0.0250153	STAT5B,CDH13,STAT5A,MEF2C
GO:0006661	phosphatidylinositol biosynthetic process (BP)	4	1748	13	34208	0.0033493	0.0250153	HTR2A,FGF2,SLC27A1,CDS1
GO:0060412	ventricular septum morphogenesis (BP)	4	1748	13	34208	0.0033493	0.0250153	SAV1,SOX4,PROX1,WNT11
GO:0010745	negative regulation of macrophage derived foam cell differentiation (BP)	4	1748	13	34208	0.0033493	0.0250153	PPARA,ABCA1,ADIPOQ,ABCA5
GO:0071777	positive regulation of cell cycle cytokinesis (BP)	4	1748	13	34208	0.0033493	0.0250153	RACGAP1,KIF23,CDC6,ECT2
GO:0035329	hippo signaling cascade (BP)	4	1748	13	34208	0.0033493	0.0250153	SAV1,LATS2,TEAD1,YAP1
GO:0007565	female pregnancy (BP)	10	1748	72	34208	0.0035206	0.0262383	FOS,CRHBP,GPX3,STAT5B,LEP,CLIC5,ADM,FLT1,STAT5A,ETS1
GO:0050918	positive chemotaxis (BP)	5	1748	21	34208	0.00354574	0.0263127	FIGF,FGF7,CCL16,ANGPT1,FGF2
GO:0045765	regulation of angiogenesis (BP)	5	1748	21	34208	0.00354574	0.0263127	PROK1,SFRP1,EPHA2,ID1,FGF2
GO:0006271	DNA strand elongation involved in DNA replication (BP)	6	1748	30	34208	0.00363662	0.0268153	MCM2,GINS1,GINS2,MCM4,FEN1,RFC2
GO:0033077	T cell differentiation in thymus (BP)	6	1748	30	34208	0.00363662	0.0268153	ZFP36L1,STAT5B,WNT1,ZFP36L2,FZD5,STAT5A
GO:0010332	response to gamma radiation (BP)	6	1748	30	34208	0.00363662	0.0268153	FANCD2,CAV1,DCUN1D3,SOCS3,XRCC2,SOD2
GO:0006892	post-Golgi vesicle-mediated transport (BP)	7	1748	40	34208	0.00380002	0.0279607	ARRB1,VAMP2,STX7,AP1S1,ARF1,SH3D19,AP1S3
GO:0045588	positive regulation of gamma-delta T cell differentiation (BP)	3	1748	7	34208	0.0039912	0.0286393	STAT5B,GIMAP5,STAT5A
GO:0060136	embryonic process involved in female pregnancy (BP)	3	1748	7	34208	0.0039912	0.0286393	ACSL4,CITED2,NODAL
GO:0016050	vesicle organization (BP)	3	1748	7	34208	0.0039912	0.0286393	CAV1,EPS15,CAV2
GO:0035767	endothelial cell chemotaxis (BP)	3	1748	7	34208	0.0039912	0.0286393	NRP1,PRKD1,EGR3
GO:0071526	semaphorin-plexin signaling pathway (BP)	3	1748	7	34208	0.0039912	0.0286393	NRP1,SEMA3A,PLXNA4
GO:0022011	myelination in peripheral nervous system (BP)	3	1748	7	34208	0.0039912	0.0286393	LGI4,ARHGEF10,SKI
GO:0010832	negative regulation of myotube differentiation (BP)	3	1748	7	34208	0.0039912	0.0286393	MYOCD,HDAC4,BHLHE41
GO:2000377	regulation of reactive oxygen species metabolic process (BP)	3	1748	7	34208	0.0039912	0.0286393	PARK2,PID1,FOXM1
GO:0000578	embryonic axis specification (BP)	3	1748	7	34208	0.0039912	0.0286393	WNT1,STIL,FZD5
GO:0060013	righting reflex (BP)	3	1748	7	34208	0.0039912	0.0286393	CDH23,FOXP2,FOXP3
GO:0060346	bone trabecula formation (BP)	3	1748	7	34208	0.0039912	0.0286393	SFRP1,FBN2,WNT10B
GO:0030857	negative regulation of epithelial cell differentiation (BP)	3	1748	7	34208	0.0039912	0.0286393	CAV1,OSR1,YAP1
GO:0006897	endocytosis (BP)	13	1748	110	34208	0.00407034	0.029147	SH3KBP1,EHD2,CD209,GHR,SNX1,SCARA5,WASF2,PLA2R1,DNER,LRP4,TFRC,EEA1,AP1S3
GO:0006805	xenobiotic metabolic process (BP)	15	1748	136	34208	0.00413399	0.0295419	BPNT1,CYP2U1,GLYAT,ACSS2,CYP3A4,GSTM5,CYP26B1,FMO2,ALDH1A1,PTGIS,AHCY,ADH1B,CYP46A1,MAOA,ADH4
GO:0007200	activation of phospholipase C activity by G-protein coupled receptor protein signaling pathway coupled to IP3 second messenger (BP)	6	1748	31	34208	0.00431739	0.0306632	TACR1,NMUR1,EDNRB,LHCGR,PTGER3,CXCR2
GO:0008016	regulation of heart contraction (BP)	6	1748	31	34208	0.00431739	0.0306632	HSPB7,KCNE1,CELF2,KCNIP2,DES,HBEGF
GO:0050796	regulation of insulin secretion (BP)	10	1748	74	34208	0.00430346	0.0306898	VAMP2,KCNB1,SLC2A1,RAPGEF3,LEP,KCNJ11,PRKAR2B,STXBP1,PRKCA,STX1A
GO:0001937	negative regulation of endothelial cell proliferation (BP)	5	1748	22	34208	0.00439788	0.0309187	ACVRL1,CAV1,PTPRM,ATPIF1,CAV2
GO:0010035	response to inorganic substance (BP)	5	1748	22	34208	0.00439788	0.0309187	FAS,ADNP,AVPR1A,PDGFRA,TFRC
GO:0031572	G2/M transition DNA damage checkpoint (BP)	5	1748	22	34208	0.00439788	0.0309187	CLSPN,DTL,BRCC3,CDC14B,MAPKAPK2
GO:0045786	negative regulation of cell cycle (BP)	7	1748	41	34208	0.00438378	0.0310079	BMP2,NGFR,TSPYL2,RPS6KA2,INHBA,ETS1,GATA3
GO:0045768	positive regulation of anti-apoptosis (BP)	7	1748	41	34208	0.00438378	0.0310079	DUSP1,LIFR,CAV1,PIK3R1,ADM,ANGPT1,LRP1
GO:0048745	smooth muscle tissue development (BP)	4	1748	14	34208	0.00450087	0.0311385	ZFAND5,FOXP2,FOXP3,STRA6
GO:0006820	anion transport (BP)	4	1748	14	34208	0.00450087	0.0311385	ABCA1,SLC26A7,SLC4A5,VDAC1
GO:0015701	bicarbonate transport (BP)	4	1748	14	34208	0.00450087	0.0311385	SLC4A4,PTGER3,SLC26A7,SLC4A5
GO:0032332	positive regulation of chondrocyte differentiation (BP)	4	1748	14	34208	0.00450087	0.0311385	SOX6,SOX5,PKDCC,GDF5
GO:0006940	regulation of smooth muscle contraction (BP)	4	1748	14	34208	0.00450087	0.0311385	CAV1,CNN1,ATP1A2,FLT1
GO:0043536	positive regulation of blood vessel endothelial cell migration (BP)	4	1748	14	34208	0.00450087	0.0311385	PRKD1,ANGPT1,FGF2,PRKCA
GO:0001659	temperature homeostasis (BP)	4	1748	14	34208	0.00450087	0.0311385	PPARGC1A,GIMAP5,HTR2A,ACADL
GO:0045954	positive regulation of natural killer cell mediated cytotoxicity (BP)	4	1748	14	34208	0.00450087	0.0311385	PVRL2,STAT5B,GIMAP5,STAT5A
GO:0051090	regulation of sequence-specific DNA binding transcription factor activity (BP)	9	1748	63	34208	0.00455438	0.0313837	SGK1,FOS,JUN,FOXO1,FOXP2,FOXN3,FOXM1,FOXO4,FOXN2
GO:0043627	response to estrogen stimulus (BP)	9	1748	63	34208	0.00455438	0.0313837	GATA6,AQP1,CAV1,RCAN1,CITED2,FAS,ANGPT1,MMP13,GATA3
GO:0051591	response to cAMP (BP)	8	1748	52	34208	0.00462634	0.0317535	FOS,DUSP1,GATA6,JUN,CDO1,PIK3R1,CCND2,SDC1
GO:0018105	peptidyl-serine phosphorylation (BP)	8	1748	52	34208	0.00462634	0.0317535	CLSPN,RPS6KA2,PRKD1,TGFBR2,HIPK3,PINK1,SBK1,MKNK1
GO:0007160	cell-matrix adhesion (BP)	10	1748	75	34208	0.00474316	0.0324911	LYVE1,FREM1,FBLN5,EDA,ECM2,NPNT,EPDR1,VCL,SORBS1,TSC1
GO:0030334	regulation of cell migration (BP)	7	1748	42	34208	0.00503277	0.0344071	SGK1,NEXN,ROBO4,PARD6B,JAG1,LAMA4,EDN3
GO:0009888	tissue development (BP)	6	1748	32	34208	0.0050877	0.0346462	FOXO1,FOXN3,FOXM1,FOXO4,FOXN2,POSTN
GO:0032755	positive regulation of interleukin-6 production (BP)	6	1748	32	34208	0.0050877	0.0346462	IL33,CD36,FIGF,TLR4,NOD1,MAPK13
GO:0043154	negative regulation of cysteine-type endopeptidase activity involved in apoptotic process (BP)	8	1748	53	34208	0.00520971	0.0354076	LEF1,HSPA5,RPS6KA3,TNFAIP8,SNCA,RPS6KA1,BIRC5,KLF4
GO:0016567	protein ubiquitination (BP)	16	1748	153	34208	0.00526396	0.0357065	DCAF7,UBE2K,ARRB1,UBE2I,FBXO45,SAE1,FBXW7,KLHL21,CCNF,KCTD13,PDZRN3,FBXL3,DCAF13,MYLIP,FBXL5,TRAF7
GO:0051496	positive regulation of stress fiber assembly (BP)	5	1748	23	34208	0.00538629	0.0363235	TACR1,SFRP1,ARHGEF10,WNT11,ARHGEF15
GO:0051412	response to corticosterone stimulus (BP)	5	1748	23	34208	0.00538629	0.0363235	FOS,GPX3,CCNE1,NR3C1,AVPR1A
GO:0009954	proximal/distal pattern formation (BP)	5	1748	23	34208	0.00538629	0.0363235	HOXA9,HOXA10,ALDH1A2,CYP26B1,LRP4
GO:0006417	regulation of translation (BP)	9	1748	65	34208	0.00561781	0.0378114	ZFP36L1,LSM14B,EIF4E3,QKI,RBM8A,CPEB1,TSC1,MKNK1,ACO1
GO:0007584	response to nutrient (BP)	11	1748	89	34208	0.00563765	0.0378715	SSTR1,CUBN,CAV1,ACSL4,PIK3R1,LEP,VLDLR,ACSL1,CEBPA,ADIPOQ,TFRC
GO:0009967	positive regulation of signal transduction (BP)	4	1748	15	34208	0.00589175	0.0388274	CAV1,DAB2IP,ADIPOQ,GATA3
GO:0032715	negative regulation of interleukin-6 production (BP)	4	1748	15	34208	0.00589175	0.0388274	ARRB1,KLF2,FOXP3,TLR4
GO:0048546	digestive tract morphogenesis (BP)	4	1748	15	34208	0.00589175	0.0388274	SFRP1,STRA6,NODAL,EGFR
GO:0046928	regulation of neurotransmitter secretion (BP)	4	1748	15	34208	0.00589175	0.0388274	PARK2,SNCAIP,GRM8,EDN3
GO:0030261	chromosome condensation (BP)	4	1748	15	34208	0.00589175	0.0388274	CDK1,NCAPH,AIFM2,SMC4
GO:0070848	response to growth factor stimulus (BP)	4	1748	15	34208	0.00589175	0.0388274	GATA6,EPHA2,FAS,PIK3R1
GO:0048593	camera-type eye morphogenesis (BP)	4	1748	15	34208	0.00589175	0.0388274	SHROOM2,AQP1,EPHB1,SKI
GO:0043433	negative regulation of sequence-specific DNA binding transcription factor activity (BP)	8	1748	54	34208	0.0058476	0.0390552	PTCH1,PROX1,FOXP3,HDAC4,ID1,TCF7L2,PRNP,HAND2
GO:0030900	forebrain development (BP)	8	1748	54	34208	0.0058476	0.0390552	ALDH1A2,DLC1,NFIB,STIL,MECOM,E2F1,DIXDC1,MSX1
GO:0042472	inner ear morphogenesis (BP)	8	1748	54	34208	0.0058476	0.0390552	FGF9,CDH23,SPRY2,SOBP,WNT1,COL11A1,PTPRQ,TFAP2A
GO:0000086	G2/M transition of mitotic cell cycle (BP)	13	1748	115	34208	0.00593837	0.0390605	PAFAH1B1,ABCB1,CDK1,NDE1,ODF2,CCNB1,NEK2,CCNA2,FOXM1,PRKAR2B,PLK4,CLASP1,BIRC5
GO:0032870	cellular response to hormone stimulus (BP)	6	1748	33	34208	0.00595412	0.0390901	FOS,DUSP1,STAT5B,GHR,INPP5K,SOCS2
GO:0030206	chondroitin sulfate biosynthetic process (BP)	3	1748	8	34208	0.00614418	0.0391536	CHST7,CHST3,CSGALNACT1
GO:0019255	glucose 1-phosphate metabolic process (BP)	3	1748	8	34208	0.00614418	0.0391536	PGM5,PGM1,HPRT1
GO:0007530	sex determination (BP)	3	1748	8	34208	0.00614418	0.0391536	CITED2,TCF21,DMRT2
GO:0045104	intermediate filament cytoskeleton organization (BP)	3	1748	8	34208	0.00614418	0.0391536	SYNM,ATXN3,DST
GO:0042551	neuron maturation (BP)	3	1748	8	34208	0.00614418	0.0391536	LGI4,CDKN1C,IRX5
GO:0055089	fatty acid homeostasis (BP)	3	1748	8	34208	0.00614418	0.0391536	DGAT2,GPAM,MLXIPL
GO:0030856	regulation of epithelial cell differentiation (BP)	3	1748	8	34208	0.00614418	0.0391536	STAT5B,KIAA1109,STAT5A
GO:0042135	neurotransmitter catabolic process (BP)	3	1748	8	34208	0.00614418	0.0391536	PRIMA1,NAALAD2,MAOA
GO:0034383	low-density lipoprotein particle clearance (BP)	3	1748	8	34208	0.00614418	0.0391536	DGAT2,CD36,ADIPOQ
GO:0035025	positive regulation of Rho protein signal transduction (BP)	3	1748	8	34208	0.00614418	0.0391536	ARRB1,LPAR2,LPAR1
GO:0060396	growth hormone receptor signaling pathway (BP)	3	1748	8	34208	0.00614418	0.0391536	GHR,PIK3R1,SOCS2
GO:0043149	stress fiber assembly (BP)	3	1748	8	34208	0.00614418	0.0391536	ARRB1,KCTD13,SORBS1
GO:0040037	negative regulation of fibroblast growth factor receptor signaling pathway (BP)	3	1748	8	34208	0.00614418	0.0391536	NGFR,SPRY2,SPRY1
GO:0071397	cellular response to cholesterol (BP)	3	1748	8	34208	0.00614418	0.0391536	PTCH1,INHBA,INHBB
GO:0001553	luteinization (BP)	3	1748	8	34208	0.00614418	0.0391536	STAT5B,STAT5A,PDGFRA
GO:0033137	negative regulation of peptidyl-serine phosphorylation (BP)	3	1748	8	34208	0.00614418	0.0391536	CAV1,INPP5K,MLXIPL
GO:0007189	activation of adenylate cyclase activity by G-protein signaling pathway (BP)	7	1748	44	34208	0.00654388	0.0413969	GNAL,ADM2,HTR4,ADRB1,ADRB3,ADRB2,GALR1
GO:0071560	cellular response to transforming growth factor beta stimulus (BP)	5	1748	24	34208	0.00652178	0.041408	SOX6,SOX5,SFRP1,PDE2A,MEF2C
GO:0016358	dendrite development (BP)	5	1748	24	34208	0.00652178	0.041408	NRP1,SCARF1,BDNF,RELN,CIT
GO:0000226	microtubule cytoskeleton organization (BP)	8	1748	55	34208	0.00654316	0.0414679	PAFAH1B1,CDK1,ATXN3,TACC1,MAP7,CLASP1,NDEL1,DST
GO:0030890	positive regulation of B cell proliferation (BP)	6	1748	34	34208	0.00692321	0.0437169	PELI1,BCL6,TLR4,VAV3,IRS2,MEF2C
GO:0030210	heparin biosynthetic process (BP)	2	1748	3	34208	0.0075627	0.0438485	ANGPT1,CSGALNACT1
GO:0045819	positive regulation of glycogen catabolic process (BP)	2	1748	3	34208	0.0075627	0.0438485	ADRA1B,PHKG2
GO:0072277	metanephric glomerular capillary formation (BP)	2	1748	3	34208	0.0075627	0.0438485	TCF21,PDGFRA
GO:0061333	renal tubule morphogenesis (BP)	2	1748	3	34208	0.0075627	0.0438485	PKD2,MEF2C
GO:0021800	cerebral cortex tangential migration (BP)	2	1748	3	34208	0.0075627	0.0438485	LHX6,RELN
GO:0051057	positive regulation of small GTPase mediated signal transduction (BP)	2	1748	3	34208	0.0075627	0.0438485	BNIP2,RELN
GO:0003289	atrial septum primum morphogenesis (BP)	2	1748	3	34208	0.0075627	0.0438485	SOX4,WHSC1
GO:0032429	regulation of phospholipase A2 activity (BP)	2	1748	3	34208	0.0075627	0.0438485	PLA2R1,LRP1
GO:0048680	positive regulation of axon regeneration (BP)	2	1748	3	34208	0.0075627	0.0438485	SCARF1,NDEL1
GO:0044027	hypermethylation of CpG island (BP)	2	1748	3	34208	0.0075627	0.0438485	GSK3A,DNMT3A
GO:0002032	desensitization of G-protein coupled receptor protein signaling pathway by arrestin (BP)	2	1748	3	34208	0.0075627	0.0438485	ADRB3,ADRB2
GO:2000467	positive regulation of glycogen (starch) synthase activity (BP)	2	1748	3	34208	0.0075627	0.0438485	GSK3A,ADIPOQ
GO:0060509	Type I pneumocyte differentiation (BP)	2	1748	3	34208	0.0075627	0.0438485	NFIB,IGF1
GO:0032878	regulation of establishment or maintenance of cell polarity (BP)	2	1748	3	34208	0.0075627	0.0438485	TEK,IGF1
GO:0019985	translesion synthesis (BP)	2	1748	3	34208	0.0075627	0.0438485	DTL,REV3L
GO:0072133	metanephric mesenchyme morphogenesis (BP)	2	1748	3	34208	0.0075627	0.0438485	OSR1,SMAD4
GO:0030323	respiratory tube development (BP)	2	1748	3	34208	0.0075627	0.0438485	TRAF4,PCSK5
GO:0042308	negative regulation of protein import into nucleus (BP)	2	1748	3	34208	0.0075627	0.0438485	PKIA,MDFIC
GO:0046878	positive regulation of saliva secretion (BP)	2	1748	3	34208	0.0075627	0.0438485	AQP1,ADRB1
GO:0048294	negative regulation of isotype switching to IgE isotypes (BP)	2	1748	3	34208	0.0075627	0.0438485	BCL6,FOXP3
GO:0021960	anterior commissure morphogenesis (BP)	2	1748	3	34208	0.0075627	0.0438485	NFIB,PLXNA4
GO:0051668	localization within membrane (BP)	2	1748	3	34208	0.0075627	0.0438485	CNIH2,CDH13
GO:2000466	negative regulation of glycogen (starch) synthase activity (BP)	2	1748	3	34208	0.0075627	0.0438485	GSK3A,INPP5K
GO:0051322	anaphase (BP)	2	1748	3	34208	0.0075627	0.0438485	KLHL21,USP44
GO:0060564	negative regulation of mitotic anaphase-promoting complex activity (BP)	2	1748	3	34208	0.0075627	0.0438485	MAD2L1,USP44
GO:0060129	thyroid-stimulating hormone-secreting cell differentiation (BP)	2	1748	3	34208	0.0075627	0.0438485	BMP2,FGF2
GO:0046668	regulation of retinal cell programmed cell death (BP)	2	1748	3	34208	0.0075627	0.0438485	BDNF,FGF2
GO:0048014	Tie receptor signaling pathway (BP)	2	1748	3	34208	0.0075627	0.0438485	TEK,ANGPT1
GO:0010838	positive regulation of keratinocyte proliferation (BP)	2	1748	3	34208	0.0075627	0.0438485	FGF7,TWIST2
GO:0060236	regulation of mitotic spindle organization (BP)	2	1748	3	34208	0.0075627	0.0438485	PSRC1,TPX2
GO:0043585	nose morphogenesis (BP)	2	1748	3	34208	0.0075627	0.0438485	STRA6,SKI
GO:0051649	establishment of localization in cell (BP)	2	1748	3	34208	0.0075627	0.0438485	ZWINT,PRIMA1
GO:2000741	positive regulation of mesenchymal stem cell differentiation (BP)	2	1748	3	34208	0.0075627	0.0438485	SOX6,SOX5
GO:0045629	negative regulation of T-helper 2 cell differentiation (BP)	2	1748	3	34208	0.0075627	0.0438485	BCL6,SOCS5
GO:0036006	cellular response to macrophage colony-stimulating factor stimulus (BP)	2	1748	3	34208	0.0075627	0.0438485	PDE1B,PDE2A
GO:0097011	cellular response to granulocyte macrophage colony-stimulating factor stimulus (BP)	2	1748	3	34208	0.0075627	0.0438485	PDE1B,PDE2A
GO:0000422	mitochondrion degradation (BP)	2	1748	3	34208	0.0075627	0.0438485	PARK2,PINK1
GO:0014707	branchiomeric skeletal muscle development (BP)	2	1748	3	34208	0.0075627	0.0438485	PITX1,TCF21
GO:0070672	response to interleukin-15 (BP)	2	1748	3	34208	0.0075627	0.0438485	STAT5B,ACSL4
GO:0060486	Clara cell differentiation (BP)	2	1748	3	34208	0.0075627	0.0438485	GATA6,NFIB
GO:0045637	regulation of myeloid cell differentiation (BP)	2	1748	3	34208	0.0075627	0.0438485	TAL1,FAS
GO:0010883	regulation of lipid storage (BP)	2	1748	3	34208	0.0075627	0.0438485	FBXW7,MEST
GO:0060613	fat pad development (BP)	2	1748	3	34208	0.0075627	0.0438485	ARID5B,DGAT2
GO:0061153	trachea gland development (BP)	2	1748	3	34208	0.0075627	0.0438485	LEF1,EDA
GO:0030318	melanocyte differentiation (BP)	5	1748	25	34208	0.00781489	0.0450849	EDNRB,MITF,KIT,EDN3,MEF2C
GO:0045840	positive regulation of mitosis (BP)	5	1748	25	34208	0.00781489	0.0450849	NUSAP1,MET,AURKA,EDN3,IGF1
GO:0040014	regulation of multicellular organism growth (BP)	5	1748	25	34208	0.00781489	0.0450849	STAT5B,GHR,GDF5,STAT5A,IGF1
GO:0000075	cell cycle checkpoint (BP)	14	1748	131	34208	0.00721708	0.0454899	CLSPN,CDC7,ANAPC7,CDK1,MCM2,CCNE2,MAD2L1,CCNB1,CDC6,MCM10,MCM4,BUB3,RFC2,ORC6
GO:0001755	neural crest cell migration (BP)	6	1748	35	34208	0.00800147	0.0460847	LEF1,PAX3,ZEB2,EDNRB,EDN3,EFNB1
GO:0051592	response to calcium ion (BP)	8	1748	57	34208	0.00811996	0.0466898	DUSP1,GRIN2B,CAV1,TXNIP,ACTG1,PDE1C,SDC1,KCNMB1
GO:0030279	negative regulation of ossification (BP)	4	1748	16	34208	0.00754168	0.0472784	SFRP1,LRP4,ADRB2,MEF2C
GO:0045648	positive regulation of erythrocyte differentiation (BP)	4	1748	16	34208	0.00754168	0.0472784	TAL1,ACVR2A,INHBA,ETS1
GO:0007052	mitotic spindle organization (BP)	4	1748	16	34208	0.00754168	0.0472784	STMN1,SPC25,KIF11,RCC1
GO:0051091	positive regulation of sequence-specific DNA binding transcription factor activity (BP)	9	1748	68	34208	0.00756036	0.0473101	ARID5B,PPARGC1A,FZD4,UBE2I,PTEN,WNT10B,HDAC4,WNT1,KIT
GO:0032088	negative regulation of NF-kappaB transcription factor activity (BP)	7	1748	46	34208	0.00836848	0.0480392	ARRB1,FOXP3,DAB2IP,IRAK2,TCEAL7,KLF4,CAT
GO:0071425	hemopoietic stem cell proliferation (BP)	3	1748	9	34208	0.00886835	0.0494379	WNT10B,WNT1,MECOM
GO:0045663	positive regulation of myoblast differentiation (BP)	3	1748	9	34208	0.00886835	0.0494379	BOC,PIK3R1,MEF2C
GO:0060425	lung morphogenesis (BP)	3	1748	9	34208	0.00886835	0.0494379	SPRY2,TCF21,ID1
GO:0043116	negative regulation of vascular permeability (BP)	3	1748	9	34208	0.00886835	0.0494379	NR3C1,PDE2A,ANGPT1
GO:0007178	transmembrane receptor protein serine/threonine kinase signaling pathway (BP)	3	1748	9	34208	0.00886835	0.0494379	ACVRL1,ACVR2A,BMPR2
GO:0016601	Rac protein signal transduction (BP)	3	1748	9	34208	0.00886835	0.0494379	CDH13,WASF2,NISCH
GO:0061029	eyelid development in camera-type eye (BP)	3	1748	9	34208	0.00886835	0.0494379	INHBA,STRA6,TFAP2A
GO:0030818	negative regulation of cAMP biosynthetic process (BP)	3	1748	9	34208	0.00886835	0.0494379	GRM7,GRM8,PDE2A
GO:0010460	positive regulation of heart rate (BP)	3	1748	9	34208	0.00886835	0.0494379	ADM,AVPR1A,EDN3
GO:0001953	negative regulation of cell-matrix adhesion (BP)	3	1748	9	34208	0.00886835	0.0494379	BCL6,PIK3R1,HOXA7
GO:0045638	negative regulation of myeloid cell differentiation (BP)	3	1748	9	34208	0.00886835	0.0494379	DLL1,ZFP36,TWIST2
GO:0060740	prostate gland epithelium morphogenesis (BP)	3	1748	9	34208	0.00886835	0.0494379	ESR2,STAT5A,IGF1
GO:0009605	response to external stimulus (BP)	3	1748	9	34208	0.00886835	0.0494379	MECOM,INHBB,EIF2AK1
GO:0001945	lymph vessel development (BP)	3	1748	9	34208	0.00886835	0.0494379	PROX1,EFNB2,KDR
GO:0070935	3'-UTR-mediated mRNA stabilization (BP)	3	1748	9	34208	0.00886835	0.0494379	ELAVL1,ZFP36,MAPKAPK2
GO:0032862	activation of Rho GTPase activity (BP)	3	1748	9	34208	0.00886835	0.0494379	SYDE1,TSC1,ECT2
GO:0060292	long term synaptic depression (BP)	3	1748	9	34208	0.00886835	0.0494379	ABHD6,SLC24A2,MGLL
GO:0001921	positive regulation of receptor recycling (BP)	3	1748	9	34208	0.00886835	0.0494379	NSF,VAMP3,SNCA
