# Supplementary material for: Identifying miRNA sponge modules using biclustering and regulatory scores
Source: BMC Bioinformatics. 2017 Mar 14;18(Suppl 3):44. doi: 10.1186/s12859-017-1467-5 (PMC5374547; doi:10.1186/s12859-017-1467-5)
Supplement: Supplementary file 6 — Experimentally validated mRNA-related miRNA sponge interactions and miRNA-target interactions with strong evidence. After removing replicate interactions, we have collected 46 experimentally validated mRNA-related miRNA sponge interactions, and 5195 experimentally validated miRNA-target interactions with strong evidence for validation. (XLSX 152 kb) [file 12859_2017_1467_MOESM6_ESM.xlsx]

## Sheet: miRNA sponge interactions
ceRNA1	ceRNA2	PubMed
ABHD13	PTEN	22000015
AEG-1	SNAIL	25484183
AEG-1	VIMENTIN	25484183
AFF1	PTEN	22000016
Ang-2	VEGF	25172656
CCDC6	PTEN	22000015
CD34	VCAN	23180826
CDC42	CD44	21149267
CNOT6L	PTEN	22000013
COL1A1	CD44	22637644
CTBP2	PTEN	22000015
DCLK1	PTEN	22000015
DKK1	PTEN	22000015
FN1	CD44	22637644
FN1	VCAN	19223980
HIAT1	PTEN	22000015
HIF1A	PTEN	22000015
HMGA2	TGFBR3	24305048
IGF1R	ROCK2	24942287
JARID2	PTEN	22000016
KLF6	PTEN	22000015
LRCH1	PTEN	22000015
MBNL1	PTEN	22000016
NRAS	PTEN	22000015
VCAN	PTEN	21049042
RAP1B	IGF1R	24942287
RB1	PTEN	22000015
RB1	PDGFRA	22000015
RB1	STAT3	22000015
RBM9	PTEN	22000016
ROCK2	RAP1B	24942287
RUNX1	PDGFRA	22000015
RUNX1	PTEN	22000015
RUNX1	VEGFA	22000015
SERINC1	PTEN	22000013
STAT3	RUNX1	22000015
TAF5	PTEN	22000015
TNKS2	PTEN	22000015
TNRC6a	PTEN	22000016
TNRC6b	PTEN	22000016
VAPA	PTEN	22000013
VCAN	RB1	21049042
VCAN	PTEN	21149267
VEGFA	PTEN	22000015
ZEB2	PTEN	22000016
ZNF460	PTEN	22000013

## Sheet: miRNA-target interactions
miRNA	Target Gene	PubMed
hsa-miR-122-5p	AACS	19296470
hsa-miR-183-5p	AANAT	24423866
hsa-miR-128-3p	ABCA1	23990020
hsa-miR-19a-3p	ABCA1	23451058
hsa-miR-26a-5p	ABCA1	22673513
hsa-miR-26b-5p	ABCA1	22673513
hsa-miR-27a-3p	ABCA1	23451058
hsa-miR-27b-3p	ABCA1	24608080
hsa-miR-33a-5p	ABCA1	20466882
hsa-miR-33b-5p	ABCA1	20466882
hsa-miR-613	ABCA1	24751522
hsa-miR-129-5p	ABCB1	25344911
hsa-miR-223-3p	ABCB1	23925649
hsa-miR-451a	ABCB1	18645025
hsa-miR-508-5p	ABCB1	23893241
hsa-miR-33a-5p	ABCB11	22767443
hsa-miR-31-5p	ABCB9	24099915
hsa-miR-1291	ABCC1	23686318
hsa-miR-134-5p	ABCC1	20371173
hsa-miR-345-5p	ABCC1	20099276
hsa-miR-7-5p	ABCC1	20099276
hsa-miR-129-5p	ABCC5	25344911
hsa-miR-203a-3p	ABCE1	19843643
hsa-miR-128-3p	ABCG1	23990020
hsa-miR-129-5p	ABCG1	25344911
hsa-miR-142-3p	ABCG2	23619912
hsa-miR-181a-5p	ABCG2	23780685
hsa-miR-328-3p	ABCG2	19270061
hsa-miR-487a-3p	ABCG2	23879965
hsa-miR-519c-3p	ABCG2	18573883
hsa-miR-520h	ABCG2	18189265
hsa-miR-145-5p	ABHD17C	21351259
hsa-miR-203a-3p	ABL1	18538733
hsa-miR-29a-3p	ABL1	23428668
hsa-miR-30a-5p	ABL1	23287430
hsa-miR-4723-5p	ABL1	24223753
hsa-miR-20a-5p	ABL2	24464651
hsa-miR-145-5p	ABRACL	21351259
hsa-miR-125b-5p	ABTB1	22689670
hsa-miR-9-5p	ACAT1	24028971
hsa-miR-212-3p	ACHE	23974008
hsa-miR-205-5p	ACSL1	24462768
hsa-miR-34a-5p	ACSL1	21566225
hsa-miR-205-5p	ACSL4	24576478
hsa-miR-34a-5p	ACSL4	21566225
hsa-miR-644a	ACTB	23091630
hsa-miR-206	ACTL6A	23728344
hsa-miR-130a-3p	Acvr1	25002578
hsa-miR-148a-3p	ACVR1	22408438
hsa-miR-148b-3p	ACVR1	23227223
hsa-miR-26a-5p	ACVR1	23227223
hsa-miR-365a-3p	ACVR1	23227223
hsa-miR-135b-5p	ACVR1B	24802670
hsa-miR-199a-5p	ACVR1B	25258381
hsa-miR-24-3p	ACVR1B	17906079
hsa-miR-376c-3p	ACVR1C	21224400
hsa-miR-16-5p	ACVR2A	20216554
hsa-miR-141-3p	ACVR2B	22431721
hsa-miR-192-5p	ACVR2B	22431721
hsa-miR-194-5p	ACVR2B	22431721
hsa-miR-200c-3p	ACVR2B	22431721
hsa-miR-215-5p	ACVR2B	22431721
hsa-miR-140-5p	ADA	24530397
hsa-miR-122-5p	ADAM10	19726678
hsa-miR-29b-3p	ADAM12	19956414
hsa-miR-122-5p	ADAM17	19296470
hsa-miR-145-5p	ADAM17	23076445
hsa-miR-152-3p	ADAM17	24780186
hsa-miR-26a-5p	ADAM17	24375761
hsa-miR-221-3p	ADAM1A	24736554
hsa-miR-222-3p	ADAM1A	24736554
hsa-miR-126-3p	ADAM9	22064652
hsa-miR-126-5p	ADAM9	23437250
hsa-miR-29a-3p	ADAMTS9	20971881
hsa-miR-1-3p	ADAR	15685193
hsa-miR-17-5p	ADAR	23728176
hsa-miR-432-5p	ADAR	23728176
hsa-miR-182-5p	ADCY6	17597072
hsa-miR-96-5p	ADCY6	17597072
hsa-miR-181b-5p	ADCY9	24269684
hsa-miR-145-5p	ADD3	23814265
hsa-miR-375	ADIPOR2	15806104
hsa-miR-126-3p	ADM	24037526
hsa-miR-27b-3p	ADORA2B	20388705
hsa-miR-128b	AFF1	19749093
hsa-let-7a-5p	AGO1	23426184
hsa-let-7b-5p	AGO1	23426184
hsa-let-7c-5p	AGO1	23426184
hsa-let-7e-5p	AGO1	23426184
hsa-let-7g-5p	AGO1	23426184
hsa-miR-103a-3p	AGO1	23426184
hsa-miR-107	AGO1	23426184
hsa-miR-1-3p	AGO1	23276603
hsa-miR-376a-3p	AGO2	21556037
hsa-miR-99a-5p	AGO2	24732044
hsa-miR-155-5p	AGO4	20584899
hsa-miR-24-3p	AGPAT2	23578572
hsa-miR-155-5p	AGTR1	16675453
hsa-miR-124-3p	AHR	22024478
hsa-miR-181a-5p	AHR	24329418
hsa-miR-125b-5p	AHRR	24176857
hsa-miR-210-3p	AIFM3	22387901
hsa-miR-183-5p	AKAP12	20979053
hsa-miR-186-5p	AKAP12	20979053
hsa-miR-145-5p	AKR1B10	21351259
hsa-miR-193b-3p	AKR1C2	21512034
hsa-miR-100-5p	AKT1	23724047
hsa-miR-105-5p	AKT1	25280563
hsa-miR-125b-5p	AKT1	18649363
hsa-miR-133b	AKT1	25414595
hsa-miR-143-3p	AKT1	23104321
hsa-miR-149-3p	AKT1	20623644
hsa-miR-19a-3p	AKT1	25400827
hsa-miR-302a-3p	AKT1	23185040
hsa-miR-302b-3p	AKT1	23185040
hsa-miR-302c-3p	AKT1	23185040
hsa-miR-302d-3p	AKT1	23185040
hsa-miR-451a	AKT1	20816946
hsa-miR-708-5p	AKT1	23754151
hsa-let-7b-5p	AKT2	25288334
hsa-let-7g-5p	AKT2	25288334
hsa-miR-137	AKT2	24465609
hsa-miR-184	AKT2	20409325
hsa-miR-203a-3p	AKT2	21354697
hsa-miR-21-5p	AKT2	20048743
hsa-miR-29a-3p	AKT2	24076586
hsa-miR-29b-3p	AKT2	25428377
hsa-miR-29c-3p	AKT2	25428377
hsa-miR-302b-3p	AKT2	24337067
hsa-miR-612	AKT2	23478189
hsa-miR-708-5p	AKT2	22552290
hsa-miR-122-5p	AKT3	19296470
hsa-miR-15a-5p	AKT3	23233752
hsa-miR-16-5p	AKT3	23233752
hsa-miR-519d-3p	AKT3	22262409
hsa-miR-148b-3p	ALCAM	23667173
hsa-miR-192-5p	ALCAM	21119604
hsa-miR-215-5p	ALCAM	21119604
hsa-miR-483-5p	ALCAM	24710410
hsa-miR-140-5p	ALDH1A1	23752191
hsa-miR-145-5p	ALDH3A1	21351259
hsa-miR-147b	ALDH5A1	23028679
hsa-miR-210-3p	ALDH5A1	23028679
hsa-miR-122-5p	ALDOA	19296470
hsa-miR-96-5p	ALK	22414602
hsa-miR-185-5p	ALOX12	24070899
hsa-miR-214-3p	ALPK2	23929716
hsa-miR-204-5p	ALPL	23472141
hsa-miR-145-5p	ALPPL2	21351259
hsa-miR-26a-5p	AMACR	24517338
hsa-miR-762	AMD1	22391449
hsa-miR-376a-5p	AMFR	23093778
hsa-miR-124-3p	AMOTL1	25218344
hsa-miR-155-5p	ANAPC16	20584899
hsa-miR-409-3p	ANG	22531314
hsa-miR-145-5p	ANGPT2	24384875
hsa-miR-542-3p	ANGPT2	24403060
hsa-miR-921	ANGPTL1	24886719
hsa-miR-29b-3p	ANGPTL4	23354167
hsa-miR-122-5p	ANK2	19296470
hsa-miR-204-5p	ANKRD13A	23620728
hsa-miR-21-5p	ANKRD46	21219636
hsa-miR-424-5p	ANLN	19956200
hsa-miR-503-5p	ANLN	19956200
hsa-miR-21-5p	ANP32A	21317927
hsa-miR-182-5p	ANUBL1	25682742
hsa-miR-196a-5p	ANXA1	18663355
hsa-miR-221-3p	ANXA1	23630541
hsa-miR-122-5p	ANXA11	19296470
hsa-miR-133a-3p	ANXA2	24715690
hsa-miR-1-3p	ANXA2	24310399
hsa-miR-155-5p	ANXA2	24604078
hsa-miR-145-5p	AP1G1	21351259
hsa-miR-204-5p	AP1S2	21282569
hsa-miR-211-5p	AP1S2	24039954
hsa-miR-224-5p	AP2M1	20065103
hsa-miR-9-5p	AP3B1	22761433
hsa-miR-122-5p	AP3M2	19296470
hsa-miR-155-5p	APAF1	20584899
hsa-miR-21-5p	APAF1	18829576
hsa-miR-221-3p	APAF1	23630541
hsa-miR-23a-3p	APAF1	24249161
hsa-miR-106b-5p	APC	23087084
hsa-miR-129-5p	APC	24194897
hsa-miR-135a-5p	APC	18632633
hsa-miR-135b-5p	APC	18632633
hsa-miR-142-3p	APC	23229013
hsa-miR-155-5p	APC	19136465
hsa-miR-27a-3p	APC	22018270
hsa-miR-663a	APC	24642258
hsa-miR-145-5p	APH1A	21351259
hsa-miR-1-3p	API5	25433291
hsa-miR-224-5p	API5	18319255
hsa-miR-485-5p	APOA5	24387992
hsa-miR-1908-5p	APOE	23142051
hsa-miR-199a-3p	APOE	23142051
hsa-miR-199a-5p	APOE	23142051
hsa-miR-101-3p	APP	20395292
hsa-miR-106a-5p	APP	18684319
hsa-miR-106b-5p	APP	19110058
hsa-miR-17-5p	APP	19110058
hsa-miR-20a-5p	APP	19110058
hsa-miR-520c-3p	APP	18684319
hsa-miR-320a	AQP1	20628061
hsa-miR-185-5p	AQP3	24070899
hsa-miR-874-3p	AQP3	23800944
hsa-miR-320a	AQP4	20628061
hsa-miR-124-3p	AR	22386953
hsa-miR-185-5p	AR	23417242
hsa-miR-205-5p	AR	23571738
hsa-miR-34a-5p	AR	23145211
hsa-miR-488-5p	AR	21064106
hsa-miR-185-5p	ARC	24763054
hsa-miR-200a-3p	AREG	24762440
hsa-miR-320a	ARF1	24084574
hsa-miR-199a-5p	ARHGAP12	23201090
hsa-miR-20a-5p	ARHGAP12	21751348
hsa-miR-24-3p	ARHGAP19	23071155
hsa-miR-573	ARHGAP26	24067935
hsa-miR-132-3p	ARHGAP32	18577589
hsa-miR-486-5p	ARHGAP5	23474761
hsa-miR-494-3p	ARHGAP5	24316134
hsa-miR-151a-5p	ARHGDIA	20305651
hsa-miR-34a-5p	ARHGDIB	23349340
hsa-miR-503-5p	ARHGEF19	24405610
hsa-miR-31-5p	ARID1A	24793973
hsa-miR-155-5p	ARID2	18367535
hsa-miR-125b-5p	ARID3A	22469780
hsa-miR-125a-5p	ARID3B	19881956
hsa-miR-125b-5p	ARID3B	22307404
hsa-miR-106a-5p	ARID4B	17575136
hsa-miR-20b-5p	ARID4B	17575136
hsa-miR-223-3p	Arid4b	21305051
hsa-miR-155-5p	ARL15	20584899
hsa-miR-16-5p	ARL2	21199864
hsa-miR-195-5p	ARL2	23807224
hsa-miR-26a-5p	ARL4C	22673513
hsa-miR-26b-5p	ARL4C	22673513
hsa-miR-202-3p	ARL5A	24327274
hsa-miR-145-5p	ARL6IP5	21351259
hsa-miR-155-5p	ARMC2	20584899
hsa-miR-107	ARNT	20308559
hsa-miR-221-3p	ARNT	24329418
hsa-miR-142-3p	ARNTL	21799909
hsa-miR-155-5p	Arntl	18299402
hsa-miR-494-3p	ARNTL	21799909
hsa-miR-133a-3p	ARPC5	22378351
hsa-miR-22-3p	ARPC5	22447776
hsa-miR-525-3p	ARRB1	24147004
hsa-miR-223-3p	ARTN	21453483
hsa-miR-203a-3p	ASAP1	24682952
hsa-let-7i-5p	ASCL1	23884650
hsa-miR-214-3p	ASF1B	23100276
hsa-miR-1-3p	ASPH	23723006
hsa-miR-221-3p	ASZ1	23579640
hsa-miR-372-3p	ATAD2	24552534
hsa-miR-23a-3p	ATAT1	15131085
hsa-miR-182-5p	ATF1	23249749
hsa-miR-494-3p	ATF3	23160513
hsa-miR-214-3p	ATF4	23223004
hsa-miR-199a-5p	ATF6	23598416
hsa-miR-424-5p	ATF6	19956200
hsa-miR-503-5p	ATF6	19956200
hsa-miR-23b-3p	ATG12	23916944
hsa-miR-30b-5p	ATG12	22647547
hsa-miR-30d-5p	ATG12	23274497
hsa-miR-195-5p	ATG14	23361941
hsa-miR-106b-5p	ATG16L1	24036151
hsa-miR-93-5p	ATG16L1	24036151
hsa-miR-130a-3p	ATG2B	22350415
hsa-miR-30d-5p	ATG2B	23274497
hsa-miR-376a-3p	ATG4C	24358205
hsa-miR-376b-3p	ATG4C	22248718
hsa-miR-101-3p	ATG4D	21915098
hsa-miR-181a-5p	ATG5	23322078
hsa-miR-30d-5p	ATG5	23274497
hsa-miR-100-5p	ATM	20869334
hsa-miR-101-3p	ATM	20617180
hsa-miR-106a-5p	ATM	23857602
hsa-miR-181a-5p	ATM	21274007
hsa-miR-181b-5p	ATM	23656790
hsa-miR-18a-5p	ATM	21980462
hsa-miR-203a-3p	ATM	24145123
hsa-miR-223-3p	ATM	24606854
hsa-miR-26a-5p	ATM	24211747
hsa-miR-374a-5p	ATM	21274007
hsa-miR-421	ATM	20080624
hsa-miR-122-5p	ATP1A2	19296470
hsa-miR-192-5p	ATP1B1	23221637
hsa-miR-25-3p	ATP2A2	24670661
hsa-miR-1289	ATP4A	24503769
hsa-miR-101-3p	ATP5B	21291913
hsa-miR-1-3p	ATP6V1B2	20144220
hsa-miR-495-3p	ATP7A	24038379
hsa-miR-185-5p	ATR	23807228
hsa-miR-200a-3p	ATRX	23708087
hsa-miR-200c-3p	ATRX	23708087
hsa-miR-101-3p	ATXN1	18758459
hsa-miR-130a-3p	ATXN1	18758459
hsa-miR-19a-3p	ATXN1	18758459
hsa-miR-19b-3p	ATXN1	18758459
hsa-let-7a-5p	AURKB	23769985
hsa-let-7e-5p	AURKB	23774216
hsa-miR-24-3p	AURKB	19748357
hsa-miR-30a-5p	AVEN	23445407
hsa-miR-107	AXIN2	21501592
hsa-miR-15b-5p	AXIN2	21501592
hsa-miR-16-5p	AXIN2	21501592
hsa-miR-34a-3p	AXIN2	22421157
hsa-miR-34a-5p	AXIN2	19336450
hsa-miR-34b-5p	AXIN2	22421157
hsa-miR-34c-3p	AXIN2	22421157
hsa-miR-122-5p	AXL	24113455
hsa-miR-34a-5p	AXL	21566225
hsa-miR-433-3p	AZIN1	23868013
hsa-miR-107	BACE1	18234899
hsa-miR-195-5p	Bace1	23447608
hsa-miR-298	BACE1	18642050
hsa-miR-29a-3p	BACE1	18434550
hsa-miR-29b-3p	BACE1	18434550
hsa-miR-29c-3p	BACE1	21565331
hsa-miR-328-3p	BACE1	18716028
hsa-miR-339-5p	BACE1	24352696
hsa-miR-9-5p	BACE1	18434550
hsa-miR-155-5p	BACH1	17881434
hsa-miR-196a-5p	BACH1	20127796
hsa-miR-28-5p	BAG1	24843176
hsa-miR-494-3p	BAG1	24606447
hsa-miR-26a-5p	BAG4	23190898
hsa-miR-125a-5p	BAK1	20616003
hsa-miR-125b-5p	BAK1	18056640
hsa-miR-20a-5p	BAMBI	21743293
hsa-miR-20b-5p	BAMBI	21042576
hsa-miR-320a	BANP	23876508
hsa-miR-141-3p	BAP1	20005803
hsa-miR-200a-3p	BAP1	20005803
hsa-miR-200b-3p	BAP1	20005803
hsa-miR-200c-3p	BAP1	20005803
hsa-miR-429	BAP1	20005803
hsa-miR-182-5p	BARD1	23249749
hsa-miR-21-5p	BASP1	19253296
hsa-miR-122-5p	BAX	18692484
hsa-miR-128-3p	BAX	23526655
hsa-miR-214-3p	BAX	23408966
hsa-miR-298	BAX	26064232
hsa-miR-365a-3p	BAX	24216611
hsa-miR-766-3p	BAX	24356076
hsa-miR-125b-5p	BBC3	20886540
hsa-miR-149-5p	BBC3	23873935
hsa-miR-221-3p	BBC3	20813046
hsa-miR-222-3p	BBC3	20813046
hsa-miR-296-5p	BBC3	21633093
hsa-miR-483-3p	BBC3	20388800
hsa-miR-106a-5p	BCL10	23807165
hsa-miR-30a-5p	BCL11A	23758992
hsa-miR-486-3p	BCL11A	23593217
hsa-miR-125b-5p	BCL2	22293115
hsa-miR-126-3p	BCL2	23603512
hsa-miR-135a-5p	BCL2	25230140
hsa-miR-136-5p	BCL2	22967897
hsa-miR-143-3p	BCL2	19843160
hsa-miR-148a-3p	BCL2	21455217
hsa-miR-153-3p	BCL2	19676043
hsa-miR-15a-5p	BCL2	16166262
hsa-miR-15b-5p	BCL2	18449891
hsa-miR-16-5p	BCL2	16166262
hsa-miR-17-5p	BCL2	19666108
hsa-miR-181a-5p	BCL2	20162574
hsa-miR-181b-5p	BCL2	20162574
hsa-miR-181c-5p	BCL2	20162574
hsa-miR-181d-5p	BCL2	20162574
hsa-miR-182-5p	BCL2	22848417
hsa-miR-184	BCL2	24157866
hsa-miR-18a-5p	BCL2	24280866
hsa-miR-1915-3p	BCL2	22121083
hsa-miR-192-5p	BCL2	19074876
hsa-miR-195-5p	BCL2	20727858
hsa-miR-200b-3p	BCL2	21993663
hsa-miR-200c-3p	BCL2	21993663
hsa-miR-204-5p	BCL2	19074899
hsa-miR-205-5p	BCL2	23612742
hsa-miR-20a-5p	BCL2	19666108
hsa-miR-211-5p	BCL2	24960059
hsa-miR-21-5p	BCL2	17072344
hsa-miR-224-5p	BCL2	22989374
hsa-miR-24-2-5p	BCL2	21463514
hsa-miR-29a-3p	BCL2	20041405
hsa-miR-29b-3p	BCL2	20041405
hsa-miR-29c-3p	BCL2	20041405
hsa-miR-30b-5p	BCL2	24178239
hsa-miR-33b-5p	BCL2	18803879
hsa-miR-34a-5p	BCL2	17656095
hsa-miR-34b-3p	BCL2	24960059
hsa-miR-34b-5p	BCL2	18803879
hsa-miR-34c-5p	BCL2	18803879
hsa-miR-365a-3p	BCL2	21640710
hsa-miR-429	BCL2	21993663
hsa-miR-448	BCL2	24960059
hsa-miR-449a	BCL2	21569010
hsa-miR-451a	BCL2	20816946
hsa-miR-494-3p	BCL2	24960059
hsa-miR-497-5p	BCL2	21258880
hsa-miR-503-5p	BCL2	23856992
hsa-miR-630	BCL2	21274007
hsa-miR-708-5p	BCL2	23754151
hsa-miR-7-5p	BCL2	21750649
hsa-let-7c-5p	BCL2L1	20347499
hsa-let-7g-5p	BCL2L1	20347499
hsa-miR-133a-3p	BCL2L1	23756231
hsa-miR-491-5p	BCL2L1	20039318
hsa-miR-18a-5p	BCL2L10	24184144
hsa-miR-106b-5p	BCL2L11	23028803
hsa-miR-10b-5p	BCL2L11	21471404
hsa-miR-148a-3p	BCL2L11	24425048
hsa-miR-17-5p	BCL2L11	18493594
hsa-miR-181a-5p	BCL2L11	20841506
hsa-miR-19a-3p	BCL2L11	18728182
hsa-miR-19b-3p	BCL2L11	18728182
hsa-miR-214-3p	BCL2L11	24465927
hsa-miR-24-3p	BCL2L11	18308931
hsa-miR-25-3p	BCL2L11	18328430
hsa-miR-301a-3p	BCL2L11	22628193
hsa-miR-32-5p	BCL2L11	18676839
hsa-miR-363-3p	BCL2L11	24805821
hsa-miR-494-3p	BCL2L11	23012423
hsa-miR-92a-3p	BCL2L11	21883694
hsa-miR-9-5p	BCL2L11	24798023
hsa-miR-122-5p	BCL2L2	18692484
hsa-miR-125b-5p	BCL2L2	22824797
hsa-miR-133b	BCL2L2	19654003
hsa-miR-195-5p	BCL2L2	23526568
hsa-miR-203a-3p	BCL2L2	21205209
hsa-miR-204-5p	BCL2L2	21282569
hsa-miR-214-3p	BCL2L2	23337879
hsa-miR-335-5p	BCL2L2	21822301
hsa-miR-630	BCL2L2	21274007
hsa-miR-125b-5p	BCL3	20658525
hsa-miR-127-3p	BCL6	16766263
hsa-miR-155-5p	BCL6	23041630
hsa-miR-205-5p	BCL6	22870299
hsa-miR-21-5p	BCL6	23416424
hsa-miR-30b-5p	BCL6	22387553
hsa-miR-339-5p	BCL6	24917186
hsa-miR-30a-5p	BCL9	24599134
hsa-miR-30b-5p	BCL9	24599134
hsa-miR-30c-2-3p	BCL9	22024689
hsa-miR-30c-5p	BCL9	24599134
hsa-miR-30d-5p	BCL9	24599134
hsa-miR-129-5p	BDKRB2	25008064
hsa-miR-124-3p	BDNF	23601049
hsa-miR-132-3p	BDNF	23704927
hsa-miR-1-3p	BDNF	14697198
hsa-miR-16-5p	BDNF	24026226
hsa-miR-182-5p	BDNF	23704927
hsa-miR-204-5p	BDNF	23285024
hsa-miR-210-3p	BDNF	19826008
hsa-miR-22-3p	BDNF	21168126
hsa-miR-30a-5p	BDNF	18632683
hsa-miR-199a-5p	BECN1	23337876
hsa-miR-216a-5p	BECN1	24481443
hsa-miR-216b-5p	BECN1	24681041
hsa-miR-30a-5p	BECN1	19535919
hsa-miR-30b-5p	BECN1	22647547
hsa-miR-30d-5p	BECN1	23274497
hsa-miR-376b-3p	BECN1	22248718
hsa-miR-204-5p	BIRC2	21282569
hsa-miR-150-5p	BIRC5	24613688
hsa-miR-16-5p	BIRC5	23380758
hsa-miR-195-5p	BIRC5	24520312
hsa-miR-203a-3p	BIRC5	22306317
hsa-miR-218-5p	BIRC5	21385904
hsa-miR-335-5p	BIRC5	23232114
hsa-miR-34a-5p	BIRC5	23264087
hsa-miR-497-5p	BIRC5	24520312
hsa-miR-542-3p	BIRC5	20728447
hsa-miR-708-5p	BIRC5	21852381
hsa-miR-198	BIRC7	23069480
hsa-miR-138-5p	BLCAP	22921398
hsa-miR-125b-5p	BMF	19471102
hsa-miR-197-3p	BMF	24488097
hsa-miR-221-3p	BMF	19671867
hsa-miR-34c-5p	BMF	22370637
hsa-let-7g-5p	BMI1	20309945
hsa-miR-128-3p	BMI1	19010882
hsa-miR-15a-5p	BMI1	19903841
hsa-miR-16-5p	BMI1	19903841
hsa-miR-183-5p	BMI1	25295122
hsa-miR-194-5p	BMI1	21851624
hsa-miR-200b-3p	BMI1	21840484
hsa-miR-200c-3p	BMI1	19665978
hsa-miR-203a-3p	BMI1	21159887
hsa-miR-218-5p	BMI1	23255074
hsa-miR-300	BMI1	23105110
hsa-miR-302a-3p	BMI1	24861464
hsa-miR-302b-3p	BMI1	21062975
hsa-miR-30e-5p	BMI1	24312366
hsa-miR-320a	BMI1	25171860
hsa-miR-452-5p	BMI1	23695168
hsa-miR-487b-3p	BMI1	23426183
hsa-miR-494-3p	BMI1	23105110
hsa-miR-495-3p	BMI1	23105110
hsa-miR-544a	BMI1	23105110
hsa-miR-708-5p	BMI1	21852381
hsa-miR-194-5p	BMP1	23584484
hsa-miR-29b-3p	BMP1	19956414
hsa-miR-106a-5p	BMP2	23399447
hsa-miR-17-5p	BMP2	23399447
hsa-let-7i-5p	BMP4	23454123
hsa-miR-22-3p	BMP6	24163368
hsa-miR-22-3p	BMP7	19011694
hsa-miR-342-3p	BMP7	21172025
hsa-miR-34a-5p	BMP7	23226240
hsa-miR-542-3p	BMP7	24503542
hsa-miR-656-3p	BMPR1A	24480809
hsa-miR-125b-5p	BMPR1B	19738052
hsa-miR-22-3p	BMPR1B	24163368
hsa-miR-100-5p	BMPR2	22684006
hsa-miR-135a-5p	BMPR2	22139076
hsa-miR-135b-5p	BMPR2	24802670
hsa-miR-17-5p	BMPR2	19390056
hsa-miR-181c-5p	BMPR2	23352489
hsa-miR-19a-3p	BMPR2	24145352
hsa-miR-19b-3p	BMPR2	24145352
hsa-miR-20a-5p	BMPR2	19390056
hsa-miR-21-5p	BMPR2	18829576
hsa-miR-302c-3p	BMPR2	22988237
hsa-miR-20a-5p	BNIP2	21242194
hsa-miR-145-5p	BNIP3	20332243
hsa-miR-210-3p	BNIP3	23688833
hsa-miR-221-3p	BNIP3	20018759
hsa-miR-137	BNIP3L	24573672
hsa-miR-221-3p	BNIP3L	20018759
hsa-miR-30d-5p	BNIP3L	23274497
hsa-miR-143-3p	BRAF	23128394
hsa-miR-145-5p	BRAF	23128394
hsa-miR-146a-5p	BRCA1	18660546
hsa-miR-15a-5p	BRCA1	19144710
hsa-miR-16-5p	BRCA1	19144710
hsa-miR-20b-5p	BRCA1	23945289
hsa-miR-24-3p	BRCA1	19748357
hsa-miR-335-5p	BRCA1	21618216
hsa-miR-1245a	BRCA2	22158906
hsa-miR-146a-5p	BRCA2	18660546
hsa-miR-141-3p	BRD3	20053927
hsa-miR-200c-3p	BRD7	22015043
hsa-miR-155-5p	BRPF3	17668390
hsa-miR-22-3p	BSG	24906624
hsa-miR-181c-5p	BTBD3	21720722
hsa-miR-200b-3p	BTC	24762440
hsa-miR-200c-3p	BTC	24762440
hsa-miR-22-3p	BTG1	25449431
hsa-miR-372-3p	BTG1	22020335
hsa-miR-373-3p	BTG1	22020335
hsa-miR-21-5p	BTG2	19546886
hsa-miR-513a-5p	BTG3	24252134
hsa-miR-513b-5p	BTG3	24252134
hsa-miR-513c-5p	BTG3	24252134
hsa-miR-346	BTK	19342689
hsa-miR-10a-5p	BTRC	20624982
hsa-miR-183-5p	BTRC	19647520
hsa-miR-195-5p	BTRC	23544130
hsa-miR-497-5p	BTRC	23544130
hsa-miR-10b-3p	BUB1	23125021
hsa-miR-450a-1-3p	BUB1	23110129
hsa-miR-31-5p	C11orf30	24582497
hsa-miR-145-5p	C11orf65	21351259
hsa-miR-155-5p	C16orf62	20584899
hsa-miR-375	C1QBP	15806104
hsa-miR-155-5p	C3orf18	20584899
hsa-miR-23b-3p	CA2	24670789
hsa-miR-195-5p	CAB39	22844503
hsa-miR-451a	CAB39	20227367
hsa-miR-133a-3p	CACNA1C	19136465
hsa-miR-15a-5p	CADM1	18362358
hsa-miR-16-5p	CADM1	18362358
hsa-miR-182-5p	CADM1	24445397
hsa-miR-214-3p	CADM1	23301758
hsa-miR-29a-3p	CALCR	24085298
hsa-miR-1-3p	CALM3	19188439
hsa-miR-675-5p	CALN1	24810858
hsa-miR-219a-5p	CAMK2G	19196972
hsa-miR-185-5p	CAMK4	24014023
hsa-miR-126-3p	Camsap1	24603804
hsa-miR-124-3p	CAMTA1	23853098
hsa-miR-129-5p	CAMTA1	18189265
hsa-miR-1-3p	CAND1	15685193
hsa-miR-16-5p	CAPRIN1	19250063
hsa-miR-223-3p	CAPRIN1	23953883
hsa-miR-146a-5p	CARD10	22992343
hsa-miR-146b-5p	Card10	21305051
hsa-miR-155-5p	CARD11	20584899
hsa-miR-155-5p	CARHSP1	20584899
hsa-miR-15a-5p	CARM1	24530761
hsa-miR-223-3p	CARM1	24332853
hsa-miR-203a-3p	CASK	25373785
hsa-miR-185-5p	CASP14	24070899
hsa-miR-708-5p	CASP2	23568547
hsa-let-7a-5p	CASP3	18758960
hsa-let-7g-5p	CASP3	24252910
hsa-miR-138-5p	CASP3	22921398
hsa-miR-30c-5p	CASP3	22964638
hsa-miR-30d-5p	CASP3	22058146
hsa-miR-363-3p	CASP3	24805821
hsa-miR-421	CASP3	25041019
hsa-miR-582-5p	CASP3	24805821
hsa-miR-885-5p	CASP3	23271051
hsa-miR-106a-5p	CASP7	23807165
hsa-miR-106b-5p	CASP7	22986525
hsa-miR-106b-5p	CASP8	24166509
hsa-miR-210-3p	CASP8AP2	19721136
hsa-miR-133a-3p	CASP9	17715156
hsa-miR-582-5p	CASP9	24805821
hsa-miR-135b-5p	CASR	23340180
hsa-miR-31-5p	CASR	20145132
hsa-miR-151a-5p	CASZ1	22928040
hsa-miR-30b-5p	CAT	22880027
hsa-miR-103a-3p	CAV1	21654750
hsa-miR-107	CAV1	25407491
hsa-miR-124-3p	CAV1	24000013
hsa-miR-192-5p	CAV1	24623846
hsa-miR-199a-5p	CAV1	23459460
hsa-miR-203a-3p	CAV1	22421148
hsa-miR-199a-3p	CAV2	21807947
hsa-miR-125b-5p	CBFB	21903586
hsa-miR-145-5p	CBFB	19915607
hsa-miR-150-5p	CBL	23604034
hsa-miR-188-3p	CBL	23434382
hsa-miR-98-5p	CBL	23434382
hsa-miR-203a-3p	CBLL1	23285092
hsa-miR-181b-5p	CBX7	21779448
hsa-miR-421	CBX7	19802518
hsa-miR-155-5p	CCDC41	20584899
hsa-miR-145-5p	CCDC43	21351259
hsa-miR-4448	CCDC88A	24861464
hsa-miR-148a-3p	CCKBR	20422307
hsa-miR-148b-3p	CCKBR	21205300
hsa-miR-152-3p	CCKBR	20422307
hsa-miR-17-5p	CCL1	19734348
hsa-miR-124-3p	CCL2	19404929
hsa-miR-21-5p	CCL20	22001440
hsa-miR-34a-5p	CCL22	22975373
hsa-miR-25-3p	CCL26	22431589
hsa-miR-223-3p	CCL3	24084739
hsa-miR-195-5p	CCL4	20952681
hsa-miR-146a-5p	CCL5	24996260
hsa-miR-214-3p	CCL5	23171795
hsa-let-7f-5p	CCL7	22894925
hsa-miR-92a-3p	CCL8	25253336
hsa-miR-372-3p	CCNA1	21646351
hsa-let-7b-5p	CCNA2	18379589
hsa-miR-10b-3p	CCNA2	23125021
hsa-miR-130b-3p	CCNA2	24681352
hsa-miR-132-3p	CCNA2	21329664
hsa-miR-146a-5p	CCNA2	19944095
hsa-miR-212-3p	CCNA2	21329664
hsa-miR-24-3p	CCNA2	19748357
hsa-miR-27b-3p	CCNA2	24974217
hsa-miR-132-3p	CCNB1	21329664
hsa-miR-212-3p	CCNB1	21329664
hsa-miR-548b-3p	CCNB1	24832599
hsa-let-7b-5p	CCND1	18379589
hsa-let-7e-5p	CCND1	21969366
hsa-let-7f-5p	CCND1	22894925
hsa-miR-106a-5p	CCND1	23836497
hsa-miR-106b-5p	CCND1	21283765
hsa-miR-138-5p	CCND1	22739938
hsa-miR-152-3p	CCND1	23174883
hsa-miR-155-5p	CCND1	22858023
hsa-miR-15a-5p	CCND1	18931683
hsa-miR-15b-5p	CCND1	24995320
hsa-miR-16-1-3p	CCND1	18483394
hsa-miR-16-5p	CCND1	18483394
hsa-miR-17-5p	CCND1	18695042
hsa-miR-193b-3p	CCND1	20304954
hsa-miR-195-5p	CCND1	22217655
hsa-miR-19a-3p	CCND1	20133739
hsa-miR-19b-1-5p	CCND1	22197821
hsa-miR-206	CCND1	24107628
hsa-miR-20a-5p	CCND1	18695042
hsa-miR-24-3p	CCND1	23174883
hsa-miR-27a-3p	CCND1	21569481
hsa-miR-29a-3p	CCND1	25889078
hsa-miR-302a-3p	CCND1	18710938
hsa-miR-302c-3p	CCND1	21062975
hsa-miR-338-3p	CCND1	22912826
hsa-miR-34a-5p	CCND1	18406353
hsa-miR-34b-3p	CCND1	22113133
hsa-miR-365a-3p	CCND1	22072615
hsa-miR-383-5p	CCND1	23640459
hsa-miR-424-5p	CCND1	18701644
hsa-miR-425-5p	CCND1	23174883
hsa-miR-449a	CCND1	20948989
hsa-miR-490-3p	CCND1	24440705
hsa-miR-503-5p	CCND1	19538740
hsa-miR-520b	CCND1	22319632
hsa-miR-603	CCND1	23384558
hsa-miR-708-5p	CCND1	23754151
hsa-miR-9-5p	CCND1	23383271
hsa-let-7a-5p	CCND2	20418948
hsa-let-7b-5p	CCND2	17699775
hsa-miR-106b-5p	CCND2	21283765
hsa-miR-124-3p	CCND2	23404119
hsa-miR-154-5p	CCND2	23428540
hsa-miR-15a-5p	CCND2	19549910
hsa-miR-17-5p	CCND2	21283765
hsa-miR-182-5p	CCND2	22848417
hsa-miR-191-5p	CCND2	23505378
hsa-miR-206	CCND2	23348698
hsa-miR-20a-5p	CCND2	21283765
hsa-miR-26a-5p	CCND2	19524505
hsa-miR-29a-3p	CCND2	24076586
hsa-miR-29b-3p	CCND2	24130168
hsa-miR-29c-3p	CCND2	24130168
hsa-miR-302b-3p	CCND2	18930031
hsa-miR-302d-3p	CCND2	21062975
hsa-miR-30c-5p	CCND2	23318178
hsa-miR-603	CCND2	23384558
hsa-miR-138-5p	CCND3	22362728
hsa-miR-16-5p	CCND3	18701644
hsa-miR-195-5p	CCND3	22217655
hsa-miR-424-5p	CCND3	18701644
hsa-miR-497-5p	CCND3	23544130
hsa-miR-503-5p	CCND3	23967867
hsa-miR-103a-3p	CCNE1	20886090
hsa-miR-151a-3p	CCNE1	23416081
hsa-miR-15a-5p	CCNE1	19117988
hsa-miR-15b-5p	CCNE1	18794849
hsa-miR-16-1-3p	CCNE1	19944013
hsa-miR-16-5p	CCNE1	18701644
hsa-miR-195-5p	CCNE1	23383003
hsa-miR-26a-5p	CCNE1	22210897
hsa-miR-26b-5p	CCNE1	22210897
hsa-miR-424-5p	CCNE1	18701644
hsa-miR-497-5p	CCNE1	23544130
hsa-miR-503-5p	CCNE1	19956200
hsa-miR-7-5p	CCNE1	24370822
hsa-miR-200a-3p	CCNE2	22183793
hsa-miR-200b-3p	CCNE2	22183793
hsa-miR-200c-3p	CCNE2	22183793
hsa-miR-26a-5p	CCNE2	19524505
hsa-miR-30b-5p	CCNE2	22384020
hsa-miR-34a-5p	CCNE2	17914404
hsa-miR-34b-5p	CCNE2	19461653
hsa-miR-34c-5p	CCNE2	19461653
hsa-miR-449a	CCNE2	21418558
hsa-miR-449b-5p	CCNE2	21418558
hsa-miR-503-5p	CCNE2	19956200
hsa-miR-424-5p	CCNF	19956200
hsa-miR-503-5p	CCNF	19956200
hsa-miR-122-5p	CCNG1	17616664
hsa-miR-9-5p	CCNG1	22761433
hsa-miR-125b-5p	CCNJ	24098452
hsa-miR-98-5p	CCNJ	23188821
hsa-miR-199b-5p	CCNL1	24608802
hsa-miR-198	CCNT1	19148268
hsa-miR-27b-3p	CCNT1	22205749
hsa-miR-142-3p	CCNT2	22493297
hsa-miR-29a-3p	CCNT2	22493297
hsa-miR-129-2-3p	CCP110	22684256
hsa-miR-150-5p	CCR6	24385540
hsa-miR-518a-3p	CCR6	24559209
hsa-let-7a-5p	CCR7	22251626
hsa-miR-124-3p	CD151	23816858
hsa-miR-152-3p	CD151	25119599
hsa-miR-22-3p	CD151	24495805
hsa-miR-506-3p	CD151	23717581
hsa-miR-19a-3p	CD22	24169826
hsa-miR-34a-5p	CD24	23533633
hsa-miR-124-3p	CD274	24577056
hsa-miR-214-3p	CD274	24577056
hsa-miR-29c-3p	CD274	24577056
hsa-miR-326	CD274	24577056
hsa-miR-34b-5p	CD274	24577056
hsa-miR-363-5p	CD274	24577056
hsa-miR-380-5p	CD274	24577056
hsa-miR-513a-5p	CD274	19155478
hsa-miR-570-3p	CD274	22190470
hsa-miR-593-3p	CD274	24577056
hsa-miR-601	CD274	24577056
hsa-miR-665	CD274	24577056
hsa-miR-708-5p	CD274	24577056
hsa-miR-885-3p	CD274	24577056
hsa-miR-940	CD274	24577056
hsa-miR-187-3p	CD276	23916610
hsa-miR-29a-3p	CD276	19584290
hsa-miR-145-5p	CD28	24043548
hsa-miR-125a-5p	CD34	18308931
hsa-miR-9-5p	CD34	18308931
hsa-miR-140-3p	CD38	22773691
hsa-miR-503-5p	CD40	22429276
hsa-miR-146a-5p	CD40LG	21236257
hsa-miR-143-3p	CD44	23128394
hsa-miR-145-5p	CD44	23128394
hsa-miR-199a-3p	CD44	21055388
hsa-miR-199a-5p	CD44	22498306
hsa-miR-216a-5p	CD44	21149267
hsa-miR-328-3p	CD44	18560585
hsa-miR-330-3p	CD44	21149267
hsa-miR-34a-5p	CD44	21240262
hsa-miR-373-3p	CD44	18193036
hsa-miR-520c-3p	CD44	18193036
hsa-miR-608	CD44	21149267
hsa-miR-708-5p	CD44	22552290
hsa-miR-520b	CD46	20574151
hsa-miR-520e	CD46	20574151
hsa-miR-155-5p	CD68	21030878
hsa-miR-197-3p	CD82	24613834
hsa-miR-362-3p	CD82	25652145
hsa-miR-196b-5p	CD8A	23359619
hsa-miR-326	CD9	19883630
hsa-miR-29a-3p	CD93	24085298
hsa-miR-126-3p	CD97	24274104
hsa-miR-30a-5p	CD99	22986530
hsa-miR-424-5p	CDC14A	19956200
hsa-miR-503-5p	CDC14A	19956200
hsa-let-7b-5p	CDC25A	17699775
hsa-miR-141-3p	CDC25A	24937190
hsa-miR-15a-5p	CDC25A	18949056
hsa-miR-195-5p	CDC25A	23544130
hsa-miR-21-5p	CDC25A	23496142
hsa-miR-365a-3p	CDC25A	24149576
hsa-miR-424-5p	CDC25A	19956200
hsa-miR-449a	CDC25A	19833767
hsa-miR-449b-5p	CDC25A	19833767
hsa-miR-497-5p	CDC25A	23544130
hsa-miR-503-5p	CDC25A	19956200
hsa-miR-148a-3p	CDC25B	21709669
hsa-miR-141-3p	CDC25C	23596351
hsa-miR-223-3p	CDC27	24324762
hsa-let-7a-5p	CDC34	21252116
hsa-let-7b-5p	CDC34	19126550
hsa-miR-133a-3p	CDC42	25152372
hsa-miR-133b	CDC42	22179829
hsa-miR-137	CDC42	20473940
hsa-miR-185-5p	CDC42	21186079
hsa-miR-195-5p	CDC42	22802111
hsa-miR-204-5p	CDC42	24613926
hsa-miR-216a-5p	CDC42	21149267
hsa-miR-224-5p	CDC42	20023705
hsa-miR-29a-3p	CDC42	19079265
hsa-miR-29b-3p	CDC42	19079265
hsa-miR-29c-3p	CDC42	19079265
hsa-miR-330-3p	CDC42	21149267
hsa-miR-608	CDC42	21149267
hsa-miR-675-5p	CDC6	24532688
hsa-miR-886-3p	CDC6	21998631
hsa-miR-192-5p	CDC7	19074876
hsa-miR-29a-3p	CDC7	23877787
hsa-miR-138-5p	CDH1	21770894
hsa-miR-199a-5p	CDH1	25080937
hsa-miR-204-5p	CDH1	24280681
hsa-miR-23a-3p	CDH1	22752005
hsa-miR-25-3p	CDH1	22450326
hsa-miR-30a-5p	CDH1	24812123
hsa-miR-544a	CDH1	24940073
hsa-miR-888-5p	CDH1	24480745
hsa-miR-92a-3p	CDH1	21148309
hsa-miR-9-5p	CDH1	19572217
hsa-miR-200c-3p	CDH11	23497265
hsa-miR-145-5p	CDH2	22370644
hsa-miR-194-5p	CDH2	20979124
hsa-miR-199a-5p	CDH2	25041364
hsa-miR-218-5p	CDH2	24705471
hsa-miR-101-3p	CDH5	23554480
hsa-miR-125b-5p	CDH5	22391569
hsa-miR-211-5p	CDH5	22235338
hsa-miR-24-3p	CDK1	19748357
hsa-miR-302a-3p	CDK1	24333727
hsa-miR-31-5p	CDK1	23233736
hsa-miR-663a	CDK1	20514450
hsa-miR-133b	CDK13	23451058
hsa-miR-18a-5p	CDK19	22308110
hsa-miR-103a-3p	CDK2	20886090
hsa-miR-124-3p	CDK2	19404929
hsa-miR-223-3p	CDK2	24137330
hsa-miR-29a-3p	CDK2	25778081
hsa-miR-302a-3p	CDK2	24861464
hsa-miR-302d-3p	CDK2	21062975
hsa-miR-372-3p	CDK2	21646351
hsa-miR-376a-3p	CDK2	21556037
hsa-miR-524-5p	CDK2	24194606
hsa-miR-885-5p	CDK2	21233845
hsa-miR-21-5p	CDK2AP1	21191961
hsa-miR-122-5p	CDK4	21750653
hsa-miR-124-3p	CDK4	23404119
hsa-miR-145-5p	CDK4	21092188
hsa-miR-195-5p	CDK4	22289176
hsa-miR-206	CDK4	24289491
hsa-miR-24-3p	CDK4	19748357
hsa-miR-29a-3p	CDK4	25889078
hsa-miR-302a-3p	CDK4	18710938
hsa-miR-34a-5p	CDK4	17914404
hsa-miR-34b-3p	CDK4	20924086
hsa-miR-34b-5p	CDK4	19461653
hsa-miR-34c-5p	CDK4	19461653
hsa-miR-449a	CDK4	19833767
hsa-miR-483-3p	CDK4	23429262
hsa-miR-497-5p	CDK4	23544130
hsa-miR-506-3p	CDK4	24604117
hsa-miR-545-3p	CDK4	24505359
hsa-let-7a-5p	CDK6	24383407
hsa-let-7b-5p	CDK6	17699775
hsa-miR-105-5p	CDK6	23950948
hsa-miR-107	CDK6	19407485
hsa-miR-124-3p	CDK6	17308079
hsa-miR-129-2-3p	CDK6	24055727
hsa-miR-129-5p	CDK6	24055727
hsa-miR-137	CDK6	18381414
hsa-miR-145-5p	CDK6	24510775
hsa-miR-16-5p	CDK6	18701644
hsa-miR-185-5p	CDK6	19688090
hsa-miR-191-5p	CDK6	22683624
hsa-miR-195-5p	CDK6	19441017
hsa-miR-200a-3p	CDK6	24009066
hsa-miR-203a-3p	CDK6	19843643
hsa-miR-214-3p	CDK6	23929716
hsa-miR-218-5p	CDK6	23212916
hsa-miR-26a-5p	CDK6	22210897
hsa-miR-26b-5p	CDK6	22210897
hsa-miR-29a-3p	CDK6	19850741
hsa-miR-29b-3p	CDK6	19850741
hsa-miR-29c-3p	CDK6	20086245
hsa-miR-30a-3p	CDK6	16239240
hsa-miR-34a-5p	CDK6	17914404
hsa-miR-34b-3p	CDK6	18768788
hsa-miR-34b-5p	CDK6	19461653
hsa-miR-378a-3p	CDK6	23333942
hsa-miR-424-5p	CDK6	18701644
hsa-miR-449a	CDK6	19833767
hsa-miR-449b-5p	CDK6	19833767
hsa-miR-494-3p	CDK6	21809359
hsa-miR-506-3p	CDK6	24604117
hsa-miR-107	CDK8	25163571
hsa-miR-874-3p	CDK9	25281924
hsa-let-7a-5p	CDKN1A	19818775
hsa-miR-106a-5p	CDKN1A	18212054
hsa-miR-106b-5p	CDKN1A	18212054
hsa-miR-10b-5p	CDKN1A	21471404
hsa-miR-125a-5p	CDKN1A	20190813
hsa-miR-132-3p	CDKN1A	20190813
hsa-miR-17-5p	CDKN1A	18212054
hsa-miR-208a-3p	CDKN1A	20190813
hsa-miR-208b-3p	CDKN1A	20190813
hsa-miR-20a-5p	CDKN1A	18941111
hsa-miR-20b-5p	CDKN1A	18212054
hsa-miR-22-3p	CDKN1A	23582783
hsa-miR-28-5p	CDKN1A	20190813
hsa-miR-298	CDKN1A	20190813
hsa-miR-299-5p	CDKN1A	20190813
hsa-miR-302a-3p	CDKN1A	20101223
hsa-miR-345-5p	CDKN1A	20190813
hsa-miR-363-3p	CDKN1A	20190813
hsa-miR-372-3p	CDKN1A	18212054
hsa-miR-423-3p	CDKN1A	20190813
hsa-miR-503-5p	CDKN1A	19956200
hsa-miR-515-3p	CDKN1A	20190813
hsa-miR-519a-3p	CDKN1A	22262409
hsa-miR-519b-3p	CDKN1A	20190813
hsa-miR-519c-3p	CDKN1A	22262409
hsa-miR-519d-3p	CDKN1A	20190813
hsa-miR-519e-3p	CDKN1A	20190813
hsa-miR-520a-3p	CDKN1A	20190813
hsa-miR-520b	CDKN1A	20190813
hsa-miR-520h	CDKN1A	20190813
hsa-miR-572	CDKN1A	20190813
hsa-miR-639	CDKN1A	20190813
hsa-miR-654-3p	CDKN1A	20190813
hsa-miR-657	CDKN1A	20190813
hsa-miR-93-5p	CDKN1A	18328430
hsa-miR-96-5p	CDKN1A	19422085
hsa-miR-128b	CDKN1B	19749093
hsa-miR-148a-3p	CDKN1B	21552422
hsa-miR-181a-5p	CDKN1B	19273599
hsa-miR-182-5p	CDKN1B	23249749
hsa-miR-194-5p	CDKN1B	23584484
hsa-miR-196a-5p	CDKN1B	22343731
hsa-miR-200b-3p	CDKN1B	24151081
hsa-miR-221-3p	CDKN1B	17569667
hsa-miR-222-3p	CDKN1B	17569667
hsa-miR-24-3p	CDKN1B	20816961
hsa-miR-452-5p	CDKN1B	24381057
hsa-miR-221-3p	CDKN1C	18413744
hsa-miR-222-3p	CDKN1C	18413744
hsa-miR-25-3p	CDKN1C	19153141
hsa-miR-92b-3p	CDKN1C	19544458
hsa-let-7g-5p	CDKN2A	20309945
hsa-miR-10b-5p	CDKN2A	21471404
hsa-miR-125b-5p	CDKN2A	20347935
hsa-miR-24-3p	CDKN2A	18365017
hsa-miR-34a-5p	CDKN2C	21128241
hsa-miR-671-5p	CDR1	21964070
hsa-miR-16-5p	CDS2	23941513
hsa-miR-296-5p	CDX1	23353818
hsa-miR-181a-5p	CDX2	19585654
hsa-miR-181b-5p	CDX2	19585654
hsa-miR-181c-5p	CDX2	19585654
hsa-miR-424-5p	CDX2	23801117
hsa-miR-9-5p	CDX2	21225631
hsa-miR-141-3p	CDYL	21867514
hsa-miR-29a-3p	CEACAM6	25171863
hsa-miR-124-3p	CEBPA	18451139
hsa-miR-1-3p	CEBPA	18818206
hsa-let-7c-5p	CEBPB	23667114
hsa-miR-155-5p	Cebpb	18299402
hsa-miR-191-5p	CEBPB	25094047
hsa-miR-374a-5p	CEBPB	23468252
hsa-miR-23a-3p	Celf1	20299448
hsa-miR-95-3p	CELF2	24530415
hsa-miR-145-5p	CEP19	21351259
hsa-miR-155-5p	CEP41	20584899
hsa-miR-221-3p	CERS2	22393241
hsa-miR-222-3p	CERS2	22393241
hsa-miR-146a-5p	CFH	18801740
hsa-miR-200c-3p	CFL2	23497265
hsa-miR-101-3p	CFTR	23226399
hsa-miR-144-3p	CFTR	23226399
hsa-miR-145-5p	CFTR	23436935
hsa-miR-223-3p	CFTR	23436935
hsa-miR-433-3p	CFTR	23555973
hsa-miR-494-3p	CFTR	23436935
hsa-miR-509-3p	CFTR	23555973
hsa-miR-26a-5p	CHD1	24735615
hsa-miR-16-5p	CHEK1	24336073
hsa-miR-24-3p	CHEK1	19748357
hsa-miR-26a-5p	CHEK1	24336073
hsa-miR-424-5p	CHEK1	19956200
hsa-miR-497-5p	CHEK1	24464213
hsa-miR-503-5p	CHEK1	19956200
hsa-miR-182-5p	CHEK2	23249749
hsa-miR-10a-5p	CHL1	22634495
hsa-miR-182-5p	CHL1	24971532
hsa-miR-590-5p	CHL1	24288179
hsa-miR-9-5p	CHMP2B	20362537
hsa-miR-26b-5p	CHORDC1	25342750
hsa-miR-107	CHRM1	23423139
hsa-miR-15a-5p	CHUK	20711193
hsa-miR-16-5p	CHUK	20711193
hsa-miR-195-5p	CHUK	23487264
hsa-miR-223-3p	CHUK	20711193
hsa-miR-23b-3p	CHUK	22660635
hsa-miR-155-5p	CIAPIN1	20584899
hsa-miR-150-5p	CISH	23723424
hsa-miR-155-5p	CKAP5	21799781
hsa-miR-26a-5p	CKS2	23861775
hsa-miR-15a-5p	CLCN3	21880628
hsa-miR-155-5p	CLDN1	24604078
hsa-miR-1303	CLDN18	24647998
hsa-miR-125a-5p	CLEC5A	24216483
hsa-miR-122-5p	CLIC4	23793894
hsa-miR-145-5p	CLINT1	19915607
hsa-miR-124-3p	CLOCK	23792158
hsa-miR-141-3p	CLOCK	15131085
hsa-miR-182-5p	CLOCK	20656788
hsa-miR-17-5p	CLU	23436804
hsa-miR-21-5p	CLU	24327270
hsa-miR-155-5p	CLUAP1	20584899
hsa-miR-1-3p	CNN3	20144220
hsa-miR-146a-5p	CNOT6L	23591815
hsa-miR-665	CNR2	25111814
hsa-miR-708-5p	CNTFR	23970374
hsa-miR-29a-3p	COL10A1	22745231
hsa-miR-29b-3p	COL10A1	22745231
hsa-miR-29c-3p	COL10A1	22745231
hsa-miR-767-5p	COL10A1	22745231
hsa-miR-29c-3p	COL15A1	18390668
hsa-miR-181a-5p	COL16A1	23238588
hsa-miR-133a-3p	COL1A1	21769867
hsa-miR-29b-3p	COL1A1	19913496
hsa-miR-29c-3p	COL1A1	18390668
hsa-let-7g-5p	COL1A2	20338660
hsa-miR-29c-3p	COL1A2	18390668
hsa-miR-29c-3p	COL21A1	21436257
hsa-let-7b-5p	COL3A1	22995917
hsa-miR-143-3p	COL3A1	24283360
hsa-miR-29a-3p	COL3A1	22745231
hsa-miR-29b-3p	COL3A1	20657750
hsa-miR-29c-3p	COL3A1	18390668
hsa-miR-767-5p	COL3A1	22745231
hsa-miR-21-5p	COL4A1	22573493
hsa-miR-29a-3p	COL4A1	20067797
hsa-miR-29b-3p	COL4A1	20657750
hsa-miR-29c-3p	COL4A1	18390668
hsa-miR-767-5p	COL4A1	22745231
hsa-miR-147b	COL4A2	23028679
hsa-miR-210-3p	COL4A2	23028679
hsa-miR-29a-3p	COL4A2	20067797
hsa-miR-29b-3p	COL4A2	22745231
hsa-miR-29c-3p	COL4A2	18390668
hsa-miR-767-5p	COL4A2	22745231
hsa-miR-150-5p	COL4A4	23604143
hsa-miR-145-5p	COL5A1	23108408
hsa-miR-29a-3p	COL5A2	22745231
hsa-miR-29b-3p	COL5A2	22745231
hsa-miR-29c-3p	COL5A2	22745231
hsa-miR-767-5p	COL5A2	22745231
hsa-miR-29b-3p	COL5A3	23478036
hsa-miR-29c-3p	COL7A1	21436257
hsa-let-7c-5p	COPS6	21530537
hsa-let-7e-3p	COPS6	21530537
hsa-let-7f-5p	COPS6	21530537
hsa-let-7i-5p	COPS6	21530537
hsa-let-7c-5p	COPS8	21530537
hsa-let-7e-3p	COPS8	21530537
hsa-let-7f-5p	COPS8	21530537
hsa-let-7i-5p	COPS8	21530537
hsa-miR-146a-5p	COPS8	22992343
hsa-miR-221-3p	CORO1A	21226887
hsa-miR-222-3p	CORO1A	21226887
hsa-miR-24-3p	CORO1A	20138800
hsa-miR-1-3p	COX1	25083871
hsa-miR-101-3p	COX2	23608225
hsa-miR-137	COX2	25064845
hsa-miR-143-5p	COX2	24616567
hsa-miR-146a-5p	COX2	25047043
hsa-let-7b-5p	CPEB1	22995917
hsa-miR-101-3p	CPEB1	23788032
hsa-miR-210-3p	CPEB2	19826008
hsa-miR-26a-5p	CPEB2	20660482
hsa-miR-92a-3p	CPEB2	20660482
hsa-let-7b-5p	CPEB3	22995917
hsa-miR-26a-5p	CPEB3	20660482
hsa-miR-29a-3p	CPEB3	20660482
hsa-miR-26a-5p	CPEB4	20660482
hsa-miR-29a-3p	CPEB4	20660482
hsa-miR-550a-5p	CPEB4	23145039
hsa-miR-133b	CPNE3	23451058
hsa-miR-451a	CPNE3	24249046
hsa-miR-370-3p	CPT1A	20124555
hsa-miR-103a-3p	CREB1	20886090
hsa-miR-181b-5p	CREB1	22539488
hsa-miR-182-5p	CREB1	22325466
hsa-miR-200b-3p	CREB1	23543137
hsa-miR-203a-3p	CREB1	21707582
hsa-miR-27b-3p	CREB1	25825983
hsa-miR-33b-5p	CREB1	23716591
hsa-miR-34b-3p	CREB1	24816316
hsa-miR-34b-5p	CREB1	19258499
hsa-miR-9-5p	CREB1	23185366
hsa-miR-182-5p	CREB5	23249749
hsa-miR-204-5p	CREB5	22523078
hsa-miR-211-5p	CREB5	22523078
hsa-miR-324-3p	CREBBP	19478946
hsa-miR-221-3p	CREBZF	20018759
hsa-miR-31-5p	CREG1	23518389
hsa-miR-20a-5p	CRIM1	21743293
hsa-miR-20b-5p	CRIM1	21042576
hsa-miR-126-3p	CRK	18602365
hsa-miR-132-3p	CRK	23184980
hsa-miR-126-3p	CRKL	24055140
hsa-miR-15a-5p	CRKL	21880628
hsa-miR-33a-5p	CROT	23547260
hsa-miR-137	CSE1L	23252729
hsa-miR-128-3p	CSF1	22909061
hsa-miR-130a-3p	CSF1	14697198
hsa-miR-130b-3p	CSF1	22005523
hsa-miR-148b-3p	CSF1	23233531
hsa-miR-152-3p	CSF1	22909061
hsa-miR-155-5p	Csf1r	18299402
hsa-miR-22-3p	CSF1R	24198819
hsa-miR-34a-5p	CSF1R	24198819
hsa-miR-155-5p	CSNK1A1	20584899
hsa-miR-125b-5p	CSNK2A1	24098452
hsa-miR-186-5p	CSNK2A1	23137536
hsa-miR-216b-5p	CSNK2A1	23137536
hsa-miR-337-3p	CSNK2A1	23137536
hsa-miR-760	CSNK2A1	23137536
hsa-miR-1228-3p	CSNK2A2	23554909
hsa-miR-137	CTBP1	21278922
hsa-miR-141-3p	CTBP2	21867514
hsa-miR-221-3p	CTCF	23630541
hsa-miR-124-3p	CTDSP1	17403776
hsa-miR-191-5p	CTDSP2	23505378
hsa-miR-100-5p	CTDSPL	21643017
hsa-miR-99a-5p	CTDSPL	24191888
hsa-miR-124-3p	CTGF	22085528
hsa-miR-133b	CTGF	24065814
hsa-miR-145-5p	CTGF	23390502
hsa-miR-18a-5p	CTGF	16331254
hsa-miR-18b-5p	CTGF	23681229
hsa-miR-205-5p	CTGF	23056551
hsa-let-7b-5p	CTHRC1	25510669
hsa-miR-1826	CTNNB1	22049531
hsa-miR-200a-3p	CTNNB1	19703993
hsa-miR-214-3p	CTNNB1	22962603
hsa-miR-34a-3p	CTNNB1	22421157
hsa-miR-34b-5p	CTNNB1	22421157
hsa-miR-34c-3p	CTNNB1	22421157
hsa-miR-215-5p	CTNNBIP1	23554908
hsa-miR-29b-3p	CTNNBIP1	23478036
hsa-miR-145-5p	CTNND1	25470111
hsa-miR-29c-3p	CTNND1	25634213
hsa-miR-199a-5p	CTSC	23201090
hsa-miR-29c-3p	Ctsk	21305051
hsa-miR-424-5p	CUL2	20972335
hsa-miR-574-3p	CUL2	22683180
hsa-miR-192-5p	CUL5	19074876
hsa-miR-19a-3p	CUL5	22561557
hsa-miR-19b-3p	CUL5	22561557
hsa-miR-7-5p	CUL5	24339204
hsa-miR-155-5p	Cux1	18299402
hsa-miR-126-3p	CXCL12	23396050
hsa-miR-126-5p	CXCL12	23396050
hsa-miR-146a-5p	CXCL12	23963696
hsa-miR-23a-3p	CXCL12	14697198
hsa-miR-886-3p	CXCL12	21179442
hsa-miR-223-3p	CXCL2	24084739
hsa-miR-126-3p	CXCR4	23744532
hsa-miR-133b	CXCR4	24330809
hsa-miR-139-5p	CXCR4	21925125
hsa-miR-146a-5p	CXCR4	18568019
hsa-miR-150-5p	CXCR4	22039399
hsa-miR-224-5p	CXCR4	20023705
hsa-miR-494-3p	CXCR4	24644030
hsa-miR-9-5p	CXCR4	24141785
hsa-miR-223-3p	CYB5A	24078287
hsa-miR-34a-5p	CYBB	24393844
hsa-miR-181b-5p	CYLD	20797623
hsa-miR-182-5p	CYLD	23006329
hsa-miR-362-5p	CYLD	24495516
hsa-miR-500a-5p	CYLD	25595906
hsa-miR-24-3p	CYP11B2	23836801
hsa-let-7f-5p	CYP19A1	22407818
hsa-miR-106a-5p	CYP19A1	23438603
hsa-miR-19b-3p	CYP19A1	23438603
hsa-miR-378a-3p	CYP19A1	21846797
hsa-miR-98-5p	CYP19A1	22492871
hsa-miR-27b-3p	CYP1B1	16982751
hsa-miR-125b-5p	CYP24A1	19570947
hsa-miR-103a-3p	CYP2C8	22723340
hsa-miR-107	CYP2C8	22723340
hsa-let-7b-5p	CYP2J2	22761738
hsa-miR-155-5p	CYP2U1	20584899
hsa-miR-27b-3p	CYP3A4	19581388
hsa-miR-122-5p	CYP7A1	20351063
hsa-miR-422a	CYP7A1	20351063
hsa-miR-100-5p	CYR61	24317814
hsa-miR-155-5p	CYR61	20452491
hsa-miR-205-5p	CYR61	23056551
hsa-miR-22-3p	CYR61	24449575
hsa-miR-30a-3p	CYR61	16239240
hsa-miR-634	CYR61	24705102
hsa-miR-335-5p	DAAM2	24223803
hsa-miR-93-5p	DAB2	24037530
hsa-miR-338-3p	DAB2IP	18684991
hsa-miR-217	DACH1	25653720
hsa-miR-31-5p	DACT3	21048943
hsa-miR-103a-3p	DAPK1	22593189
hsa-miR-107	DAPK1	22593189
hsa-miR-21-5p	DAXX	18829576
hsa-miR-302a-3p	DAZAP2	22012620
hsa-miR-451a	DCBLD2	24918822
hsa-miR-155-5p	DCUN1D2	20584899
hsa-miR-128-3p	DCX	19713529
hsa-miR-210-3p	DDAH1	19826008
hsa-miR-145-5p	DDC	25445287
hsa-miR-211-5p	DDIT3	24039954
hsa-miR-181a-5p	DDIT4	21274007
hsa-miR-221-3p	DDIT4	20018759
hsa-miR-30c-5p	DDIT4	23144934
hsa-miR-199a-5p	DDR1	20799954
hsa-miR-199b-5p	DDR1	22374871
hsa-miR-145-5p	DDX17	22876303
hsa-miR-181a-5p	DDX3X	22492871
hsa-miR-200b-3p	DDX53	24174534
hsa-miR-10b-5p	DDX58	25312779
hsa-miR-143-3p	DDX6	23932921
hsa-miR-145-5p	DDX6	23932921
hsa-miR-24-3p	DEDD	20138800
hsa-miR-21-5p	DERL1	19253296
hsa-miR-155-5p	DET1	18367535
hsa-miR-145-5p	DFFA	20687965
hsa-miR-125b-5p	DGAT1	19635812
hsa-miR-297	DGUOK	24158111
hsa-miR-34a-5p	DGUOK	24147106
hsa-miR-24-3p	DHFR	17686970
hsa-miR-24-3p	DHFRP1	20816961
hsa-miR-155-5p	DHX40	20584899
hsa-let-7a-5p	DICER1	18700235
hsa-let-7d-5p	DICER1	18700235
hsa-miR-103a-3p	DICER1	20603000
hsa-miR-107	DICER1	20603000
hsa-miR-130a-3p	DICER1	22350415
hsa-miR-130b-3p	DICER1	23392577
hsa-miR-18a-5p	DICER1	23097559
hsa-miR-192-5p	DICER1	24223844
hsa-miR-195-5p	DICER1	23671264
hsa-miR-221-3p	DICER1	21761362
hsa-miR-222-3p	DICER1	21761362
hsa-miR-29a-3p	DICER1	21761362
hsa-miR-374a-5p	DICER1	21274007
hsa-miR-3928-3p	DICER1	22922797
hsa-miR-497-5p	DICER1	23671264
hsa-miR-519a-3p	DICER1	21274007
hsa-miR-581	DICER1	24913918
hsa-miR-9-5p	DICER1	22310293
hsa-miR-210-3p	DIMT1L	25187177
hsa-miR-224-5p	DIO1	21912701
hsa-miR-383-5p	DIO1	21912701
hsa-miR-221-3p	DIRAS3	21071579
hsa-miR-222-3p	DIRAS3	21071579
hsa-miR-29a-3p	DKK1	20551325
hsa-miR-31-5p	DKK1	21048943
hsa-miR-371a-3p	DKK1	22020335
hsa-miR-372-3p	DKK1	22020335
hsa-miR-373-3p	DKK1	22020335
hsa-miR-1260b	DKK2	23591200
hsa-miR-218-5p	DKK2	23060446
hsa-miR-221-3p	DKK2	20018759
hsa-miR-222-3p	DKK2	23587485
hsa-miR-183-5p	DKK3	23538390
hsa-miR-92b-3p	DKK3	24325785
hsa-miR-200a-3p	DLC1	23708087
hsa-miR-200b-3p	DLC1	23708087
hsa-miR-200c-3p	DLC1	23708087
hsa-miR-192-5p	DLG5	19074876
hsa-miR-34a-5p	DLL1	14697198
hsa-miR-30b-5p	DLL4	23086751
hsa-miR-30c-5p	DLL4	23086751
hsa-miR-141-3p	DLX5	19454767
hsa-miR-200a-3p	DLX5	19454767
hsa-miR-203a-3p	DLX5	21159887
hsa-miR-31-5p	DMD	21212803
hsa-miR-15a-5p	DMTF1	15131085
hsa-miR-1908-5p	DNAJA4	23142051
hsa-miR-199a-3p	DNAJA4	23142051
hsa-miR-199a-5p	DNAJA4	23142051
hsa-miR-29b-3p	DNAJB11	17637574
hsa-miR-17-5p	DNAJC27	19734348
hsa-miR-24-3p	DND1	20816961
hsa-miR-126-3p	DNMT1	21165896
hsa-miR-140-5p	DNMT1	22898998
hsa-miR-148a-3p	DNMT1	20146264
hsa-miR-152-3p	DNMT1	20146264
hsa-miR-17-5p	DNMT1	23306545
hsa-miR-185-5p	DNMT1	21962230
hsa-miR-18a-5p	DNMT1	23306545
hsa-miR-19a-3p	DNMT1	23306545
hsa-miR-19b-3p	DNMT1	23306545
hsa-miR-200a-3p	DNMT1	25595591
hsa-miR-200b-3p	DNMT1	25595591
hsa-miR-20a-5p	DNMT1	23306545
hsa-miR-29a-3p	DNMT1	23789939
hsa-miR-29b-3p	DNMT1	23179556
hsa-miR-30b-5p	DNMT1	24913034
hsa-miR-342-3p	DNMT1	21565830
hsa-miR-429	DNMT1	25595591
hsa-miR-92a-3p	DNMT1	23306545
hsa-miR-101-3p	DNMT3A	23124077
hsa-miR-143-3p	DNMT3A	19638978
hsa-miR-194-5p	DNMT3A	20979124
hsa-miR-200b-3p	DNMT3A	23995857
hsa-miR-200c-3p	DNMT3A	23995857
hsa-miR-29a-3p	DNMT3A	17890317
hsa-miR-29b-3p	DNMT3A	17890317
hsa-miR-29c-3p	DNMT3A	17890317
hsa-miR-369-5p	DNMT3A	21136442
hsa-miR-148a-3p	DNMT3B	18367714
hsa-miR-200b-3p	DNMT3B	23995857
hsa-miR-200c-3p	DNMT3B	23995857
hsa-miR-26a-5p	DNMT3B	24343426
hsa-miR-29a-3p	DNMT3B	17890317
hsa-miR-29b-3p	DNMT3B	17890317
hsa-miR-29c-3p	DNMT3B	17890317
hsa-miR-369-5p	DNMT3B	21136442
hsa-miR-140-5p	DNPEP	21576357
hsa-miR-155-5p	DOCK1	24604078
hsa-miR-486-5p	DOCK3	24789910
hsa-miR-21-5p	DOCK4	22158624
hsa-miR-21-5p	DOCK5	22158624
hsa-miR-21-5p	DOCK7	22158624
hsa-miR-331-3p	DOHH	22908221
hsa-miR-642a-5p	DOHH	22908221
hsa-miR-27a-3p	DPYD	24401318
hsa-miR-27b-3p	DPYD	24401318
hsa-miR-181c-5p	DPYSL2	23667495
hsa-miR-19a-3p	DPYSL2	21654684
hsa-miR-224-5p	DPYSL2	23667495
hsa-miR-452-5p	DPYSL2	23667495
hsa-miR-513a-5p	DR1	24252134
hsa-miR-513b-5p	DR1	24252134
hsa-miR-513c-5p	DR1	24252134
hsa-miR-199a-5p	DRAM1	23337876
hsa-miR-382-5p	DRD1	23873704
hsa-miR-504-5p	DRD1	19135651
hsa-miR-9-5p	DRD2	24675081
hsa-miR-25-3p	DSC2	23836524
hsa-miR-122-5p	DSTYK	19296470
hsa-miR-145-5p	DTD1	21351259
hsa-miR-192-5p	DTL	19074876
hsa-miR-30a-5p	DTL	22287560
hsa-miR-101-3p	DUSP1	21068409
hsa-miR-146a-5p	DUSP1	23825193
hsa-miR-940	DUSP1	24675421
hsa-miR-21-5p	DUSP10	22387553
hsa-miR-92a-3p	DUSP10	24332650
hsa-miR-122-5p	DUSP2	19296470
hsa-miR-20a-5p	DUSP2	22648654
hsa-miR-29b-3p	DUSP2	23478036
hsa-miR-185-5p	DUSP4	24014023
hsa-miR-181a-5p	DUSP5	17382377
hsa-miR-125b-5p	DUSP6	25001178
hsa-miR-181a-5p	DUSP6	17382377
hsa-miR-221-3p	DVL2	21487968
hsa-miR-324-3p	DVL2	19478946
hsa-miR-1246	DYRK1A	24861464
hsa-let-7f-5p	DYRK2	22894925
hsa-miR-24-3p	DYRK2	22894925
hsa-miR-143-3p	DYT10	24070896
hsa-miR-106a-5p	E2F1	20643754
hsa-miR-106b-5p	E2F1	18212054
hsa-miR-149-3p	E2F1	20623644
hsa-miR-17-5p	E2F1	15944709
hsa-miR-181b-5p	E2F1	23083446
hsa-miR-203a-3p	E2F1	21159887
hsa-miR-205-5p	E2F1	21454583
hsa-miR-20a-5p	E2F1	15944709
hsa-miR-21-5p	E2F1	19906824
hsa-miR-223-3p	E2F1	20029046
hsa-miR-329-3p	E2F1	23866847
hsa-miR-330-3p	E2F1	19597470
hsa-miR-331-3p	E2F1	20510161
hsa-miR-362-3p	E2F1	23280316
hsa-miR-93-5p	E2F1	18328430
hsa-let-7a-5p	E2F2	20418948
hsa-miR-125b-5p	E2F2	22999819
hsa-miR-155-5p	E2F2	20584899
hsa-miR-24-3p	E2F2	19748357
hsa-miR-98-5p	E2F2	19528081
hsa-miR-125b-5p	E2F3	20549700
hsa-miR-128-3p	E2F3	18810376
hsa-miR-141-3p	E2F3	20053927
hsa-miR-145-5p	E2F3	25762621
hsa-miR-195-5p	E2F3	19441017
hsa-miR-200b-3p	E2F3	22139708
hsa-miR-200c-3p	E2F3	25017995
hsa-miR-203a-3p	E2F3	22354972
hsa-miR-210-3p	E2F3	18059191
hsa-miR-217	E2F3	24671492
hsa-miR-34a-5p	E2F3	17252019
hsa-miR-34c-5p	E2F3	18768788
hsa-miR-449a	E2F3	24211326
hsa-miR-106b-5p	E2F5	23803041
hsa-miR-181a-5p	E2F5	24529171
hsa-miR-205-5p	E2F5	21454583
hsa-miR-124-3p	E2F6	19843643
hsa-miR-151a-5p	E2F6	20445018
hsa-miR-193a-3p	E2F6	18381414
hsa-miR-28-5p	E2F6	20445018
hsa-miR-223-3p	ECT2	23601845
hsa-miR-204-5p	EDEM1	21282569
hsa-miR-581	EDEM1	24913918
hsa-miR-1-3p	EDN1	22963810
hsa-miR-155-5p	EDN1	19783678
hsa-miR-199a-5p	EDN1	19783678
hsa-miR-200c-3p	EDNRA	23272142
hsa-miR-203a-3p	EDNRA	20827281
hsa-miR-224-5p	EDNRA	20827281
hsa-miR-27b-3p	EDNRA	20827281
hsa-miR-101-3p	EED	19008416
hsa-miR-663a	EEF1A2	23695020
hsa-miR-744-5p	EEF1A2	23695020
hsa-miR-346	EFEMP2	21611196
hsa-miR-200c-3p	EFNA1	23065816
hsa-miR-210-3p	EFNA3	18417479
hsa-miR-124-3p	EFNB1	20308325
hsa-miR-204-5p	EFNB2	23204229
hsa-miR-20b-5p	EFNB2	22438230
hsa-miR-582-5p	EFNB2	25176332
hsa-miR-126-3p	EGFL7	20034472
hsa-let-7a-5p	EGFR	23032975
hsa-miR-125a-5p	EGFR	24484870
hsa-miR-128-3p	EGFR	22853714
hsa-miR-128b	EGFR	18304967
hsa-miR-133a-3p	EGFR	22407299
hsa-miR-133b	EGFR	22407299
hsa-miR-145-5p	EGFR	21289483
hsa-miR-146a-5p	EGFR	19190326
hsa-miR-21-5p	EGFR	20048743
hsa-miR-218-5p	EGFR	24368849
hsa-miR-219a-5p	EGFR	23690991
hsa-miR-27a-3p	EGFR	23559009
hsa-miR-302b-3p	EGFR	24083596
hsa-miR-542-5p	EGFR	22426479
hsa-miR-574-3p	EGFR	23554959
hsa-miR-7-5p	EGFR	18483236
hsa-miR-205-5p	EGLN2	22859986
hsa-miR-122-5p	EGLN3	19296470
hsa-miR-20a-5p	EGLN3	22182733
hsa-miR-183-5p	EGR1	21118966
hsa-miR-191-5p	EGR1	23505378
hsa-miR-142-3p	EGR2	23602969
hsa-miR-150-5p	EGR2	20067763
hsa-miR-20a-5p	EGR2	23924943
hsa-miR-210-3p	EHD2	23028679
hsa-miR-138-5p	EID1	20486779
hsa-let-7d-5p	EIF2C1	23426184
hsa-let-7f-5p	EIF2C1	23426184
hsa-let-7i-5p	EIF2C1	23426184
hsa-miR-503-5p	EIF2C1	19956200
hsa-miR-184	EIF2C2	23696368
hsa-miR-129-5p	EIF2C3	18189265
hsa-let-7a-5p	EIF2C4	20144220
hsa-miR-24-3p	EIF2S3	24234653
hsa-miR-15b-5p	EIF4A1	16609010
hsa-miR-21-5p	EIF4A2	21219636
hsa-miR-141-3p	EIF4E	21238947
hsa-miR-145-5p	EIF4E	21092188
hsa-miR-497-5p	EIF4E	24845562
hsa-miR-768-3p	EIF4E	23770856
hsa-miR-125b-5p	EIF4EBP1	22071331
hsa-miR-520c-3p	EIF4G1	24497838
hsa-miR-125b-5p	EIF5A2	24811246
hsa-miR-125a-5p	ELAVL1	19875930
hsa-miR-146a-5p	ELAVL1	23733368
hsa-miR-519a-3p	ELAVL1	19088191
hsa-miR-519b-3p	ELAVL1	19088191
hsa-miR-519c-3p	ELAVL1	19088191
hsa-miR-9-5p	ELAVL1	22310293
hsa-miR-375	ELAVL4	20584986
hsa-let-7f-5p	ELF4	22894925
hsa-miR-5787	ELF5	22062548
hsa-miR-124-3p	ELK3	20144220
hsa-miR-141-3p	ELMO2	20005803
hsa-miR-200a-3p	ELMO2	20005803
hsa-miR-200b-3p	ELMO2	20005803
hsa-miR-200c-3p	ELMO2	20005803
hsa-miR-429	ELMO2	20005803
hsa-miR-195-5p	ELN	25201911
hsa-miR-204-5p	ELOVL6	22523078
hsa-miR-211-5p	ELOVL6	22523078
hsa-miR-125b-5p	ENPEP	24098452
hsa-miR-122-5p	ENTPD4	19296470
hsa-miR-106b-5p	EOMES	20709030
hsa-miR-150-5p	EP300	23211718
hsa-miR-574-3p	EP300	23554959
hsa-miR-145-5p	EPAS1	23222716
hsa-miR-17-5p	EPAS1	24194900
hsa-miR-185-5p	EPAS1	22745131
hsa-miR-20a-5p	EPAS1	24194900
hsa-miR-223-3p	EPB41L3	21628394
hsa-miR-26b-5p	EPHA2	21264258
hsa-miR-520d-3p	EPHA2	24002999
hsa-miR-10a-5p	EPHA4	22996586
hsa-miR-34a-5p	EPHA5	22079638
hsa-miR-128-3p	EPHB1	23835497
hsa-miR-128-3p	EPHB2	23835497
hsa-miR-185-5p	EPHB2	24803159
hsa-miR-20b-5p	EPHB4	22438230
hsa-miR-335-5p	EPN2	21618216
hsa-miR-125b-5p	EPO	24165569
hsa-miR-125b-5p	EPOR	24165569
hsa-miR-125a-5p	ERBB2	17110380
hsa-miR-125b-5p	ERBB2	17110380
hsa-miR-134-5p	ERBB2	24148764
hsa-miR-193a-3p	ERBB2	24148764
hsa-miR-193a-5p	ERBB2	24148764
hsa-miR-199a-5p	ERBB2	23146892
hsa-miR-199b-5p	ERBB2	23296799
hsa-miR-205-5p	ERBB2	21787752
hsa-miR-21-5p	ERBB2	19419954
hsa-miR-25-3p	ERBB2	25043310
hsa-miR-323b-5p	ERBB2	24148764
hsa-miR-331-3p	ERBB2	20864407
hsa-miR-375	ERBB2	24926380
hsa-miR-498	ERBB2	24148764
hsa-miR-541-3p	ERBB2	24148764
hsa-miR-548d-3p	ERBB2	19486885
hsa-miR-552-3p	ERBB2	24148764
hsa-miR-559	ERBB2	19486885
hsa-miR-141-3p	ERBB2IP	20005803
hsa-miR-200a-3p	ERBB2IP	20005803
hsa-miR-200b-3p	ERBB2IP	20005803
hsa-miR-200c-3p	ERBB2IP	20005803
hsa-miR-429	ERBB2IP	20005803
hsa-miR-125a-5p	ERBB3	17110380
hsa-miR-125b-5p	ERBB3	17110380
hsa-miR-199a-5p	ERBB3	23146892
hsa-miR-205-5p	ERBB3	19238171
hsa-miR-22-3p	ERBB3	22484852
hsa-miR-146a-5p	ERBB4	20864407
hsa-miR-19a-3p	ERBB4	19885849
hsa-miR-302b-3p	ERBB4	24438167
hsa-miR-302d-3p	ERBB4	19885849
hsa-miR-372-3p	ERBB4	19885849
hsa-miR-192-5p	ERCC3	19074876
hsa-miR-192-5p	ERCC4	21672525
hsa-miR-521	ERCC8	18668526
hsa-miR-133b	ERG	17344217
hsa-miR-145-5p	ERG	23480797
hsa-miR-30a-5p	ERG	23728339
hsa-miR-30b-5p	ERG	23728339
hsa-miR-490-3p	ERGIC3	23212913
hsa-miR-1291	ERN1	23598528
hsa-miR-199a-5p	ERN1	23598416
hsa-miR-148a-3p	ERRFI1	24425048
hsa-miR-200c-3p	ERRFI1	19671845
hsa-miR-525-3p	ESD	24147004
hsa-miR-130a-3p	ESR1	21712254
hsa-miR-145-5p	ESR1	19730444
hsa-miR-18a-5p	ESR1	19684618
hsa-miR-18b-5p	ESR1	19684618
hsa-miR-193b-3p	ESR1	19684618
hsa-miR-19a-3p	ESR1	20080637
hsa-miR-19b-3p	ESR1	19706389
hsa-miR-206	ESR1	17312270
hsa-miR-20b-5p	ESR1	19706389
hsa-miR-221-3p	ESR1	18790736
hsa-miR-222-3p	ESR1	18790736
hsa-miR-22-3p	ESR1	18347104
hsa-miR-26a-5p	ESR1	21610700
hsa-miR-29b-3p	ESR1	19706389
hsa-miR-302c-3p	ESR1	19684618
hsa-miR-30a-5p	ESR2	24525454
hsa-miR-92a-3p	ESR2	20484043
hsa-miR-125a-5p	ESRRA	25266720
hsa-miR-137	ESRRA	22723937
hsa-miR-205-5p	ESRRG	23589079
hsa-miR-125b-5p	ETS1	21444677
hsa-miR-1-3p	ETS1	22664953
hsa-miR-145-5p	ETS1	23233482
hsa-miR-155-5p	ETS1	18950466
hsa-miR-193b-3p	ETS1	20655737
hsa-miR-200b-3p	ETS1	21081489
hsa-miR-200c-3p	ETS1	22735571
hsa-miR-208a-3p	ETS1	20576608
hsa-miR-221-3p	ETS1	21310411
hsa-miR-222-3p	ETS1	21310411
hsa-miR-23b-3p	ETS1	26041881
hsa-miR-499a-5p	ETS1	22664953
hsa-miR-9-5p	ETS1	23383271
hsa-miR-196b-5p	ETS2	22298639
hsa-miR-17-5p	ETV1	23969726
hsa-miR-20a-5p	ETV1	23969726
hsa-let-7a-5p	EWSR1	21853155
hsa-miR-155-5p	EXOSC2	20584899
hsa-miR-562	EYA1	19789318
hsa-miR-30a-5p	EYA2	24508260
hsa-miR-708-5p	EYA3	22723308
hsa-miR-203a-3p	EYA4	20827281
hsa-miR-224-5p	EYA4	20827281
hsa-miR-27b-3p	EYA4	20827281
hsa-let-7a-5p	EZH2	22972404
hsa-let-7e-5p	EZH2	24100610
hsa-miR-101-3p	EZH2	14697198
hsa-miR-124-3p	EZH2	21672940
hsa-miR-138-5p	EZH2	21770894
hsa-miR-144-3p	EZH2	23815091
hsa-miR-185-5p	EZH2	23846337
hsa-miR-200a-3p	EZH2	25595591
hsa-miR-200b-3p	EZH2	25595591
hsa-miR-214-3p	EZH2	19818710
hsa-miR-217	EZH2	25869101
hsa-miR-25-3p	EZH2	22399519
hsa-miR-26a-5p	EZH2	18281287
hsa-miR-26b-5p	EZH2	24815696
hsa-miR-30d-5p	EZH2	22399519
hsa-miR-429	EZH2	25595591
hsa-miR-708-5p	EZH2	23754151
hsa-miR-98-5p	EZH2	21368858
hsa-miR-183-5p	EZR	18840437
hsa-miR-184	EZR	25251993
hsa-miR-204-5p	EZR	21282569
hsa-miR-145-5p	F11R	20818426
hsa-miR-1-3p	FABP3	23141496
hsa-miR-369-5p	FABP4	21136442
hsa-miR-128-3p	FADD	24316133
hsa-miR-146a-5p	FADD	19965651
hsa-miR-155-5p	FADD	21706480
hsa-miR-146a-5p	FAF1	20459811
hsa-miR-24-3p	FAF1	20195546
hsa-miR-133b	FAIM	22532850
hsa-miR-122-5p	FAM117B	19296470
hsa-miR-155-5p	FAM135A	18950466
hsa-miR-483-5p	FAM160B2	22971576
hsa-miR-139-5p	FAM162A	24333693
hsa-miR-155-5p	FAM177A1	20584899
hsa-miR-155-5p	FAM199X	20584899
hsa-miR-145-5p	FAM3C	21351259
hsa-miR-145-5p	FAM45A	21351259
hsa-miR-155-5p	FAM91A1	20584899
hsa-miR-503-5p	FANCA	24486548
hsa-miR-23a-3p	FANCG	21750350
hsa-miR-106a-5p	FAS	22431000
hsa-miR-146a-5p	FAS	20656888
hsa-miR-196b-5p	FAS	22353710
hsa-miR-23a-3p	FAS	23804233
hsa-miR-21-5p	FASLG	20371612
hsa-miR-1-3p	FASN	24310399
hsa-miR-195-5p	FASN	23162665
hsa-miR-424-5p	FASN	23599729
hsa-miR-200c-3p	FBLN5	22569286
hsa-miR-29a-3p	FBN1	22745231
hsa-miR-29b-3p	FBN1	22745231
hsa-miR-29c-3p	FBN1	18390668
hsa-miR-767-5p	FBN1	22745231
hsa-miR-17-5p	FBXO31	19734348
hsa-miR-20a-5p	FBXO31	25115392
hsa-miR-608	FBXO32	23796562
hsa-miR-107	FBXW7	20042474
hsa-miR-128-3p	FBXW7	20042474
hsa-miR-182-5p	FBXW7	25269767
hsa-miR-223-3p	FBXW7	22270966
hsa-miR-25-3p	FBXW7	25944166
hsa-miR-27a-3p	FBXW7	21460851
hsa-miR-503-5p	FBXW7	25269767
hsa-miR-18a-5p	FCGR2B	24169826
hsa-miR-24-3p	FEN1	19748357
hsa-miR-200b-3p	FERMT2	24064224
hsa-miR-29a-3p	FGA	20570858
hsa-miR-29b-3p	FGA	20570858
hsa-miR-29c-3p	FGA	20570858
hsa-miR-29a-3p	FGB	20570858
hsa-miR-29b-3p	FGB	20570858
hsa-miR-29c-3p	FGB	20570858
hsa-miR-409-3p	FGB	20570858
hsa-miR-152-3p	FGF2	25190353
hsa-miR-424-5p	FGF2	23263626
hsa-miR-503-5p	FGF2	23263626
hsa-miR-433-3p	FGF20	18252210
hsa-miR-155-5p	FGF7	19177201
hsa-miR-15a-5p	FGF7	21106054
hsa-miR-503-5p	FGF8	24464787
hsa-miR-140-5p	FGF9	23401231
hsa-miR-182-5p	FGF9	22917588
hsa-miR-26a-5p	FGF9	24015269
hsa-miR-133b	FGFR1	23296701
hsa-miR-149-3p	FGFR1	24463821
hsa-miR-149-5p	FGFR1	24463821
hsa-miR-16-5p	FGFR1	21885851
hsa-miR-198	FGFR1	24357456
hsa-miR-214-3p	FGFR1	23962428
hsa-miR-424-5p	FGFR1	20065103
hsa-miR-503-5p	FGFR1	23263626
hsa-miR-125b-5p	FGFR2	21412257
hsa-miR-19b-1-5p	FGFR2	22197821
hsa-miR-100-5p	FGFR3	19396866
hsa-miR-152-3p	FGFR3	23174883
hsa-miR-24-3p	FGFR3	23174883
hsa-miR-425-5p	FGFR3	23174883
hsa-miR-99a-5p	FGFR3	19843843
hsa-miR-210-3p	FGFRL1	19782034
hsa-miR-144-3p	FGG	20570858
hsa-miR-29a-3p	FGG	20570858
hsa-miR-29b-3p	FGG	20570858
hsa-miR-143-3p	FHIT	21711110
hsa-miR-217	FHIT	21711110
hsa-miR-331-3p	FHIT	21711110
hsa-miR-625-5p	FHIT	21711110
hsa-miR-484	FIS1	22510686
hsa-miR-100-5p	FKBP5	24030073
hsa-miR-99a-5p	FKBP5	24030073
hsa-miR-145-5p	FLI1	20382729
hsa-miR-124-3p	FLOT1	24330780
hsa-miR-182-5p	FLOT1	24886554
hsa-miR-100-5p	FLT1	22955733
hsa-miR-200b-3p	FLT1	21544626
hsa-miR-200c-3p	FLT1	22569286
hsa-miR-150-5p	FLT3	23079661
hsa-miR-1236-3p	FLT4	22223733
hsa-miR-335-5p	FMN2	24223803
hsa-miR-137	FMNL2	23201162
hsa-miR-335-5p	FMNL3	24223803
hsa-miR-21-5p	FMOD	19906824
hsa-miR-101-3p	FMR1	23390134
hsa-miR-129-5p	FMR1	23390134
hsa-miR-130b-3p	FMR1	24021279
hsa-miR-221-3p	FMR1	23390134
hsa-miR-30a-3p	Fmr1	16239240
hsa-let-7g-5p	FN1	21868760
hsa-miR-1-3p	FN1	21924268
hsa-miR-200b-3p	FN1	23408168
hsa-miR-200c-3p	FN1	21501518
hsa-miR-143-3p	FNDC3B	19472311
hsa-miR-101-3p	FOS	19133651
hsa-miR-139-5p	FOS	23001723
hsa-miR-181a-5p	FOS	22956783
hsa-miR-181b-5p	FOS	23810250
hsa-miR-221-3p	FOS	20299489
hsa-miR-222-3p	FOS	20299489
hsa-miR-29b-3p	FOS	23254643
hsa-miR-490-5p	FOS	24220339
hsa-miR-138-5p	FOSL1	21969367
hsa-miR-33a-5p	FOSL1	23527086
hsa-miR-34a-5p	FOSL1	22198213
hsa-miR-34c-5p	FOSL1	23001043
hsa-miR-335-5p	FOXA2	24449834
hsa-miR-204-5p	FOXC1	21400511
hsa-miR-639	FOXC1	25130698
hsa-miR-30a-5p	FOXD1	23445407
hsa-miR-182-5p	FOXF2	23383207
hsa-miR-122-5p	FOXJ3	19296470
hsa-miR-494-3p	FOXJ3	23047984
hsa-miR-133b	FOXL2	23810756
hsa-miR-134-5p	FOXM1	23010597
hsa-miR-149-5p	FOXM1	23762558
hsa-miR-194-5p	FOXM1	24748184
hsa-miR-24-1-5p	FOXM1	24999187
hsa-miR-370-3p	FOXM1	22900969
hsa-miR-18b-5p	FOXN1	24383669
hsa-miR-518b	FOXN1	24383669
hsa-miR-210-3p	FOXN3	23028679
hsa-miR-574-5p	FOXN3	23133627
hsa-miR-107	FOXO1	24374340
hsa-miR-132-5p	FOXO1	24014289
hsa-miR-153-3p	FOXO1	20028871
hsa-miR-15a-5p	FOXO1	24862853
hsa-miR-15b-5p	FOXO1	24862853
hsa-miR-182-5p	FOXO1	19574223
hsa-miR-183-5p	FOXO1	20028871
hsa-miR-186-5p	FOXO1	20028871
hsa-miR-196a-5p	FOXO1	24423924
hsa-miR-223-3p	FOXO1	22569260
hsa-miR-27a-3p	FOXO1	19574223
hsa-miR-370-3p	FOXO1	23029264
hsa-miR-9-5p	FOXO1	20028871
hsa-miR-96-5p	FOXO1	19574223
hsa-miR-126-3p	FOXO3	23603512
hsa-miR-155-5p	FOXO3	20371610
hsa-miR-182-5p	FOXO3	19188590
hsa-miR-217	FOXO3	24376725
hsa-miR-221-3p	FOXO3	20388878
hsa-miR-222-3p	FOXO3	20388878
hsa-miR-223-3p	FOXO3	24324762
hsa-miR-23a-3p	FOXO3	22084234
hsa-miR-29a-3p	FOXO3	24467486
hsa-miR-9-5p	FOXO3	23509296
hsa-miR-96-5p	FOXO3	21203424
hsa-miR-1274a	FOXO4	25753202
hsa-miR-421	FOXO4	23707940
hsa-miR-499a-5p	FOXO4	21934092
hsa-miR-122-5p	FOXP1	19296470
hsa-miR-1-3p	FOXP1	18593903
hsa-miR-34a-5p	FOXP1	20598588
hsa-miR-9-5p	FOXP1	24436148
hsa-miR-210-3p	FOXP3	24316592
hsa-miR-31-5p	FOXP3	19408243
hsa-miR-1-3p	FRS2	23939491
hsa-miR-133a-3p	FSCN1	20160723
hsa-miR-133b	FSCN1	20198616
hsa-miR-143-3p	FSCN1	22457808
hsa-miR-145-5p	FSCN1	20160723
hsa-miR-206	FSTL1	17030984
hsa-miR-133a-3p	FTL	23969999
hsa-miR-137	FUNDC1	24573672
hsa-miR-122-5p	FUNDC2	19296470
hsa-miR-24-3p	FURIN	20945401
hsa-miR-15b-5p	FUT2	24122375
hsa-miR-199a-3p	FUT4	22411914
hsa-miR-122-5p	FUT8	24130780
hsa-miR-34a-5p	FUT8	24130780
hsa-miR-124-3p	FXN	23382970
hsa-miR-1270	FXN	23382970
hsa-miR-299-3p	FXN	23382970
hsa-miR-506-3p	FXN	23382970
hsa-miR-522-3p	FXN	23382970
hsa-miR-559	FXN	23382970
hsa-miR-589-5p	FXN	23382970
hsa-miR-620	FXN	23382970
hsa-miR-624-3p	FXN	23382970
hsa-miR-125a-3p	FYN	23606749
hsa-miR-204-5p	FZD1	21282569
hsa-miR-31-5p	FZD3	19524507
hsa-miR-199a-5p	FZD4	23764775
hsa-miR-493-3p	FZD4	22057916
hsa-miR-1-3p	FZD7	23939491
hsa-miR-375	FZD8	23393589
hsa-miR-23a-3p	G6PC	22318941
hsa-miR-33b-5p	G6PC	23716591
hsa-miR-122-5p	G6PC3	19296470
hsa-miR-1-3p	G6PD	14697198
hsa-miR-206	G6PD	23921124
hsa-let-7g-5p	GAB2	21868760
hsa-miR-374a-5p	GADD45A	21274007
hsa-miR-122-5p	GALNT10	19296470
hsa-miR-17-3p	GALNT7	23418359
hsa-miR-214-3p	GALNT7	22399294
hsa-miR-34a-5p	GALNT7	24482044
hsa-miR-34b-3p	GALNT7	24482044
hsa-miR-34c-5p	GALNT7	24482044
hsa-miR-378a-3p	GALNT7	19844573
hsa-miR-644a	GAPDH	23091630
hsa-miR-34a-5p	GAS1	24220341
hsa-miR-21-5p	GAS5	23933812
hsa-miR-27a-3p	GATA2	23322776
hsa-miR-29b-3p	GATA3	23354167
hsa-miR-1-3p	GATA4	19188439
hsa-miR-200b-3p	GATA4	23558708
hsa-miR-200c-3p	GATA4	24365599
hsa-miR-26b-5p	GATA4	22219180
hsa-miR-181a-5p	GATA6	19585654
hsa-miR-181b-5p	GATA6	19585654
hsa-miR-181c-5p	GATA6	19585654
hsa-miR-155-5p	GATM	18668040
hsa-miR-433-3p	GBP2	22864358
hsa-miR-19b-3p	GCM1	23438603
hsa-miR-155-5p	GCSAM	22096245
hsa-miR-200a-3p	GDAP1	20827281
hsa-miR-203a-3p	GDAP1	20827281
hsa-miR-26a-5p	GDAP1	20827281
hsa-miR-21-5p	GDF5	24577233
hsa-miR-342-3p	GEMIN4	21172025
hsa-miR-149-5p	GIT1	24608434
hsa-miR-491-5p	GIT1	24335959
hsa-miR-130a-3p	GJA1	24819345
hsa-miR-1-3p	GJA1	17062625
hsa-miR-206	GJA1	17062625
hsa-miR-20a-5p	GJA1	22785209
hsa-miR-218-5p	GJA1	21385904
hsa-miR-221-3p	GJA1	22294051
hsa-miR-222-3p	GJA1	22294051
hsa-miR-125b-5p	GLI1	18756266
hsa-miR-133b	GLI1	24443799
hsa-miR-202-3p	GLI1	23936094
hsa-miR-324-5p	GLI1	18756266
hsa-miR-326	GLI1	18756266
hsa-miR-218-5p	GLI2	25694126
hsa-miR-137	GLIPR1	23714687
hsa-miR-29a-3p	GLUL	19951903
hsa-miR-145-5p	GMFB	21351259
hsa-miR-449a	GMNN	21418558
hsa-miR-449b-5p	GMNN	21418558
hsa-miR-320a	GNAI1	23691483
hsa-miR-320c	GNAI1	23691483
hsa-miR-320d	GNAI1	23691483
hsa-miR-9-3p	GNAI1	23691483
hsa-miR-138-5p	GNAI2	21079996
hsa-miR-30d-5p	GNAI2	20054866
hsa-miR-513a-5p	GNG13	24252134
hsa-miR-513b-5p	GNG13	24252134
hsa-miR-513c-5p	GNG13	24252134
hsa-miR-145-5p	GOLM1	21351259
hsa-miR-149-3p	GPC1	24463821
hsa-miR-149-5p	GPC1	24463821
hsa-miR-1271-5p	GPC3	22865282
hsa-miR-219a-5p	GPC3	22449976
hsa-miR-520c-3p	GPC3	23607462
hsa-miR-125a-3p	GPC4	22644326
hsa-miR-217	GPC5	26098560
hsa-miR-210-3p	GPD1L	19826008
hsa-miR-206	GPD2	23921124
hsa-miR-155-5p	GPM6B	20680360
hsa-miR-138-5p	GPR124	24582749
hsa-miR-17-5p	GPR137B	19734348
hsa-miR-181a-5p	GPR78	23085757
hsa-miR-199a-5p	GPR78	23085757
hsa-miR-30d-5p	GPR78	23085757
hsa-miR-29a-3p	GPR85	24085298
hsa-let-7c-5p	GPS1	21530537
hsa-let-7e-3p	GPS1	21530537
hsa-let-7f-5p	GPS1	21530537
hsa-let-7i-5p	GPS1	21530537
hsa-miR-17-3p	GPX2	21203553
hsa-miR-199b-5p	GRB10	24608802
hsa-miR-200a-3p	GRB2	23874841
hsa-miR-27a-3p	GRB2	24725595
hsa-miR-376c-3p	GRB2	23922722
hsa-miR-378a-3p	GRB2	23447532
hsa-miR-433-3p	GRB2	19531230
hsa-miR-124-3p	GRIA1	23595422
hsa-miR-124-3p	GRIA2	23595422
hsa-miR-181b-5p	GRIA2	18184693
hsa-miR-124-3p	GRIA3	23595422
hsa-miR-125b-5p	GRIN2A	20159450
hsa-miR-1202	GRM4	24908571
hsa-miR-34a-5p	GRM7	21566225
hsa-miR-107	GRN	20489155
hsa-miR-29b-3p	GRN	20479936
hsa-miR-659-3p	GRN	18723524
hsa-miR-182-5p	GSK3B	24335145
hsa-miR-183-5p	GSK3B	24335145
hsa-miR-199a-5p	GSK3B	23764775
hsa-miR-26a-5p	GSK3B	20525681
hsa-miR-29b-3p	GSK3B	21501592
hsa-miR-346	GSK3B	24023731
hsa-miR-96-5p	GSK3B	24335145
hsa-miR-214-3p	GSR	23905773
hsa-miR-125b-5p	GSS	22723551
hsa-miR-133a-3p	GSTP1	21396852
hsa-miR-513a-3p	GSTP1	22749944
hsa-miR-122-5p	GYS1	18073344
hsa-miR-138-5p	H2AFX	21693595
hsa-miR-24-3p	H2AFX	19377482
hsa-miR-328-3p	H2AFX	19377482
hsa-miR-1-3p	HAND2	15951802
hsa-miR-25-3p	HAND2	24161931
hsa-let-7a-5p	HAS2	22871741
hsa-miR-202-3p	HAS2	23334589
hsa-miR-132-3p	HBEGF	21853268
hsa-miR-194-5p	HBEGF	20979124
hsa-miR-155-5p	HBP1	20584899
hsa-miR-17-5p	HBP1	20505989
hsa-miR-29a-3p	HBP1	23541945
hsa-miR-133a-3p	HCN2	18458081
hsa-miR-133b	HCN2	18458081
hsa-miR-1-3p	HCN2	18458081
hsa-miR-133a-3p	HCN4	18458081
hsa-miR-133b	HCN4	18458081
hsa-miR-1-3p	HCN4	18458081
hsa-miR-34a-5p	HDAC1	21566225
[truncated: 3,196 more rows]
