# Supplementary material for: Identifying miRNA sponge modules using biclustering and regulatory scores
Source: BMC Bioinformatics. 2017 Mar 14;18(Suppl 3):44. doi: 10.1186/s12859-017-1467-5 (PMC5374547; doi:10.1186/s12859-017-1467-5)
Supplement: Supplementary file 7 — Experimentally validated miRNA sponge interactions and miRNA-target interactions in the modules identified by miRSM. (XLSX 11 kb) [file 12859_2017_1467_MOESM7_ESM.xlsx]

## Sheet: Validated interactions
Module 1			Module 2			Module 3
Validated miRNA-target interactions			Validated miRNA sponge interactions			Validated miRNA-target interactions
hsa-miR-143-3p	DNMT3A		KLF6	PTEN		hsa-miR-130b-3p	PDGFRA
hsa-miR-143-3p	KRAS		LRCH1	PTEN		hsa-miR-130b-3p	ZBTB4
hsa-miR-143-3p	MMP13		MBNL1	PTEN		hsa-miR-141-3p	KLF11
hsa-miR-145-5p	ABHD17C		SERINC1	PTEN		hsa-miR-141-3p	PPARA
hsa-miR-145-5p	APH1A		ZEB2	PTEN		hsa-miR-141-3p	YAP1
hsa-miR-145-5p	TPM3					hsa-miR-141-3p	ZEB2
hsa-miR-195-5p	CCNE1					hsa-miR-155-5p	MBNL3
hsa-miR-195-5p	E2F3					hsa-miR-155-5p	RAB11FIP2
hsa-miR-204-5p	EZR					hsa-miR-155-5p	RAPGEF2
hsa-miR-204-5p	SOX4					hsa-miR-155-5p	SAP30L
hsa-miR-223-3p	ECT2					hsa-miR-182-5p	BDNF
hsa-miR-224-5p	TPD52					hsa-miR-182-5p	CCND2
hsa-miR-378a-3p	GALNT7					hsa-miR-182-5p	CHL1
hsa-miR-378a-3p	NPNT					hsa-miR-182-5p	CREB5
hsa-miR-452-5p	LEF1					hsa-miR-182-5p	FGF9
hsa-miR-497-5p	CCNE1					hsa-miR-182-5p	FOXO1
hsa-miR-497-5p	HDGF					hsa-miR-182-5p	RECK
						hsa-miR-182-5p	TCEAL7
						hsa-miR-183-5p	AKAP12
						hsa-miR-183-5p	EGR1
						hsa-miR-183-5p	FOXO1
						hsa-miR-190b	IGF1
						hsa-miR-191-5p	CTDSP2
						hsa-miR-191-5p	EGR1
						hsa-miR-191-5p	SATB1
						hsa-miR-192-5p	CAV1
						hsa-miR-200a-3p	DLC1
						hsa-miR-200a-3p	WASF3
						hsa-miR-200a-3p	YAP1
						hsa-miR-200a-3p	ZEB2
						hsa-miR-200b-3p	DLC1
						hsa-miR-200b-3p	ETS1
						hsa-miR-200b-3p	FERMT2
						hsa-miR-200b-3p	KDR
						hsa-miR-200b-3p	MSN
						hsa-miR-200b-3p	WASF3
						hsa-miR-200b-3p	ZEB2
						hsa-miR-200c-3p	DLC1
						hsa-miR-200c-3p	ETS1
						hsa-miR-200c-3p	FBLN5
						hsa-miR-200c-3p	KDR
						hsa-miR-200c-3p	KLF9
						hsa-miR-200c-3p	MSN
						hsa-miR-200c-3p	ZEB2
						hsa-miR-21-5p	BCL6
						hsa-miR-21-5p	EGFR
						hsa-miR-21-5p	GDF5
						hsa-miR-21-5p	MEF2C
						hsa-miR-21-5p	NFIB
						hsa-miR-21-5p	PPARA
						hsa-miR-21-5p	RECK
						hsa-miR-21-5p	SATB1
						hsa-miR-21-5p	SOD3
						hsa-miR-21-5p	SOX5
						hsa-miR-21-5p	SPRY2
						hsa-miR-21-5p	TCF21
						hsa-miR-21-5p	TGFBR2
						hsa-miR-21-5p	TGFBR3
						hsa-miR-301a-3p	MEOX2
						hsa-miR-32-5p	REV3L
						hsa-miR-342-3p	ID4
						hsa-miR-429	WASF3
						hsa-miR-429	ZEB2
						hsa-miR-449a	MET
						hsa-miR-92b-3p	CDKN1C
						hsa-miR-93-5p	SLC2A4
						hsa-miR-93-5p	TGFBR2
						hsa-miR-93-5p	ZBTB4
						hsa-miR-96-5p	FOXO1
						hsa-miR-96-5p	RECK
						hsa-miR-96-5p	REV1
